# Supplementary material for: A Chemoenzymatic Method To Systematically Quantify Core Fucosylation Stoichiometry of Glycoproteins and Reveal Its Roles in EMT and Embryonic Development
Source: Anal Chem. 2026 Jan 19;98(4):2968–79. doi: 10.1021/acs.analchem.5c05944 (PMC12874205; doi:10.1021/acs.analchem.5c05944)
Supplement: Supplementary file 2 [file ac5c05944_si_002.xlsx]

## Sheet: S1a
Table S1a. Quantification of core fucosylation stoichiometry of N-glycosites in epithelial A549 cells
UniProt ID	Gene Symbol	ModScore Peptide	XCorr	PPM	Site 1 Position	Site 1 Score	Site 2 Position	Site 2 Score	Stoi Exp1	Stoi Exp2	Stoi Exp3	Average Stoi
P54802	NAGLU	R.SVYN@CSGEACR.G	1.874	0.76	503	1000	0	0	0	0.000968289	0	0.000322763
Q13510	ASAH1	R.TVLEN@STSYEEAK.N	2.881	0.83	259	1000	0	0	0.0422451	0.093071	0.106128	0.0804813
P02790	HPX	R.SWPAVGN@CSSALR.W	2.29	1.57	187	1000	0	0	0.0609544	0.121324	0.118813	0.100364
O75477	ERLIN1	R.N@YTADYDK.T	1.323	0.83	108	1000	0	0	0.0697397	0.120504	0.115009	0.101751
Q12797	ASPH	R.LVQLFPN@DTSLK.N	1.549	-1	452	1000	0	0	0.0788503	0.105966	0.132947	0.105921
P07711	CTSL	K.YSVAN@DTGFVDIPKQEK.A	2.911	0.78	221	1000	0	0	0.0757592	0.126403	0.13938	0.113847
Q9HD45	TM9SF3	R.IVDVN@LTSEGK.V	1.895	0.4	174	1000	0	0	0.078308	0.127017	0.144416	0.11658
P10253	GAA	R.QVVEN@MTR.A	1.351	0.86	390	1000	0	0	0.117462	0.138765	0.152203	0.136143
O75503	CLN5	K.NIETN@YTR.I	1.34	1.09	255	60.621	0	0	0.132918	0.12269	0.202802	0.152803
P12763	AHSG	K.LCPDCPLLAPLN@DSR.V	2.131	-0.49	156	1000	0	0	0.102874	0.152671	0.207541	0.154362
O15031	PLXNB2	K.SCVAVTSAQPQN@MSR.R	2.37	1.39	528	1000	0	0	0.120716	0.157224	0.20672	0.161553
P98160	HSPG2	R.ALVN@FTR.S	1.354	0.56	89	1000	0	0	0.148482	0.15217	0.190989	0.16388
Q9Y639	NPTN	K.AN@ATIEVK.A	1.218	-0.75	229	1000	0	0	0.100759	0.17267	0.229799	0.167743
Q14126	DSG2	K.DTGELN@VTSILDR.E	1.716	0.66	112	1000	0	0	0.123373	0.158956	0.221878	0.168069
Q12860	CNTN1	K.GN@YSCFVSSPSITK.S	1.959	2.25	208	1000	0	0	0.138503	0.141299	0.24831	0.176037
Q13444	ADAM15	K.YRDFQHLLN@R.T	2.087	1.63	237	1000	0	0	0.156399	0.17662	0.210049	0.181023
Q9HDC9	APMAP	K.N@M*SFVNDLTVTQDGRK.I	2.328	1.84	196	29.384	0	0	0.112039	0.193143	0.252766	0.185983
O15118	NPC1	K.NYKNPN@LTISFTAER.S	2.226	2.13	598	60.621	0	0	0.175868	0.173127	0.234439	0.194478
Q9UHG3	PCYOX1	K.GELN@TSIFSSRPIDK.F	1.888	0.85	353	1000	0	0	0.127115	0.224663	0.259776	0.203851
Q9H0X4	FAM234A	R.YKPDTLAVAVEN@GTGTDR.Q	3.451	2.18	389	1000	0	0	0.131562	0.189172	0.3093	0.210011
P07711	CTSL	K.YSVAN@DTGFVDIPK.Q	2.091	2.02	221	1000	0	0	0.156779	0.214394	0.28781	0.219661
Q96HE7	ERO1A	K.WGHN@ITEFQQR.F	2.034	1.69	280	1000	0	0	0.192842	0.22922	0.237424	0.219829
P12763	AHSG	R.KLCPDCPLLAPLN@DSR.V	3.525	0.05	156	1000	0	0	0.174132	0.211968	0.283262	0.223121
Q92896	GLG1	R.LCHTHGWN@ETSEFM*PQGAVFSCLYR.H	2.008	0.25	581	1000	0	0	0.117408	0.244086	0.308087	0.223194
P11279	LAMP1	K.AAN@GSLR.A	1.306	0.71	322	1000	0	0	0.281562	0.179875	0.236992	0.23281
Q9Y4L1	HYOU1	R.VFGSQN@LTTVK.L	1.742	2.69	515	1000	0	0	0.197126	0.249912	0.258392	0.235143
Q6ZRP7	QSOX2	R.QTMIDFLQN@HTEGSRPPACPR.L	3.717	-1.32	178	1000	0	0	0.104121	0.250608	0.387184	0.247305
P12763	AHSG	R.RPTGEVYDIEIDTLETTCHVLDPTPLAN@CSVR.Q	3.41	0.71	99	1000	0	0	0.325108	0.173487	0.261564	0.253387
P26006	ITGA3	K.N@ITIVTGAPR.H	1.551	-1	265	1000	0	0	0.20423	0.309905	0.272361	0.262165
Q9UIQ6	LNPEP	R.EETLLYDSN@TSSMADR.K	1.872	1.06	448	1000	0	0	0.192082	0.295954	0.300201	0.262746
Q9NUM4	TMEM106B	R.LNN@ITIIGPLDM*K.Q	2.75	2.3	183	20.016	0	0	0.204121	0.269435	0.315198	0.262918
Q12913	PTPRJ	R.YN@ATVYSQAAN@GTEGQPQAIEFR.T	2.332	1.17	342	1000	351	1000	0.276952	0.231314	0.338659	0.282308
Q8TEM1	NUP210	R.EGSGYFFLN@TSTADVVK.V	2.9	1.61	926	1000	0	0	0.201518	0.328161	0.323997	0.284559
Q86VZ4	LRP11	R.RPAPPAAVLGCYLFN@CTAR.G	1.741	2.23	164	1000	0	0	0.269197	0.362723	0.227318	0.286413
Q9HC56	PCDH9	R.IDPVTGN@ITLEEKPAPTDVGLHR.L	4.125	1.22	734	1000	0	0	0.193384	0.278696	0.389446	0.287175
Q9UBX1	CTSF	K.NFVITYN@R.T	1.741	0.52	195	153.204	0	0	0.276464	0.321636	0.294886	0.297662
P17301	ITGA2	K.GEYFVN@VTTR.I	1.483	1.47	1074	1000	0	0	0.261822	0.316425	0.323858	0.300702
O15118	NPC1	R.QSQFLN@VTATEDYVDPVTN@QTK.T	2.122	0.29	122	1000	135	1000	0.214154	0.295393	0.393204	0.300917
P13473	LAMP2	K.WQM*N@FTVR.Y	1.666	0.95	49	1000	0	0	0.291757	0.325004	0.29861	0.305124
P36268	GGT2	K.LLPN@VTTVER.N	1.544	0.92	511	1000	0	0	0.215076	0.32256	0.408232	0.315289
Q07954	LRP1	R.FN@STEYQVVTR.V	1.827	0.12	446	1000	0	0	0.249132	0.263742	0.437275	0.316716
P08174	CD55	K.GSQWSDIEEFCN@R.S	2.262	0.8	95	1000	0	0	0.247505	0.307246	0.409823	0.321525
Q8IV08	PLD3	R.AFLLSLAALRDN@HTHSDIQVK.L	3.204	-1.32	387	1000	0	0	0.294685	0.329973	0.350713	0.325124
Q86X52	CHSY1	R.SLN@SSEPLFLGQTGLGTTEEM*GK.L	2.269	1.2	189	1000	0	0	0.246312	0.340996	0.390374	0.325894
Q13308	PTK7	R.ATVFAN@GSLLLTQVRPR.N	2.731	0.08	283	1000	0	0	0.322343	0.331684	0.333624	0.329217
P26006	ITGA3	R.AHCVWLECPIPDAPVVTN@VTVK.A	3.136	2.17	926	1000	0	0	0.0953362	0.314532	0.58013	0.329999
P11047	LAMC1	R.CDQCEENYFYN@R.S	1.653	0.89	1022	37.613	0	0	0.247831	0.39629	0.384604	0.342908
P04062	GBA	R.RM*ELSM*GPIQAN@HTGTGLLLTLQPEQK.F	3.545	0.02	98	1000	0	0	0.327874	0.348276	0.358683	0.344944
O60568	PLOD3	R.SAEFFN@YTVR.T	2.045	2.37	63	1000	0	0	0.258406	0.325886	0.450719	0.345004
P16444	DPEP1	K.AN@LSQVADHLDHIK.E	1.82	0.72	279	1000	0	0	0.144252	0.516859	0.379451	0.346854
O95395	GCNT3	K.KKDPPPYN@LTMFTGNAYIVASR.D	2.159	1.28	289	46.341	0	0	0.286443	0.327684	0.433129	0.349085
Q9NU53	GINM1	R.IN@VTTLKDDGDISK.Q	3.486	-1.18	46	1000	0	0	0.301193	0.360685	0.388189	0.350022
P11047	LAMC1	K.LLNN@LTSIK.I	1.301	1.91	650	23.016	0	0	0.377657	0.349665	0.32989	0.352404
Q9UM47	NOTCH3	R.CLHN@GTCVDLVGGFR.C	3.583	2.21	1179	1000	0	0	0.360954	0.420873	0.281052	0.354293
P16070	CD44	K.AFN@STLPTMAQMEK.A	2.116	0.97	57	1000	0	0	0.194685	0.457162	0.426867	0.359571
Q9UGT4	SUSD2	K.SELVN@ETR.W	1.905	1.06	162	1000	0	0	0.304772	0.366021	0.411357	0.360717
P05186	ALPL	R.SRCN@TTQGNEVTSILR.W	1.874	1.18	140	67.368	0	0	0.274837	0.389907	0.428862	0.364536
O00469	PLOD2	R.EAIN@ITLDHK.C	2.323	0.98	209	1000	0	0	0.288395	0.352045	0.454473	0.364971
P43121	MCAM	R.CVASVPSIPGLN@R.T	1.502	-0.14	418	1000	0	0	0.277223	0.400365	0.425334	0.367641
Q9H3G5	CPVL	K.SYAGFLTVN@K.T	1.476	1.34	81	1000	0	0	0.370174	0.290297	0.448884	0.369785
P06731	CEACAM5	K.ITPNNN@GTYACFVSNLATGR.N	1.266	1.61	650	20.016	0	0	0.307809	0.524278	0.284115	0.372067
Q9NYQ7	CELSR3	R.GNELQLLVVN@QTSGELR.L	2.96	0.91	1222	162.835	0	0	0.306291	0.418652	0.393465	0.372803
Q92823	NRCAM	K.YQPIN@STHELGPLVDLK.I	3.202	-0.25	993	1000	0	0	0.238937	0.388886	0.493872	0.373898
P50454	SERPINH1	R.SLSN@STAR.N	1.372	0.5	120	1000	0	0	0.417082	0.289604	0.421434	0.37604
Q8NBK3	SUMF1	K.FVN@STGYLTEAEK.F	1.876	1.6	141	1000	0	0	0.385683	0.344865	0.40036	0.376969
P78536	ADAM17	K.KCQEAIN@ATCK.G	1.647	1.49	539	1000	0	0	0.28167	0.358549	0.494146	0.378122
P11717	IGF2R	K.TGPVVEDSGSLLLEYVN@GSACTTSDGR.Q	3.083	1.81	871	1000	0	0	0.333731	0.207662	0.59606	0.379151
Q7Z7N9	TMEM179B	R.SLCNSIISLN@TTISCSEAQK.I	1.932	1.66	136	67.368	0	0	0.353254	0.33617	0.458923	0.382782
Q8NCC3	PLA2G15	K.VFVQTPTIN@YTLR.D	2.115	1.94	289	1000	0	0	0.33308	0.40666	0.410175	0.383305
Q99715	COL12A1	K.EAGN@ITTDGYEILGK.L	1.818	0.52	2679	1000	0	0	0.444252	0.389329	0.322819	0.385467
O75054	IGSF3	R.VQGN@STLLHITDLQAR.D	2.25	2.55	101	1000	0	0	0.206399	0.361104	0.597631	0.388378
Q9Y4L1	HYOU1	K.VIN@ETWAWK.N	1.706	0.54	862	1000	0	0	0.321258	0.430163	0.420562	0.390661
Q9UBQ6	EXTL2	K.STM*DSFTLIMQTYN@R.T	1.946	1.11	74	1000	0	0	0.324187	0.397325	0.459975	0.393829
Q02809	PLOD1	R.EQIN@ITLDHR.C	1.357	1.54	197	1000	0	0	0.316594	0.377673	0.513316	0.402528
Q8NBJ5	COLGALT1	K.AM*N@TSQVEALGIQM*LPGYR.D	2.468	1.17	381	1000	0	0	0.352928	0.51361	0.345108	0.403882
Q9Y334	VWA7	R.AHLELN@ESAWGR.L	1.773	0.16	781	1000	0	0	0.312581	0.385827	0.514748	0.404385
Q92820	GGH	K.N@FTMNEK.L	1.214	1.4	203	85.666	0	0	0.391866	0.43732	0.388209	0.405798
Q96J84	KIRREL1	R.IDGGPVILLQAGTPHN@LTCR.A	3.393	-0.1	140	1000	0	0	0.400759	0.378948	0.438876	0.406195
P02751	FN1	K.LDAPTNLQFVN@ETDSTVLVR.W	2.46	1.08	1007	67.368	0	0	0.348915	0.441559	0.440333	0.410269
Q99650	OSMR	R.IETSNVIWVGN@YSTTVK.W	2.018	2.23	84	45.171	0	0	0.317191	0.398488	0.522248	0.412642
Q92896	GLG1	K.LN@LTTDPK.F	1.225	0.63	165	1000	0	0	0.335358	0.416509	0.486671	0.412846
Q92896	GLG1	K.KVDVVICLSTTVRN@DTLQEAK.E	3.59	2.5	786	1000	0	0	0.39577	0.429859	0.413893	0.413174
Q9BXB1	LGR4	R.DLPSFN@GCHALEEISLQR.N	2.498	0.17	362	1000	0	0	0.370662	0.345869	0.525026	0.413852
P10586	PTPRF	K.VEVEPLN@STAVHVYWK.L	2.553	0.33	721	1000	0	0	0.354121	0.40032	0.491142	0.415194
P04062	GBA	R.M*ELSM*GPIQAN@HTGTGLLLTLQPEQK.F	1.793	0.05	98	1000	0	0	0.38346	0.410595	0.456589	0.416881
Q6YHK3	CD109	R.TQDEILFSN@STR.L	1.985	0.38	118	1000	0	0	0.360087	0.416321	0.476958	0.417789
P50895	BCAM	R.TQN@FTLLVQGSPELK.T	2.167	0.97	439	1000	0	0	0.369957	0.43367	0.457043	0.420223
Q10472	GALNT1	K.INQFNLM*ASEM*IALN@R.S	1.286	2.46	95	38.415	0	0	0.342299	0.442412	0.47963	0.421447
P11117	ACP2	R.YEQLQN@ETR.Q	1.776	1.31	167	1000	0	0	0.36936	0.408221	0.505607	0.427729
Q9H5V8	CDCP1	R.LQFQVLVQHPQN@ESNK.I	2.006	1.31	339	17.028	0	0	0.382972	0.461268	0.440088	0.42811
Q9BZR6	RTN4R	R.DLGN@LTHLFLHGNR.I	2.655	2.17	179	155.951	0	0	0.440076	0.395569	0.448782	0.428143
O95490	ADGRL2	R.SLGQFLSTEN@ATIK.L	2.763	0.57	731	1000	0	0	0.368059	0.449364	0.468826	0.42875
P04156	PRNP	K.QHTVTTTTKGEN@FTETDVK.M	4.922	0.89	197	1000	0	0	0.227874	0.585593	0.474162	0.42921
P56159	GFRA1	K.ETN@FSLASGLEAK.D	2.031	1.96	59	1000	0	0	0.399187	0.347898	0.554788	0.433958
Q6UXZ4	UNC5D	R.EVFIN@VTR.Q	1.41	0.02	117	1000	0	0	0.384165	0.486448	0.439999	0.436871
Q8NHP8	PLBD2	R.HPDAVAWAN@LTNAIR.E	2.023	1.11	88	15.288	0	0	0.403037	0.371519	0.539462	0.438006
P11717	IGF2R	R.N@GSSIVDLSPLIHR.T	2.763	1.62	1656	1000	0	0	0.426356	0.449156	0.441805	0.439106
Q6ZXV5	TMTC3	R.AN@ESRLEEADQLYR.Q	2.287	0.96	541	1000	0	0	0.416811	0.43774	0.482769	0.445773
P07996	THBS1	K.VVN@STTGPGEHLR.N	2.614	-0.38	1067	1000	0	0	0.438015	0.427951	0.476958	0.447641
O15031	PLXNB2	R.EAESLQPMTVVGTDYVFHN@DTK.V	2.196	0.83	1049	1000	0	0	0.426898	0.44035	0.477723	0.448324
P00533	EGFR	R.DIVSSDFLSN@M*SM*DFQNHLGSCQK.C	4.332	1.21	175	45.171	0	0	0.354013	0.439837	0.555243	0.449698
P00533	EGFR	R.DIVSSDFLSN@M*SMDFQNHLGSCQK.C	3.554	2.75	175	82.112	0	0	0.436551	0.36174	0.551084	0.449792
P13674	P4HA1	K.DM*SDGFISN@LTIQR.Q	1.84	0.58	113	1000	0	0	0.347614	0.492282	0.512369	0.450755
O43505	B4GAT1	R.VAQPGINYALGTN@VSYPNNLLR.N	3.122	-0.56	204	70.43	0	0	0.427223	0.435722	0.491087	0.451344
Q8IV08	PLD3	K.ELGVVMYN@CSCLAR.D	2.311	1.41	236	1000	0	0	0.399946	0.460175	0.498178	0.452767
Q96L58	B3GALT6	R.DAYEN@LTAK.V	1.847	-0.92	131	1000	0	0	0.388178	0.420449	0.555045	0.454557
O43291	SPINT2	R.WYFDVERN@SCNNFIYGGCR.G	2.795	0.57	156	15.288	0	0	0.435358	0.468282	0.469922	0.457854
Q9BY67	CADM1	K.DTAVEGEEIEVN@CTAM*ASKPATTIR.W	3.929	1.59	165	1000	0	0	0.3859	0.424237	0.571272	0.46047
Q8WVQ1	CANT1	R.LGQAPANWYN@DTYPLSPPQR.T	2.639	2.28	88	33.918	0	0	0.38064	0.451362	0.55543	0.462477
Q6YHK3	CD109	K.MEAVQKIN@YTVPQSGTFK.I	3.937	1.56	419	1000	0	0	0.423102	0.44547	0.520422	0.462998
O60462	NRP2	K.N@FTSPN@GTIESPGFPEK.Y	2.465	0.33	152	1000	157	1000	0.399892	0.522949	0.466628	0.463156
Q9NY97	B3GNT2	R.QYNPILSM*LTN@QTGEAGR.L	1.727	1.55	79	77.307	0	0	0.276898	0.475998	0.64383	0.465575
Q4LDE5	SVEP1	K.EFYVDQN@VSIK.C	1.332	1.03	3379	1000	0	0	0.458568	0.464989	0.476385	0.466648
Q9BVK6	TMED9	R.FTFTSHTPGEHQICLHSN@STK.F	3.197	0.25	125	1000	0	0	0.47923	0.333765	0.587604	0.466866
Q13219	PAPPA	R.FNFDGGECCDPEITN@VTQTCFDPDSPHR.A	3.853	-0.42	480	153.511	0	0	0.41757	0.464253	0.52447	0.468765
Q14563	SEMA3A	R.IIYGVEN@SSTFLECSPK.S	2.604	2.07	590	1000	0	0	0.319523	0.518207	0.573681	0.47047
Q9UIQ6	LNPEP	R.SALLEFACTHNLGN@CSTTAM*K.L	2.272	-1.26	834	54.711	0	0	0.403145	0.478256	0.530414	0.470605
Q14517	FAT1	R.QVTQEMLN@HTIAIR.F	3.354	0.79	3640	1000	0	0	0.506074	0.300019	0.616647	0.474247
P09603	CSF1	K.VKNVFN@ETK.N	1.834	1.63	154	77.206	0	0	0.44718	0.430687	0.546851	0.474906
P04626	ERBB2	R.GHCWGPGPTQCVN@CSQFLR.G	4.124	1.42	530	1000	0	0	0.361931	0.486584	0.581851	0.476789
P11279	LAMP1	R.GHTLTLN@FTR.N	2.064	1.35	103	1000	0	0	0.394577	0.507756	0.528079	0.476804
Q92542	NCSTN	R.ALYELAGGTN@FSDTVQADPQTVTR.L	2.051	0.83	506	1000	0	0	0.410195	0.481395	0.54387	0.478487
P14625	HSP90B1	R.TDDEVVQREEEAIQLDGLN@ASQIR.E	2	1.1	62	1000	0	0	0.500651	0.465398	0.475399	0.480483
Q9NS68	TNFRSF19	K.AN@CSATSDAICGDCLPGFYR.K	3.133	0.83	105	1000	0	0	0.435033	0.527625	0.481047	0.481235
P50897	PPT1	R.N@HSIFLADINQER.G	2.124	0.77	197	113.204	0	0	0.301518	0.590919	0.554548	0.482328
O15230	LAMA5	R.CDVCAEGFTGFPSCYPTPSSSN@DTR.E	3.322	1.1	479	1000	0	0	0.353688	0.55269	0.542499	0.482959
O60512	B4GALT3	R.DVYSN@LSHLPGAPGGPPAPQGLPYCPER.S	3.115	1.91	57	1000	0	0	0.459436	0.4679	0.522284	0.483207
Q5JPE7	NOMO2	R.ENVGIYN@LSK.G	2.044	1.45	618	88.334	0	0	0.479881	0.444836	0.529321	0.484679
P78536	ADAM17	K.CQEAIN@ATCK.G	2.107	0.16	539	1000	0	0	0.403959	0.470162	0.581872	0.485331
Q11206	ST3GAL4	K.LFGN@YSR.D	1.503	0.21	61	1000	0	0	0.447831	0.477259	0.531267	0.485453
Q9Y4L1	HYOU1	K.N@ATLAEQAK.L	1.452	0.79	869	1000	0	0	0.413991	0.507949	0.542017	0.487986
P11117	ACP2	R.FNPN@ISWQPIPVHTVPITEDR.L	1.964	3.28	133	19.053	0	0	0.405206	0.392181	0.670436	0.489274
Q99519	NEU1	R.WSFSN@GTSWR.K	1.526	1.25	352	1000	0	0	0.434707	0.497777	0.53654	0.489675
P19440	GGT1	R.LAFATMFN@SSEQSQK.G	2.387	2.58	120	1000	0	0	0.379284	0.374672	0.718024	0.49066
Q92859	NEO1	K.LPSGM*LVISN@ATEGDGGLYR.C	2.429	1.09	210	1000	0	0	0.436551	0.555056	0.482398	0.491335
P11166	SLC2A1	K.VIEEFYN@QTWVHR.Y	2.641	1.79	45	1000	0	0	0.450217	0.469899	0.556594	0.492237
O14786	NRP1	R.GPECSQN@YTTPSGVIK.S	2.151	2.56	150	1000	0	0	0.452711	0.473424	0.551927	0.492688
O14786	NRP1	K.RGPECSQN@YTTPSGVIK.S	2.74	2.22	150	1000	0	0	0.480098	0.4801	0.523317	0.494505
Q68CP4	HGSNAT	K.YPN@CTGGAAGYIDR.L	3.032	-0.22	461	1000	0	0	0.47039	0.437205	0.576832	0.494809
Q11201	ST3GAL1	K.TGVHDADFESN@VTATLASINK.I	4.665	1.16	323	140.704	0	0	0.416377	0.533151	0.5402	0.496576
Q92542	NCSTN	K.VPSENKDLYEYSWVQGPLHSN@ETDRLPR.C	4.251	0.69	612	104.538	0	0	0.378308	0.511171	0.608554	0.499344
P48307	TFPI2	K.YFFN@LSSM*TCEK.F	1.383	0.66	116	1000	0	0	0.508568	0.372123	0.618877	0.499856
P80188	LCN2	K.SYN@VTSVLFR.K	1.974	0.71	85	1000	0	0	0.409761	0.479673	0.613045	0.500827
Q13308	PTK7	R.RQDVN@ITVATVPSWLK.K	1.964	-0.19	405	1000	0	0	0.492733	0.508475	0.501437	0.500882
Q58EX2	SDK2	R.VTHYLPN@VTLEYR.V	2.432	1.6	948	1000	0	0	0.463015	0.512831	0.528118	0.501322
Q08722	CD47	R.DIYTFDGALN@K.S	1.242	0.53	73	1000	0	0	0.447614	0.478926	0.58458	0.503706
Q9UPZ6	THSD7A	R.SDGIN@VTGGCLVMSQPDADR.S	1.761	0.67	1500	1000	0	0	0.66269	0.276274	0.575743	0.504902
P10253	GAA	K.LEN@LSSSEM*GYTATLTR.T	1.694	-0.29	140	1000	0	0	0.522614	0.455417	0.544963	0.507665
Q9HDC9	APMAP	K.N@M*SFVNDLTVTQDGR.K	2.143	0.5	196	13.113	0	0	0.431562	0.51399	0.581748	0.5091
P08195	SLC3A2	K.DASSFLAEWQN@ITK.G	2.062	1.88	365	1000	0	0	0.387419	0.577996	0.567103	0.510839
Q3V5L5	MGAT5B	R.IQAIAQN@VSDIAVK.V	2.424	0.38	127	1000	0	0	0.437636	0.532715	0.563274	0.511208
P40189	IL6ST	K.SHLQN@YTVN@ATK.L	2.186	1.32	379	1000	383	1000	0.318438	0.576344	0.643108	0.51263
Q96NT5	SLC46A1	R.FSADLGYN@GTR.Q	2.314	-0.38	58	1000	0	0	0.470282	0.52396	0.544838	0.513027
O95395	GCNT3	K.KKDPPPYN@LTM*FTGNAYIVASR.D	3.031	0.9	289	65.597	0	0	0.46898	0.577789	0.493506	0.513425
O15321	TM9SF1	R.IIFAN@VSVR.D	1.522	1.27	178	1000	0	0	0.469848	0.362576	0.709548	0.513991
P32970	CD70	R.GDTLCTN@LTGTLLPSR.N	2.724	0.35	170	1000	0	0	0.511334	0.511075	0.529092	0.517167
Q9NWD8	TMEM248	R.FNDLDLCVSEN@ETLK.H	2.105	1.24	72	114.134	0	0	0.534056	0.657164	0.364604	0.518608
Q9P2C4	TMEM181	K.VIQTSAANFSLN@NSK.K	3.077	1.2	189	71.586	0	0	0.377223	0.631369	0.547252	0.518615
Q7Z4F1	LRP10	R.TSPAN@CTWLILGSK.E	1.292	1.98	56	1000	0	0	0.485575	0.559964	0.511129	0.518889
P05556	ITGB1	K.CHEGN@GTFECGACR.C	2.176	0.68	481	1000	0	0	0.405423	0.503155	0.648167	0.518915
P07306	ASGR1	R.ETFSN@FTASTEAQVK.G	2.52	0.64	79	1000	0	0	0.479284	0.482262	0.598706	0.520084
O00469	PLOD2	K.YFN@YTVK.V	1.6	2.71	63	1000	0	0	0.545011	0.456723	0.562018	0.52125
P08195	SLC3A2	R.DIENLKDASSFLAEWQN@ITK.G	2.098	2.8	365	87.378	0	0	0.331236	0.628113	0.608676	0.522675
Q92859	NEO1	R.TPASDPHGDN@LTYSVFYTK.E	3.492	1.67	470	1000	0	0	0.494306	0.461062	0.612818	0.522729
Q969Y0	NXPE3	K.M*PVN@SSGPDWVTVIPR.R	1.785	0.04	292	1000	0	0	0.466052	0.569573	0.538112	0.524579
Q9BY67	CADM1	K.DTAVEGEEIEVN@CTAMASKPATTIR.W	3.372	1.31	165	1000	0	0	0.450108	0.447481	0.67903	0.52554
O95395	GCNT3	R.SIN@CSGVTR.G	1.423	1.64	69	1000	0	0	0.515998	0.46761	0.595037	0.526215
P04439	HLA-A	R.GYYN@QSEAGSHTIQIM*YGCDVGSDGR.F	1.207	1.28	110	1000	0	0	0.273427	0.312376	1	0.528601
P05556	ITGB1	K.SCGECIQAGPNCGWCTN@STFLQEGMPTSAR.C	4.024	0.41	50	13.33	0	0	0.420662	0.589426	0.576935	0.529007
Q86SJ2	AMIGO2	R.HNN@ITSISTGSFSTTPNLK.C	2.402	1.23	104	23.016	0	0	0.489154	0.470155	0.630148	0.529819
Q92859	NEO1	R.GSSVILN@CSAYSEPSPK.I	3.019	0.99	73	1000	0	0	0.500976	0.441771	0.646981	0.529909
Q8NAC3	IL17RC	K.GHPNLCVQVN@SSEK.L	2.946	1.16	443	197.419	0	0	0.584599	0.500412	0.507826	0.530946
Q14517	FAT1	K.ENQPVGSSVIFMN@STDLDTGFNGK.L	1.445	1.72	740	61.839	0	0	0.547831	0.503689	0.543432	0.53165
O15031	PLXNB2	K.SCVAVTSAQPQN@M*SR.R	2.721	0.6	528	1000	0	0	0.499566	0.371243	0.724946	0.531918
P54289	CACNA2D1	K.QSCITEQTQYFFDN@DSK.S	4.946	0.53	985	1000	0	0	0.493167	0.491784	0.612471	0.532474
P17050	NAGA	K.LGIYADM*GN@FTCM*GYPGTTLDK.V	1.835	1.63	124	1000	0	0	0.4141	0.635996	0.547612	0.532569
Q9UBG0	MRC2	R.GGCVALATGSAM*GLWEVKN@CTSFR.A	2.563	1.36	634	1000	0	0	0.522017	0.57288	0.503592	0.53283
P35613	BSG	K.ILLTCSLN@DSATEVTGHR.W	4.345	1.43	160	1000	0	0	0.469306	0.548923	0.580656	0.532962
P11279	LAMP1	K.N@M*TFDLPSDATVVLN@R.S	1.855	-0.2	62	1000	76	1000	0.528633	0.569208	0.501257	0.533033
P13497	BMP1	K.LN@GSITSPGWPK.E	2.669	0.91	599	1000	0	0	0.488503	0.539479	0.574047	0.53401
O14494	PLPP1	K.IN@CSDGYIEYYICR.G	1.886	1.27	142	1000	0	0	0.507701	0.59154	0.503291	0.534177
O43567	RNF13	K.DN@SSGTFIVLIR.R	1.697	-0.21	88	1000	0	0	0.531562	0.50836	0.564069	0.534663
Q30201	HFE	K.ESHTLQVILGCEM*QEDN@STEGYWK.Y	3.544	3.08	130	1000	0	0	0.515727	0.478998	0.612112	0.535612
P17301	ITGA2	K.LNLQTSTSIPN@VTEMK.T	2.245	1.03	105	117.182	0	0	0.481453	0.568875	0.557829	0.536052
Q96J84	KIRREL1	K.VGSTN@VSTLVNVHFAPR.I	2.523	1.42	297	105.001	0	0	0.450488	0.545859	0.617176	0.537841
O15031	PLXNB2	K.LSHDAN@ETLPLHLYVK.S	2.31	2.9	733	1000	0	0	0.470716	0.531555	0.611259	0.537843
Q92823	NRCAM	K.LSPYVN@YSFR.V	2.355	1.28	716	1000	0	0	0.445336	0.530163	0.640742	0.538747
P13473	LAMP2	R.VQPFN@VTQGK.Y	1.889	0.01	356	1000	0	0	0.504013	0.550515	0.561893	0.538807
P36268	GGT2	R.N@MTSEFFAAQLR.S	1.635	1.35	344	1000	0	0	0.471475	0.641745	0.507424	0.540215
Q9HD43	PTPRH	R.QN@VSISTVPNAVTSLSK.Q	2.306	3.38	468	117.182	0	0	0.445336	0.58708	0.5908	0.541072
O14773	TPP1	K.FLSSSPHLPPSSYFN@ASGR.A	2.492	1.79	443	1000	0	0	0.493818	0.50178	0.631557	0.542385
Q9H5V8	CDCP1	R.IGTFCSN@GTVSR.I	2.742	1.32	180	1000	0	0	0.524132	0.547082	0.55885	0.543355
P22304	IDS	R.VHAGN@FSTIPQYFK.E	1.521	2.47	115	1000	0	0	0.51128	0.468015	0.655849	0.545048
Q13740	ALCAM	R.LNLSEN@YTLSISNAR.I	2.22	0.2	95	71.586	0	0	0.51269	0.557281	0.568952	0.546308
P05362	ICAM1	R.LNPTVTYGN@DSFSAK.A	3.609	1.1	267	80.387	0	0	0.482863	0.521856	0.634326	0.546348
P16278	GLB1	R.NNVITLN@ITGK.A	2.307	1.02	464	80.912	0	0	0.501518	0.616599	0.522651	0.546923
P04062	GBA	R.TYTYADTPDDFQLHN@FSLPEEDTK.L	4.966	-0.64	185	1000	0	0	0.467245	0.531769	0.645702	0.548239
P48960	ADGRE5	R.LSAVNSIFLSHN@NTK.E	2.607	0.74	453	20.016	0	0	0.521204	0.52342	0.600848	0.548491
Q6UXD5	SEZ6L2	R.LLAN@SSM*LGEGQVLR.S	2.514	0.87	247	1000	0	0	0.502657	0.571512	0.571575	0.548581
Q7Z7H5	TMED4	R.FTFTSHTPGDHQICLHSN@STR.M	3.346	0.45	117	1000	0	0	0.534924	0.43907	0.672005	0.548666
P07942	LAMB1	K.M*EM*PSTPQQLQN@LTEDIR.E	2.226	0.31	1542	1000	0	0	0.512473	0.546035	0.587956	0.548821
P11047	LAMC1	K.TAN@DTSTEAYNLLLR.T	1.329	0	1205	117.111	0	0	0.625163	0.512146	0.511445	0.549585
O75976	CPD	R.HIWSLEISNKPN@VSEPEEPK.I	3.95	1.94	978	15.661	0	0	0.452169	0.592344	0.606771	0.550428
Q16787	LAMA3	R.KIESINQQLLPLGN@ISDNM*DR.I	2.304	-0.27	2365	15.661	0	0	0.413232	0.622278	0.617428	0.550979
P18084	ITGB5	R.DSLEVGVTYN@CTCGCSVGLEPNSAR.C	2.198	0.56	460	39.434	0	0	0.553959	0.628829	0.471414	0.551401
Q14517	FAT1	K.TGALTVQN@TTQLR.S	2.549	-0.4	1940	1000	0	0	0.481887	0.551792	0.623066	0.552249
P10619	CTSA	R.M*DPPCTN@TTAASTYLNNPYVR.K	1.554	2.44	333	74.62	0	0	0.451518	0.571519	0.634018	0.552352
Q3T906	GNPTAB	K.NPSTN@VSVVVFDSTK.D	2.393	0.03	179	88.668	0	0	0.518764	0.580686	0.559492	0.55298
P10253	GAA	K.LEN@LSSSEMGYTATLTR.T	3.184	1.65	140	1000	0	0	0.489371	0.523426	0.646314	0.553037
O95395	GCNT3	K.DPPPYN@LTM*FTGNAYIVASR.D	1.882	0.78	289	43.112	0	0	0.364859	0.919514	0.380987	0.55512
P54709	ATP1B3	K.FLKPYTLEEQKN@LTVCPDGALFEQK.G	1.917	2.13	124	1000	0	0	0.609111	0.56028	0.498861	0.556084
Q13740	ALCAM	K.IIISPEEN@VTLTCTAENQLER.T	3.375	0.07	480	117.111	0	0	0.476898	0.578392	0.615939	0.557076
P22455	FGFR4	K.TADIN@SSEVEVLYLR.N	2.233	0.8	311	1000	0	0	0.446312	0.641197	0.585651	0.55772
O15455	TLR3	K.SEELDIFAN@SSLK.K	2.116	1.32	196	1000	0	0	0.56692	0.55053	0.556701	0.55805
P23229	ITGA6	K.YQTLN@CSVNVNCVNIR.C	2.652	2.8	966	50.686	0	0	0.551193	0.466367	0.656846	0.558135
Q9Y5G3	PCDHGB1	R.EQTADYN@VTIIATDK.G	2.211	1.06	415	1000	0	0	0.475597	0.547935	0.651867	0.558466
O15031	PLXNB2	R.ALSN@ISLR.L	1.39	0.66	127	1000	0	0	0.541866	0.553419	0.584171	0.559818
P27487	DPP4	K.KLDFIILN@ETK.F	1.735	0.92	520	1000	0	0	0.599458	0.548896	0.531842	0.560065
P55283	CDH4	R.VETVVAN@LTVMDR.D	2.533	-0.45	412	1000	0	0	0.519306	0.522975	0.638569	0.560283
Q13641	TPBG	K.VLHN@GTLAELQGLPHIR.V	2.98	0.67	275	1000	0	0	0.497397	0.569542	0.615065	0.560668
P00450	CP	K.EHEGAIYPDN@TTDFQR.A	3.704	0.93	138	1000	0	0	0.476356	0.708227	0.497577	0.56072
Q9UPZ6	THSD7A	R.N@ISCVVSDGSADDFSK.V	2.04	0.53	1366	1000	0	0	0.50385	0.552434	0.627487	0.561257
P10909	CLU	K.ELPGVCN@ETM*M*ALWEECKPCLK.Q	3.316	-1.4	103	1000	0	0	0.511931	0.562185	0.610337	0.561484
P00749	PLAU	K.EN@STDYLYPEQLK.M	1.665	0.92	322	1000	0	0	0.467679	0.586395	0.631657	0.56191
Q9BTY2	FUCA2	R.SQN@DTVTPDVWYTSKPK.E	2.659	0.47	377	1000	0	0	0.496638	0.576091	0.61344	0.562056
Q92508	PIEZO1	K.RELYN@GTADITLR.F	2.165	0.56	2294	1000	0	0	0.593167	0.498178	0.597534	0.56296
P11279	LAMP1	K.N@M*TFDLPSDATVVLNR.S	1.902	1.1	62	146.401	0	0	0.478742	0.622225	0.588167	0.563045
O43462	MBTPS2	K.RLDGSTECCNN@HSLTDVCFSYR.N	3.383	1.57	337	20.016	0	0	0.506941	0.565982	0.620376	0.564433
Q99650	OSMR	K.GTNIYCEASQGN@VSEGM*K.G	2.736	1.04	221	157.232	0	0	0.461822	0.578331	0.655317	0.565157
P28827	PTPRM	R.FIASFNVVN@TTKR.D	2.885	1.11	249	101.179	0	0	0.582538	0.617633	0.496281	0.565484
Q92542	NCSTN	R.TSLELWM*HTDPVSQKN@ESVR.N	2.938	1.14	387	1000	0	0	0.600597	0.562018	0.53454	0.565718
O15031	PLXNB2	R.EAESLQPM*TVVGTDYVFHN@DTK.V	2.271	1.65	1049	1000	0	0	0.421367	0.648525	0.628072	0.565988
Q9C0H2	TTYH3	R.VWDTAVGLN@HTAEPSLQTLER.Q	3.513	1.6	144	1000	0	0	0.494902	0.566003	0.638622	0.566509
Q9NRB3	CHST12	R.GFCAN@SSLAFPTK.E	2.474	1.4	134	1000	0	0	0.482972	0.61057	0.608471	0.567337
O14495	PLPP3	R.LRPHFLSVCNPDFSQIN@CSEGYIQNYR.C	5.985	2.8	170	46.341	0	0	0.501139	0.592384	0.608678	0.5674
Q8IV08	PLD3	K.ELGVVM*YN@CSCLAR.D	1.415	2.15	236	1000	0	0	0.513232	0.554511	0.63573	0.567824
O15118	NPC1	R.VDN@ITDQFCN@ASVVDPACVR.C	1.808	0.16	961	1000	968	1000	0.388286	0.629818	0.685494	0.567866
O00567	NOP56	K.IINDN@ATYCR.L	1.647	-0.53	207	72.049	0	0	0.568764	0.448114	0.689595	0.568824
Q9Y639	NPTN	R.KKENGMPM*DIVN@TSGR.F	2.292	0.65	284	76.603	0	0	0.552061	0.563258	0.591251	0.568856
Q13740	ALCAM	R.TVNSLN@VSAISIPEHDEADEISDENREK.V	5.645	0.25	499	85.666	0	0	0.451085	0.719829	0.538853	0.569922
Q12864	CDH17	K.KQDTPQYN@LTIEVSDKDFK.T	6.803	3.09	419	1000	0	0	0.506508	0.542508	0.661866	0.570294
Q6H3X3	RAET1G	K.KLN@VTTAWK.A	1.659	1.23	82	1000	0	0	0.53346	0.529862	0.648937	0.570753
Q32P28	P3H1	K.LLN@GSQR.V	1.428	0.48	467	1000	0	0	0.622234	0.465836	0.624908	0.570993
P19440	GGT1	R.LHNQLLPN@VTTVER.N	2.227	2.14	511	133.374	0	0	0.521909	0.608688	0.582668	0.571088
Q8N8Z6	DCBLD1	K.ELLLN@TSEVTVR.F	1.75	1.64	124	1000	0	0	0.466811	0.649589	0.597652	0.571351
P02751	FN1	R.HEEGHM*LN@CTCFGQGR.G	4.375	1.31	542	1000	0	0	0.5782	0.557291	0.580013	0.571835
Q9HC84	MUC5B	R.VVLLDPKPVAN@VTCVNK.H	2.561	-0.35	5046	95.418	0	0	0.510358	0.559158	0.648844	0.572787
Q13740	ALCAM	K.DRLNLSEN@YTLSISNAR.I	1.9	1.69	95	14.061	0	0	0.529826	0.545039	0.64484	0.573235
Q9BXT2	CACNG6	R.DTCGPAELPGEAN@CTYFK.F	3.244	0.47	113	1000	0	0	0.519089	0.593942	0.609315	0.574116
O14786	NRP1	K.EGFSAN@YSVLQSSVSEDFK.C	2.146	1	261	1000	0	0	0.580586	0.647809	0.494749	0.574381
P42892	ECE1	K.HLLEN@STASVSEAERK.A	4.598	0.47	166	1000	0	0	0.586388	0.501382	0.638859	0.575543
P56199	ITGA1	K.QTQVGIVQYGEN@VTHEFNLNK.Y	1.518	1.08	217	13.113	0	0	0.553145	0.610161	0.563729	0.575678
O95084	PRSS23	K.QYLSYETLYAN@GSR.T	2.342	-0.17	93	1000	0	0	0.543709	0.520089	0.6646	0.576133
P40189	IL6ST	K.EQYTIIN@R.T	1.226	0.2	83	1000	0	0	0.577657	0.533732	0.61869	0.576693
Q7Z7M0	MEGF8	R.ALLTN@VSSVALGSR.R	3.086	2.03	1271	1000	0	0	0.494414	0.594315	0.642611	0.577114
Q92854	SEMA4D	R.EAVFAVNALN@ISEK.Q	1.84	0.51	77	33.918	0	0	0.468709	0.640394	0.628046	0.57905
Q96S52	PIGS	K.TYN@ASVLPVR.V	1.49	1.67	370	1000	0	0	0.554013	0.640505	0.543397	0.579305
Q9HDC9	APMAP	R.AGPN@GTLFVADAYK.G	1.877	1.29	160	1000	0	0	0.511822	0.556354	0.672236	0.580138
Q58EX2	SDK2	R.ESVPSSGPTN@VSALATTSSSMLVR.W	4.384	0.69	1205	1000	0	0	0.496746	0.597728	0.646238	0.580238
Q12860	CNTN1	K.GTEWLVN@SSR.I	1.448	1.21	457	1000	0	0	0.550325	0.548237	0.642463	0.580342
P13497	BMP1	K.AAVPGN@TSTPSCQSTNGQPQR.G	1.214	0.64	91	23.61	0	0	0.461226	0.685322	0.59839	0.581646
Q9NY97	B3GNT2	R.LSNISHLN@YCEPDLR.V	1.707	1.44	94	67.368	0	0	0.465998	0.54058	0.739281	0.581953
Q9HC84	MUC5B	K.LDGPTEQCPDPLPLPAGN@CTDEEGICHR.T	2.005	0.77	254	1000	0	0	0.480206	0.682158	0.584845	0.582403
Q9UK23	NAGPA	R.CDAGWTGSN@CSEECPLGWHGPGCQRPCK.C	2.592	1.4	388	1000	0	0	0.420065	0.728631	0.601468	0.583388
Q6EMK4	VASN	R.LHEITN@ETFR.G	1.898	0.3	117	1000	0	0	0.457267	0.644278	0.648639	0.583395
P16444	DPEP1	R.AN@LTTLAGTHTNIPK.L	2.347	1.27	57	72.237	0	0	0.558785	0.52799	0.665107	0.583961
Q02388	COL7A1	R.LQILN@ASSDVLR.I	2.369	0.82	786	1000	0	0	0.497939	0.675262	0.578832	0.584011
Q92508	PIEZO1	R.ELYN@GTADITLR.F	1.67	1.75	2294	1000	0	0	0.463991	0.620798	0.66804	0.584276
Q7Z2K6	ERMP1	K.GSTLSQWSLGN@GTPVTSK.G	2.732	1.78	819	1000	0	0	0.541866	0.486084	0.72531	0.58442
Q02742	GCNT1	R.WTPDDYIN@M*TSDCSSFIK.R	1.484	1.21	95	1000	0	0	0.686985	0.729012	0.339033	0.58501
Q7Z7M9	GALNT5	K.AN@TSLPFPK.F	1.274	0.27	273	1000	0	0	0.522017	0.600042	0.634726	0.585595
P02786	TFRC	R.KQNNGAFN@ETLFR.N	2.335	1.03	727	71.586	0	0	0.550759	0.592092	0.61472	0.585857
Q99650	OSMR	K.DKLVEEGTN@VTICYVSR.N	1.597	1.8	163	1000	0	0	0.499783	0.695888	0.561906	0.585859
Q9H813	PACC1	R.IN@YTDPFSN@QTVK.S	1.469	0.89	155	1000	162	1000	0.548048	0.573821	0.638058	0.586642
P08069	IGF1R	R.LNPGN@YTAR.I	1.521	1.69	900	40.309	0	0	0.657701	0.437742	0.666551	0.587331
O15230	LAMA5	R.LN@TTGVSAGCTADLLVGR.A	2.48	0.74	3107	1000	0	0	0.630911	0.528495	0.603362	0.587589
Q9UBQ6	EXTL2	K.STM*DSFTLIM*QTYN@R.T	1.829	1.45	74	1000	0	0	0.572993	0.492783	0.697923	0.5879
Q12841	FSTL1	K.FVEQN@ETAIN@ITTYPDQENNK.L	2.008	1.68	175	128.681	180	147.006	0.407375	0.520665	0.836628	0.588223
P04062	GBA	R.TYTYADTPDDFQLHN@FSLPEEDTKLK.I	1.649	0.84	185	1000	0	0	0.468872	0.700171	0.595966	0.588336
O00754	MAN2B1	K.LN@QTEPVAGNYYPVNTR.I	2.232	0.21	766	77.307	0	0	0.501573	0.532988	0.731477	0.588679
Q06481	APLP2	R.N@QSLSLLYK.V	1.325	1.87	541	1000	0	0	0.556291	0.659259	0.550851	0.5888
P02786	TFRC	K.KDFEDLYTPVN@GSIVIVR.A	2.056	-0.85	251	1000	0	0	0.563774	0.567863	0.635655	0.589097
P28827	PTPRM	K.ISAPSM*PAYELETPLN@QTDNTVTVM*LKPAHSR.G	3.189	2.22	598	28.55	0	0	0.529067	0.616634	0.623265	0.589655
P00533	EGFR	R.EFVENSECIQCHPECLPQAM*N@ITCTGR.G	4.137	1.1	568	224.438	0	0	0.46974	0.703964	0.59615	0.589951
Q58EX2	SDK2	R.FWLVEGN@SSR.S	1.337	0.56	1256	1000	0	0	0.576247	0.554122	0.641767	0.590712
P54802	NAGLU	R.RPSLQM*N@TSIWYN@R.S	1.736	1.1	526	1000	532	1000	0.569902	0.582513	0.62177	0.591395
Q92673	SORL1	R.LTIVN@SSVLDRPR.A	2.576	1.45	871	1000	0	0	0.532484	0.628345	0.613574	0.591467
P16144	ITGB4	R.CSFNGDFVCGQCVCSEGWSGQTCN@CSTGSLSDIQPCLR.E	4.471	0.75	491	183.055	0	0	0.623753	0.844338	0.309949	0.59268
P11717	IGF2R	R.SLLEFN@TTVSCDQQGTNHR.V	4.083	1.7	112	194.263	0	0	0.513503	0.584043	0.683744	0.593764
P02786	TFRC	K.QNNGAFN@ETLFR.N	2.74	0.11	727	85.666	0	0	0.526898	0.589939	0.665352	0.594063
Q9BTN0	LRFN3	R.M*YQIQYN@SSADDILVYR.M	2.902	-0.29	462	1000	0	0	0.601085	0.555462	0.62611	0.594219
Q96PD2	DCBLD2	K.YCGLGLQM*N@HSIESK.G	3.037	1.28	155	1000	0	0	0.570174	0.598216	0.616683	0.595024
O75197	LRP5	R.IEVANLN@GTSR.K	2.226	0.94	138	44.274	0	0	0.513286	0.583189	0.689819	0.595431
P30825	SLC7A1	K.NWQLTEEDFGN@TSGR.L	1.691	0.49	226	91.295	0	0	0.587744	0.59232	0.609958	0.596674
Q12913	PTPRJ	K.IHVAGETDSSNLN@VSEPR.A	3.842	0.72	413	60.621	0	0	0.60808	0.631585	0.552018	0.597228
Q92542	NCSTN	K.DLYEYSWVQGPLHSN@ETDR.L	2.913	1.61	612	1000	0	0	0.580369	0.513806	0.698236	0.59747
Q9ULI3	HEG1	R.TFLN@TTVEK.H	2.204	1.11	1080	1000	0	0	0.630803	0.597569	0.567325	0.598565
Q9P2B2	PTGFRN	R.YSVLIM*AEKPVGDLSSPN@ETK.Y	2.274	-0.64	600	1000	0	0	0.461497	0.656371	0.678958	0.598942
P35052	GPC1	R.SFDDHFQHLLN@DSER.T	3.564	0.9	116	1000	0	0	0.585954	0.561741	0.65036	0.599352
P29317	EPHA2	R.TSVTVSDLEPHM*N@YTFTVEAR.N	3.783	0.02	407	1000	0	0	0.580586	0.562903	0.65511	0.599533
P11279	LAMP1	K.SGPKN@MTFDLPSDATVVLNR.S	2.897	-0.13	62	124.366	0	0	0.566866	0.591536	0.641813	0.600071
P21802	FGFR2	K.AAGVN@TTDKEIEVLYIR.N	3.018	1.84	318	1000	0	0	0.499783	0.639682	0.662863	0.600776
P11362	FGFR1	K.TAGVN@TTDKEM*EVLHLR.N	2.134	0.4	317	1000	0	0	0.593221	0.623118	0.586228	0.600856
P16070	CD44	K.AFN@STLPTM*AQMEK.A	2.412	0.42	57	1000	0	0	0.546529	0.600365	0.655802	0.600899
O00469	PLOD2	R.YN@CSIESPR.K	1.235	1.18	696	1000	0	0	0.557267	0.616335	0.631365	0.601656
P78324	SIRPA	R.GTAN@LSETIR.V	1.696	0.93	245	1000	0	0	0.556725	0.580787	0.668605	0.602039
P07602	PSAP	K.TCDWLPKPN@MSASCK.E	1.654	0.47	101	1000	0	0	0.532104	0.666335	0.607867	0.602102
Q29980	MICB	R.AQTLAM*N@VTNFWK.E	2.477	2.63	164	40.309	0	0	0.617137	0.599012	0.594432	0.603527
P15586	GNS	K.YYN@YTLSINGK.A	2.282	-0.18	183	126.523	0	0	0.565401	0.578756	0.666597	0.603585
Q9Y6R7	FCGBP	R.YLPVN@SSLLTSDCSER.C	2.389	3.9	5186	1000	0	0	0.52039	0.631884	0.658593	0.603623
Q6ZRP7	QSOX2	R.GSHYVAIVFESN@SSYLGR.E	2.571	1.4	218	1000	0	0	0.51898	0.701774	0.591564	0.604106
Q92859	NEO1	R.TLSDVPSAAPQN@LSLEVR.N	4.253	1.23	639	1000	0	0	0.53872	0.632577	0.643403	0.6049
O75144	ICOSLG	K.TVVTYHIPQN@SSLENVDSR.Y	2.888	2.36	70	69.347	0	0	0.363557	0.611953	0.84018	0.60523
P00533	EGFR	R.EFVENSECIQCHPECLPQAMN@ITCTGR.G	2.838	0.36	568	84.522	0	0	0.571475	0.668029	0.576237	0.605247
Q13332	PTPRS	R.GHPQILEAAGN@ASAGTVLLR.W	4.136	1.89	940	1000	0	0	0.584165	0.609254	0.623122	0.605514
Q9Y639	NPTN	R.KKENGMPMDIVN@TSGR.F	3.161	1.14	284	96.793	0	0	0.556725	0.602006	0.658684	0.605805
P04066	FUCA1	R.VQWEKN@TTSVWYTSK.G	1.706	2.3	382	1000	0	0	0.528091	0.644447	0.645295	0.605944
P48960	ADGRE5	R.RLSAVNSIFLSHN@NTK.E	3.586	1.8	453	21.26	0	0	0.666811	0.573153	0.579456	0.606473
P28827	PTPRM	R.WEPFGYN@VTR.C	1.774	0.47	406	1000	0	0	0.543059	0.615554	0.660931	0.606514
Q9NZ53	PODXL2	R.SLEEIGIQN@YSTTSSCQAR.A	4.217	-0.01	480	1000	0	0	0.600434	0.625754	0.594567	0.606918
P78536	ADAM17	K.VVVVDGKN@ESEYTVK.W	2.629	0.39	103	1000	0	0	0.553308	0.580978	0.68685	0.607045
P07602	PSAP	K.TCDWLPKPN@M*SASCK.E	1.584	1.48	101	1000	0	0	0.545282	0.700889	0.575484	0.607218
Q9Y2C2	UST	K.N@ISTAEQPYLFTR.H	1.264	1.77	155	1000	0	0	0.553037	0.581063	0.687939	0.607346
Q9P273	TENM3	K.LGGFTQEN@NTIDSGELDIGR.R	3.565	1.23	380	20.016	0	0	0.514588	0.596338	0.713366	0.608097
Q5VV43	KIAA0319	R.HVLVLPN@NSITLDGSR.S	2.381	2.08	733	20.016	0	0	0.585792	0.562236	0.677576	0.608535
P18084	ITGB5	R.DCVECLLLHSGKPDN@QTCHSLCR.D	5.637	0.74	654	1000	0	0	0.533677	0.685469	0.606995	0.608714
Q08722	CD47	K.M*DKSDAVSHTGN@YTCEVTELTR.E	2.982	0.54	111	1000	0	0	0.573102	0.574296	0.678992	0.608797
P02751	FN1	R.ISCTIAN@R.C	1.461	0.75	139	1000	0	0	0.574187	0.527376	0.725009	0.608857
Q13740	ALCAM	K.LGDCISEDSYPDGN@ITWYR.N	3.952	-0.25	167	1000	0	0	0.536443	0.548235	0.744152	0.60961
P20645	M6PR	R.EAGN@HTSGAGLVQINK.S	2.485	0.64	83	126.027	0	0	0.586768	0.491728	0.753381	0.610626
P17301	ITGA2	K.LNLQTSTSIPN@VTEM*K.T	3.686	1.72	105	180.769	0	0	0.554447	0.613395	0.665294	0.611045
Q9UIW2	PLXNA1	K.LSGN@LTLLR.A	1.87	1.23	77	1000	0	0	0.546421	0.615359	0.671863	0.611214
P54289	CACNA2D1	K.DAVNN@ITAK.G	1.7	1.95	324	23.016	0	0	0.591215	0.543545	0.699294	0.611351
A2RU67	FAM234B	R.GQN@LTPYWALR.L	1.482	0.55	415	1000	0	0	0.518547	0.587739	0.728202	0.611496
Q9HC84	MUC5B	K.STGCAAPMVYLDCSN@SSAGTPGAECLR.S	1.95	1.7	805	1000	0	0	0.47538	0.626706	0.732558	0.611548
Q99808	SLC29A1	R.LDM*SQN@VSLVTAELSK.D	2.118	0.97	48	1000	0	0	0.50385	0.722594	0.60894	0.611795
Q08334	IL10RB	K.CM*N@TTLTECDFSSLSK.Y	1.747	0.06	68	1000	0	0	0.571584	0.717504	0.546882	0.61199
P10909	CLU	R.EIRHN@STGCLR.M	1.625	0.64	291	1000	0	0	0.714751	0.351986	0.773588	0.613442
P38571	LIPA	K.NYFHYN@QSYPPTYNVK.D	2.529	3.33	321	98.611	0	0	0.597722	0.528727	0.714028	0.613492
P26006	ITGA3	R.RN@ITLAYTLEADR.D	1.244	0.51	511	1000	0	0	0.640727	0.58021	0.620824	0.61392
P23229	ITGA6	K.QLSCVANQN@GSQADCELGNPFK.R	3.15	1.01	770	65.076	0	0	0.601627	0.613392	0.627051	0.614023
Q8NBN3	TMEM87A	K.LFQN@CSELFK.T	1.586	1.41	127	1000	0	0	0.516594	0.681215	0.646529	0.61478
P02751	FN1	R.WTPLN@SSTIIGYR.I	1.238	1.13	1291	1000	0	0	0.490618	0.638822	0.714916	0.614786
P18084	ITGB5	K.IYGPFCECDN@FSCAR.N	1.355	0.83	552	1000	0	0	0.570933	0.615733	0.658474	0.615047
P07204	THBD	R.ANCEYQCQPLN@QTSYLCVCAEGFAPIPHEPHR.C	6.283	0.83	382	248.047	0	0	0.617354	0.507833	0.721121	0.615436
Q96PD2	DCBLD2	K.YCGLGLQMN@HSIESK.G	4.197	0.96	155	1000	0	0	0.646095	0.584971	0.616544	0.61587
O95297	MPZL1	K.EIFVAN@GTQGK.L	2.445	1.29	50	1000	0	0	0.573915	0.609639	0.664186	0.615913
Q9P244	LRFN1	R.M*YQVQYN@SSVDDSLVYR.M	3.774	1.64	459	1000	0	0	0.605748	0.644678	0.599579	0.616668
P11047	LAMC1	K.IPAIN@QTITEANEK.T	2.257	2.43	1395	100.568	0	0	0.569523	0.540023	0.74059	0.616712
P40189	IL6ST	K.N@LSCIVNEGK.K	2.152	1.23	131	101.179	0	0	0.538612	0.684267	0.635162	0.619347
P78324	SIRPA	R.IGN@ITPADAGTYYCVK.F	2.296	0.94	110	1000	0	0	0.514046	0.64029	0.705689	0.620008
Q07954	LRP1	R.INNGGCQDLCLLTHQGHVN@CSCR.G	3.749	0.57	2502	137.368	0	0	0.550542	0.561709	0.751612	0.621288
Q08722	CD47	K.MDKSDAVSHTGN@YTCEVTELTR.E	4.429	1.46	111	1000	0	0	0.731128	0.456237	0.678586	0.621984
P11047	LAMC1	R.KIPAIN@QTITEANEK.T	3.154	1.53	1395	102.688	0	0	0.521475	0.661421	0.68423	0.622375
Q9ULF5	SLC39A10	K.DLNEDDHHHECLN@VTQLLK.Y	3.994	1.23	339	134.708	0	0	0.586931	0.633152	0.647369	0.622484
P50897	PPT1	K.EDVYRN@HSIFLADINQER.G	3.149	0.8	197	136.981	0	0	0.643926	0.597934	0.626196	0.622685
Q16706	MAN2A1	R.DSVIN@LSESVEDGPK.S	3.11	1.82	78	1000	0	0	0.530152	0.645032	0.693812	0.622999
P04216	THY1	R.HEN@TSSSPIQYEFSLTR.E	2.369	1.78	42	1000	0	0	0.548102	0.653957	0.669117	0.623725
Q6P4E1	GOLM2	K.LQNN@ISYQMADIHHLK.E	2.574	1.26	115	21.26	0	0	0.520499	0.689391	0.66188	0.623923
Q8IX05	CD302	K.WFDNSN@M*TFDK.W	2.211	1	109	37.613	0	0	0.589696	0.620007	0.663061	0.624255
Q92542	NCSTN	K.VPSENKDLYEYSWVQGPLHSN@ETDR.L	3.203	0.74	612	180.892	0	0	0.545662	0.603851	0.724101	0.624538
P08648	ITGA5	K.IYLRN@ESEFR.D	1.533	0.59	593	1000	0	0	0.571041	0.572019	0.730757	0.624606
Q08722	CD47	K.SDAVSHTGN@YTCEVTELTR.E	5.066	1.48	111	1000	0	0	0.610846	0.579623	0.683586	0.624685
P54709	ATP1B3	K.N@LTVCPDGALFEQK.G	1.677	1.05	124	1000	0	0	0.585575	0.704707	0.583998	0.62476
P04626	ERBB2	K.NNQLALTLIDTN@R.S	1.98	1.05	187	129.614	0	0	0.498807	0.727507	0.648865	0.62506
Q07954	LRP1	R.VNRFN@STEYQVVTR.V	2.894	1.07	446	33.918	0	0	0.587527	0.588169	0.701496	0.625731
Q10588	BST1	R.NKN@CTAIWEAFK.V	2.429	1.82	66	40.309	0	0	0.540781	0.74542	0.591493	0.625898
Q9P2C4	TMEM181	K.VIQTSAAN@FSLNNSK.K	3.477	0.56	185	71.586	0	0	0.533026	0.672701	0.672341	0.626023
Q9HB63	NTN4	K.YFATN@CSATFGLEDDVVKK.G	4.631	0.34	163	1000	0	0	0.54333	0.63922	0.697405	0.626652
Q9UIQ6	LNPEP	R.SALLEFACTHNLGN@CSTTAMK.L	2.497	0.68	834	15.288	0	0	0.535195	0.676387	0.668526	0.626703
P23470	PTPRG	R.SDFSQTMLFQAN@TTR.I	1.883	0.34	444	1000	0	0	0.576247	0.604524	0.701789	0.62752
Q07954	LRP1	R.IETILLN@GTDR.K	2.619	1.08	729	1000	0	0	0.598482	0.608412	0.677324	0.628073
Q9HAV5	EDA2R	R.VQKVN@CTATSNAVCGDCLPR.F	2.991	2.55	74	83.991	0	0	0.569414	0.705695	0.609138	0.628083
Q9Y4L1	HYOU1	R.AEPPLN@ASASDQGEK.V	2.054	1.71	931	1000	0	0	0.611009	0.593794	0.679456	0.628086
Q9UBG0	MRC2	R.WNDSPCN@QSLPSICKK.A	1.421	0.89	497	51.579	0	0	0.559924	0.699166	0.625864	0.628318
Q7Z7M0	MEGF8	R.EVFWAGN@CSEAACGAADCEQCTR.E	3.797	1.73	1990	1000	0	0	0.448373	0.653592	0.783451	0.628472
Q6P4E1	GOLM2	K.N@NTYLVK.R	1.247	1.19	150	23.016	0	0	0.491323	0.751214	0.643303	0.628613
Q13641	TPBG	K.CVNRN@LTEVPTDLPAYVR.N	2.834	0.94	81	17.602	0	0	0.541703	0.684503	0.661359	0.629188
O15230	LAMA5	R.AQQLLAN@STALEEAM*LQEQQR.L	4.252	0.84	2568	1000	0	0	0.605586	0.627358	0.654824	0.629256
Q6UXD5	SEZ6L2	K.EVPRN@DTCPELPPPEWGWR.T	2.693	1.75	641	1000	0	0	0.533568	0.670594	0.685246	0.629803
Q5HYA8	TMEM67	R.CEPTFVN@TSR.S	1.443	0.01	179	1000	0	0	0.611063	0.606198	0.672381	0.62988
P02751	FN1	K.RHEEGHM*LN@CTCFGQGR.G	4.233	0.1	542	1000	0	0	0.661551	0.551851	0.676659	0.63002
Q9UIG8	SLCO3A1	R.DVCAAN@GSGGDEGPDPDLICR.N	3.536	0.92	153	1000	0	0	0.584273	0.571635	0.734446	0.630118
Q58EX2	SDK2	K.IQTLQAPPDM*APAN@VSLR.T	2.801	0.91	1102	1000	0	0	0.589479	0.617322	0.68372	0.630174
O75882	ATRN	K.MPSQAPTGNFYPQPLLN@SSM*CLEDSR.Y	2.155	1.39	1043	37.779	0	0	0.579826	0.466242	0.844896	0.630322
Q9UQ53	MGAT4B	R.SGNIEHPEDKLFN@TSVEVLPFDNPQSDKEALQEGR.T	5.679	-1.87	465	105.001	0	0	0.555315	0.649853	0.687342	0.630837
P28827	PTPRM	K.AVSSFDPEIDLSN@QSGR.V	2.305	1.07	534	1000	0	0	0.567679	0.622721	0.702888	0.631096
P26006	ITGA3	R.N@ITLAYTLEADR.D	1.305	1.18	511	1000	0	0	0.566811	0.603716	0.724786	0.631771
Q15262	PTPRK	R.LGDVEVNAGQN@ATFQCIATGR.D	4.543	0.18	211	93.8	0	0	0.57115	0.650619	0.673853	0.631874
Q9NQZ7	ENTPD7	R.YEDLVLN@ETLNK.N	1.688	-0.02	330	50.686	0	0	0.648915	0.671835	0.577836	0.632862
Q8IZP9	ADGRG2	R.NICN@LSSICNDSAFFR.G	2.917	2.42	111	83.991	0	0	0.609328	0.755872	0.535429	0.633543
Q8NBJ9	SIDT2	R.TGEQFSFN@TTAAQPQYFK.Y	2.828	1.69	165	1000	0	0	0.573536	0.667528	0.659639	0.633567
P23470	PTPRG	R.SDFSQTM*LFQAN@TTR.I	2.546	0.56	444	1000	0	0	0.689371	0.541318	0.672159	0.634283
Q9H5K3	POMK	K.N@CSPWLSCEELR.T	1.553	1.07	67	1000	0	0	0.385033	0.655552	0.862413	0.634332
P46531	NOTCH1	K.CFNN@GTCVDQVGGYSCTCPPGFVGER.C	3.283	-0.39	1241	23.016	0	0	0.446638	0.807931	0.648873	0.634481
P08603	CFH	R.ISEEN@ETTCYMGK.W	1.627	0.31	911	1000	0	0	0.473102	0.547786	0.882906	0.634598
P13987	CD59	K.TAVN@CSSDFDACLITK.A	1.58	0.91	43	1000	0	0	0.632863	0.667734	0.603963	0.634854
P11047	LAMC1	R.TLAGEN@QTAFEIEELNRK.Y	3.305	0.73	1223	241.184	0	0	0.57218	0.651028	0.682255	0.635154
P05556	ITGB1	K.LRNPCTSEQN@CTSPFSYK.N	3.361	1.15	212	197.419	0	0	0.636931	0.605222	0.663315	0.635156
Q92542	NCSTN	K.DLYEYSWVQGPLHSN@ETDRLPR.C	3.281	1.65	612	1000	0	0	0.704393	0.584305	0.617237	0.635311
Q3T906	GNPTAB	R.TN@VSHVVGQLDDIR.K	2.534	0.66	1129	1000	0	0	0.588557	0.613652	0.704017	0.635409
P11717	IGF2R	R.MSVINFECN@K.T	1.85	0.82	435	60.621	0	0	0.587961	0.666814	0.652713	0.635829
P15529	CD46	R.N@HTWLPVSDDACYR.E	1.756	2.01	83	1000	0	0	0.577223	0.649902	0.680483	0.635869
P16070	CD44	K.AFN@STLPTM*AQM*EK.A	2.22	0.81	57	1000	0	0	0.575597	0.569483	0.763352	0.636144
P26006	ITGA3	R.N@ITLAYTLEADRDR.R	2.087	0.98	511	1000	0	0	0.641215	0.725085	0.542954	0.636418
Q9H3G5	CPVL	R.QAIHVGN@QTFNDGTIVEK.Y	3.241	1.13	346	31.351	0	0	0.598373	0.732662	0.579035	0.63669
O15230	LAMA5	R.KQELSRDN@ATLQATLHAAR.D	4.012	1.03	2423	1000	0	0	0.576573	0.4653	0.868244	0.636705
Q14112	NID2	R.IHQN@ITYQVCR.H	1.407	2.01	703	1000	0	0	0.627549	0.610299	0.672627	0.636825
Q58EX2	SDK2	R.KIQTLQAPPDM*APAN@VSLR.T	1.634	0.57	1102	1000	0	0	0.553796	0.638321	0.718879	0.636999
O43505	B4GAT1	R.VAQPGINYALGTN@VSYPNNLLR.N	1.515	2.15	204	55.952	0	0	0.483406	0.712725	0.715139	0.63709
Q8IZA0	KIAA0319L	K.VIVEGQNAHGEGYVN@VTVKPEPR.K	4.874	0.82	395	143.433	0	0	0.625163	0.602313	0.684822	0.637433
P51805	PLXNA3	K.LAPN@LTELR.A	1.339	1.31	59	1000	0	0	0.632321	0.677016	0.603391	0.637576
P04626	ERBB2	K.FPDEEGACQPCPIN@CTHSCVDLDDKGCPAEQR.A	6.235	1.08	629	1000	0	0	0.576247	0.658708	0.6782	0.637718
Q12841	FSTL1	K.GSN@YSEILDK.Y	1.508	1.3	144	1000	0	0	0.591215	0.64716	0.675495	0.637956
O60462	NRP2	K.TGSEDCSKN@FTSPN@GTIESPGFPEK.Y	1.606	1.99	152	1000	157	1000	0.573753	0.609695	0.731574	0.638341
P22413	ENPP1	K.MYN@GSVPFEER.I	1.821	0.89	341	1000	0	0	0.580152	0.672195	0.662739	0.638362
O75976	CPD	R.RFANEYPN@ITR.L	2.115	-1.12	522	71.586	0	0	0.639696	0.654684	0.621245	0.638542
O15230	LAMA5	R.LHRLN@ASIADLQSQLR.S	3.526	1.12	2209	1000	0	0	0.651085	0.595539	0.669969	0.638864
P05556	ITGB1	R.NPCTSEQN@CTSPFSYK.N	3.706	0.6	212	107.544	0	0	0.614371	0.627146	0.6761	0.639206
Q9BY67	CADM1	K.VSLTN@VSISDEGR.Y	2.918	1.2	113	1000	0	0	0.613937	0.626214	0.677611	0.639254
P00533	EGFR	K.TCPAGVMGEN@NTLVWK.Y	3.483	1.52	603	23.016	0	0	0.64013	0.719803	0.558196	0.639376
P16144	ITGB4	R.CSFRDEDDDCTYSYTM*EGDGAPGPN@STVLVHK.K	4.171	1.54	695	1000	0	0	0.621638	0.605278	0.692324	0.639746
Q14517	FAT1	R.GISYQM*FGN@HSK.S	2.288	1.95	2325	1000	0	0	0.567137	0.597593	0.754883	0.639871
Q13641	TPBG	R.N@LTEVPTDLPAYVR.N	2.168	0.91	81	1000	0	0	0.575488	0.720952	0.62469	0.640377
P11047	LAMC1	R.TLAGEN@QTAFEIEELNR.K	2.922	-0.05	1223	154.712	0	0	0.541215	0.722593	0.659949	0.641252
P08648	ITGA5	K.EPLSDPVGTCYLSTDN@FTR.I	2.359	0.83	182	1000	0	0	0.487527	0.791342	0.645423	0.641431
Q9NS84	CHST7	R.FPSN@LSGAVGEAVSR.E	1.661	0.82	88	1000	0	0	0.51128	0.785667	0.628837	0.641928
P14384	CPM	K.SQN@FSALK.K	1.335	0.92	384	1000	0	0	0.637852	0.631401	0.65679	0.642015
Q92673	SORL1	K.LNFGLGN@R.S	1.401	1.22	158	106.134	0	0	0.52359	0.595658	0.807089	0.642112
Q9UN74	PCDHA4	R.LLENVPN@GTLVIK.L	1.886	1.01	257	40.309	0	0	0.568221	0.669731	0.689276	0.64241
P55283	CDH4	R.VETVVAN@LTVM*DR.D	2.125	1.86	412	1000	0	0	0.551573	0.652664	0.724367	0.642868
O15230	LAMA5	K.RLN@TTGVSAGCTADLLVGR.A	4.24	0.39	3107	1000	0	0	0.560033	0.624892	0.744445	0.643123
Q92673	SORL1	K.M*GHN@YTFTVQAR.C	1.967	0.83	2092	1000	0	0	0.740564	0.586563	0.604112	0.643746
P07339	CTSD	K.GSLSYLN@VTR.K	1.6	1.83	263	1000	0	0	0.604284	0.610889	0.716296	0.643823
O75882	ATRN	R.EWLPLN@R.S	1.726	0.53	383	1000	0	0	0.55282	0.668591	0.711195	0.644202
O43462	MBTPS2	R.LDGSTECCNN@HSLTDVCFSYR.N	5.244	1.55	337	20.016	0	0	0.545879	0.584166	0.803595	0.644547
Q9UPZ6	THSD7A	R.TRN@ISCVVSDGSADDFSK.V	3.101	1.73	1366	1000	0	0	0.617787	0.709748	0.607437	0.644991
Q08380	LGALS3BP	R.TVIRPFYLTN@SSGVD.-	1.555	2.41	580	1000	0	0	0.526193	0.784331	0.625672	0.645399
O60462	NRP2	K.NFTSPN@GTIESPGFPEK.Y	1.958	2.35	157	50.686	0	0	0.698915	0.580432	0.656997	0.645448
P23284	PPIB	K.DTN@GSQFFITTVK.T	1.245	-0.74	148	1000	0	0	0.583568	0.692169	0.662279	0.646006
P02786	TFRC	K.DFEDLYTPVN@GSIVIVR.A	2.369	0.87	251	1000	0	0	0.399892	0.831936	0.706431	0.646086
O43688	PLPP2	R.VN@CSVYVQLEK.V	1.286	0.48	139	1000	0	0	0.595662	0.642248	0.700658	0.646189
Q9HAT2	SIAE	R.ALAYGEKN@LTFEGPLPEK.I	2.502	0.1	401	1000	0	0	0.58346	0.624883	0.731265	0.646536
O00391	QSOX1	K.N@GSGAVFPVAGADVQTLR.E	2.481	0.93	130	1000	0	0	0.602603	0.66776	0.669471	0.646611
P10909	CLU	R.LAN@LTQGEDQYYLR.V	1.64	0.45	374	1000	0	0	0.52885	0.685481	0.726044	0.646792
O15455	TLR3	K.LCLELAN@TSIR.N	2.647	1.51	247	1000	0	0	0.602711	0.671212	0.667029	0.646984
Q9P2B2	PTGFRN	K.ELDLTCN@ITTDR.A	2.061	1.54	300	1000	0	0	0.578688	0.648692	0.714522	0.6473
Q15293	RCN1	R.VVRPDSELGERPPEDN@QSFQYDHEAFLGKEDSK.T	2.548	2.06	53	1000	0	0	0.619902	0.591264	0.736509	0.649225
P98153	DGCR2	R.LN@GSLATFSTDQELR.F	2.046	1.36	149	1000	0	0	0.640293	0.604953	0.702913	0.649386
Q04912	MST1R	R.AVLVN@GTECLLAR.V	2.024	1.71	720	1000	0	0	0.539479	0.637318	0.771363	0.649387
P49961	ENTPD1	K.KVVN@VSDLYK.T	1.958	1.16	292	1000	0	0	0.571909	0.627081	0.749938	0.649643
O43493	TGOLN2	K.QEEAGVRPSAGN@VSTHPSLSQRPGGSTK.S	2.707	1.14	39	1000	0	0	0.593167	0.356436	1	0.649868
P29323	EPHB2	K.ELSEYN@ATAIK.S	1.866	1.3	482	1000	0	0	0.619414	0.641566	0.688948	0.649976
O15031	PLXNB2	R.TEAGAFEYVPDPTFEN@FTGGVKK.Q	1.722	2.7	1099	1000	0	0	0.851464	0.618832	0.480059	0.650118
P36268	GGT2	R.N@M*TSEFFAAQLR.S	1.678	0.61	344	1000	0	0	0.6109	0.730525	0.609872	0.650432
Q12864	CDH17	K.VGN@VTAKDPEGLDISYSLR.G	3.791	0.57	587	1000	0	0	0.584761	0.63306	0.734832	0.650885
Q6P4E1	GOLM2	K.LQNN@ISYQM*ADIHHLK.E	2.809	1.63	115	21.26	0	0	0.632158	0.576403	0.744904	0.651155
Q86VR7	VSIG10L	R.FVTAGSN@VTLR.C	2.329	-0.15	423	1000	0	0	0.549783	0.706219	0.697463	0.651155
Q9NQZ7	ENTPD7	R.QRYEDLVLN@ETLNK.N	3.382	1.71	330	72.827	0	0	0.627386	0.664215	0.665941	0.652514
P05556	ITGB1	R.VCECNPN@YTGSACDCSLDTSTCEASNGQICNGR.G	3.168	1.2	584	81.957	0	0	0.684816	0.327639	0.945743	0.652732
P17936	IGFBP3	R.GLCVN@ASAVSR.L	1.884	1.16	116	1000	0	0	0.606779	0.676934	0.675574	0.653095
Q96QE2	SLC2A13	R.ITFKPIAPSGQN@ATCTR.Y	2.807	1.73	433	1000	0	0	0.590998	0.621688	0.746699	0.653128
Q9Y4D7	PLXND1	K.INLN@ESM*QVVSR.R	1.261	1.25	500	44.274	0	0	0.541757	0.730307	0.688856	0.65364
Q9HC84	MUC5B	K.AQGLVLEASN@GSVLINGQR.E	3.968	3.85	145	129.524	0	0	0.553037	0.64867	0.759382	0.653696
Q6YHK3	CD109	K.IN@YTVPQSGTFK.I	1.845	0.66	419	1000	0	0	0.612527	0.624691	0.724109	0.653775
P23142	FBLN1	R.CATPHGDN@ASLEATFVK.R	2.8	0.72	98	1000	0	0	0.655315	0.556963	0.749595	0.653957
Q86VZ4	LRP11	R.SSDN@VSVTVLR.A	1.281	1.03	291	1000	0	0	0.589805	0.634217	0.738648	0.654223
O60637	TSPAN3	K.VYKTYN@GTNPDAASR.A	1.53	0.2	127	15.288	0	0	0.612581	0.558846	0.791744	0.65439
Q9BZC7	ABCA2	K.SPAN@GSLGPTLN@LSSGESR.L	1.782	0.74	1549	1000	1557	1000	0.567028	0.732505	0.663895	0.654476
Q92823	NRCAM	R.FN@HTQTIQQK.Q	2.048	1.46	223	1000	0	0	0.624837	0.661513	0.677878	0.654743
Q14126	DSG2	K.IN@ATDADEPNTLNSK.I	3.064	0.83	182	141.646	0	0	0.610629	0.650355	0.705215	0.6554
O95633	FSTL3	R.AECCASGNIDTAWSN@LTHPGNK.I	3.1	0.89	73	62.527	0	0	0.529176	0.651591	0.786381	0.655716
O95858	TSPAN15	R.N@TTEVVNTMCGYK.T	2.362	1.55	189	63.992	0	0	0.599566	0.815366	0.552482	0.655805
Q99574	SERPINI1	K.DAN@LTGLSDNKEIFLSK.A	3.049	0.35	321	122.85	0	0	0.581399	0.668438	0.717821	0.655886
P42785	PRCP	K.N@YSVLYFQQK.V	1.707	1.71	47	1000	0	0	0.523644	0.788447	0.656046	0.656046
Q9UN70	PCDHGC3	K.VLDANDNAPVFN@QSLYR.A	2.369	2.01	245	47.631	0	0	0.742082	0.595752	0.630875	0.656236
O75976	CPD	K.DLDTDFTNN@ASQPETK.A	3.551	1.27	1070	20.016	0	0	0.647831	0.645782	0.675288	0.6563
P98155	VLDLR	K.NVN@QCLGPGK.F	1.611	0.54	316	17.602	0	0	0.710304	0.65901	0.600154	0.656489
O43157	PLXNB1	K.YTLDPN@ITSAGPTK.S	3.271	0.81	1253	1000	0	0	0.608026	0.662664	0.699156	0.656615
Q08334	IL10RB	K.CMN@TTLTECDFSSLSK.Y	3.035	1.69	68	1000	0	0	0.619631	0.734179	0.616832	0.656881
Q8NBN3	TMEM87A	K.QEAKEN@GTN@LTFIGDK.T	2.03	0.91	157	1000	160	1000	0.635249	0.639283	0.696864	0.657132
Q07954	LRP1	K.LNLDGSN@YTLLK.Q	2.482	2.38	3048	88.334	0	0	0.562581	0.694229	0.714591	0.657134
Q9H0X4	FAM234A	K.SDPHWESM*LN@ATTR.R	1.91	-0.13	314	1000	0	0	0.626356	0.587873	0.75751	0.657246
Q9HCU4	CELSR2	K.GFDPDCN@KTSGECHCK.E	2.766	1.93	1900	1000	0	0	0.668709	0.575792	0.728273	0.657592
P48551	IFNAR2	K.GNM*SGN@FTYIIDK.L	1.69	-0.6	192	14.336	0	0	0.535466	0.695732	0.74178	0.657659
Q15293	RCN1	R.VVRPDSELGERPPEDN@QSFQYDHEAFLGK.E	3.366	1.41	53	1000	0	0	0.607484	0.627432	0.73929	0.658069
P18084	ITGB5	R.GDCSCN@QCSCFESEFGK.I	2.468	1.13	531	1000	0	0	0.578579	0.638072	0.757855	0.658169
P98160	HSPG2	R.SLTQGSLIVGDLAPVN@GTSQGK.F	4.875	1.04	3780	1000	0	0	0.603037	0.683321	0.688789	0.658382
O60637	TSPAN3	K.TYN@GTNPDAASR.A	1.48	0.63	127	40.309	0	0	0.673753	0.676453	0.625452	0.658552
Q9HAT2	SIAE	K.N@LTFEGPLPEK.I	2.022	1	401	1000	0	0	0.623644	0.768189	0.586386	0.659406
P00450	CP	K.EN@LTAPGSDSAVFFEQGTTR.I	2.515	0.57	397	1000	0	0	0.521421	0.678856	0.777971	0.659416
O00754	MAN2B1	R.WWHQQTN@ATQEVVR.D	3.118	-0.17	133	1000	0	0	0.64333	0.618989	0.715993	0.659437
Q14574	DSC3	R.VN@FTILK.G	1.222	1.23	392	1000	0	0	0.676898	0.515719	0.788184	0.660267
Q13740	ALCAM	R.TVNSLN@VSAISIPEHDEADEISDENR.E	3.774	0.75	499	62.654	0	0	0.544577	0.745103	0.691609	0.660429
Q8NC42	RNF149	R.N@ASAVVLYNEER.Y	1.927	0.52	131	167.146	0	0	0.656833	0.689933	0.634857	0.660541
Q969P0	IGSF8	R.GETASLLCN@ISVR.G	2.671	-0.34	463	1000	0	0	0.580369	0.644639	0.7571	0.660703
P10586	PTPRF	R.DINSQQELQN@ITTDTR.F	2.061	0.42	966	121.61	0	0	0.617137	0.68244	0.682551	0.660709
P17301	ITGA2	R.TASCSN@VTCWLK.D	2.161	1.34	1057	1000	0	0	0.619197	0.711805	0.652534	0.661179
Q16769	QPCT	K.NYHQPAILN@SSALR.Q	2.395	0.91	49	97.686	0	0	0.602115	0.64403	0.737897	0.661347
P10646	TFPI	R.YFYNN@QTK.Q	2.465	1	145	20.016	0	0	0.588286	0.60559	0.79082	0.661565
Q6P4F1	FUT10	R.LGQCGADACFFTIN@R.T	3.158	1.93	110	1000	0	0	0.710412	0.699692	0.57496	0.661688
P08236	GUSB	K.VVAN@GTGTQGQLK.V	1.577	0.79	272	1000	0	0	0.727874	0.615101	0.644276	0.662417
Q58EX2	SDK2	R.ESVPSSGPTN@VSALATTSSSM*LVR.W	3.45	1.75	1205	1000	0	0	0.603362	0.694603	0.689568	0.662511
Q9HCU4	CELSR2	R.FGSVLGN@YSCAAQGTQGGSK.K	2.728	0.63	1501	1000	0	0	0.720933	0.62504	0.642051	0.662675
P55268	LAMB2	R.N@TSAASTAQLVEATEELRR.E	2.925	1.35	1249	1000	0	0	0.625705	0.714078	0.648369	0.662717
Q8NBN3	TMEM87A	K.QEAKENGTN@LTFIGDK.T	2.367	1.35	160	15.288	0	0	0.597397	0.668863	0.722102	0.662787
P11279	LAMP1	K.SGPKN@M*TFDLPSDATVVLNR.S	2.883	0.15	62	164.459	0	0	0.610087	0.705841	0.673464	0.663131
Q13740	ALCAM	K.KLGDCISEDSYPDGN@ITWYR.N	4.646	1.36	167	1000	0	0	0.562581	0.577373	0.849896	0.663284
Q08380	LGALS3BP	K.GLN@LTEDTYKPR.I	1.794	0.25	398	1000	0	0	0.594902	0.665235	0.730223	0.663454
P11717	IGF2R	R.M*SVINFECN@KTAGNDGK.G	3.401	1.69	435	68.329	0	0	0.611497	0.684964	0.695358	0.66394
Q3T906	GNPTAB	K.NQAIITDETN@DSLVAPQEK.Q	3.339	0.88	759	189.203	0	0	0.686551	0.672563	0.634006	0.664373
Q9Y6M7	SLC4A7	K.KDN@ITAHNISWR.N	2.453	1.56	786	110.37	0	0	0.582104	0.645901	0.765135	0.66438
P35613	BSG	K.ITDSEDKALMN@GSESR.F	3.02	0.44	268	1000	0	0	0.60385	0.719134	0.670218	0.664401
Q58EX2	SDK2	R.ISWEEYN@RTNTR.V	1.617	0.72	936	15.661	0	0	0.606182	0.648405	0.741507	0.665365
P23229	ITGA6	K.QLSCVANQN@GSQADCELGNPFK.R	4.442	1.81	770	75.261	0	0	0.649241	0.59481	0.752496	0.665516
Q6ZRP7	QSOX2	R.QTM*IDFLQN@HTEGSRPPACPR.L	5.067	1.64	178	1000	0	0	0.58769	0.656826	0.752548	0.665688
Q13740	ALCAM	R.N@ATVVWM*K.D	1.339	1.62	361	1000	0	0	0.598265	0.812125	0.587024	0.665804
P08648	ITGA5	K.NLN@NSQSDVVSFR.L	2.22	0.29	773	23.016	0	0	0.660738	0.674093	0.662592	0.665807
Q08380	LGALS3BP	R.YKGLN@LTEDTYKPR.I	2.915	2.02	398	1000	0	0	0.602495	0.625378	0.77005	0.665974
O15230	LAMA5	R.DN@ATLQATLHAAR.D	3.515	-0.4	2423	1000	0	0	0.720987	0.537411	0.741929	0.666776
Q5NDL2	EOGT	R.LN@ITQEGPKDGK.I	1.509	1.04	354	1000	0	0	0.529067	0.697343	0.774438	0.666949
P19440	GGT1	R.LAFATM*FN@SSEQSQK.G	3.453	0.67	120	1000	0	0	0.576898	0.700353	0.724684	0.667312
Q7Z6M3	MILR1	K.YDREPAEFN@LTK.K	2.659	1.57	182	1000	0	0	0.614371	0.630376	0.75808	0.667609
P49641	MAN2A2	K.NLGFN@CTTSQGK.V	2.461	0.89	1093	72.827	0	0	0.636822	0.688961	0.677425	0.667736
Q9P0K1	ADAM22	R.ETCSGN@SSQCAPNIHK.M	2.273	0.7	519	80.387	0	0	0.667299	0.644659	0.691535	0.667831
P42892	ECE1	K.HLLEN@STASVSEAER.K	2.257	0.32	166	1000	0	0	0.70526	0.537052	0.761539	0.66795
Q15758	SLC1A5	R.SYSTTYEERN@ITGTR.V	2.472	1.12	212	1000	0	0	0.599132	0.623597	0.782066	0.668265
Q7Z5N4	SDK1	R.TITYGPELQAN@ITAGPAEGSPGSPR.D	4.405	1.01	1893	1000	0	0	0.572993	0.675343	0.75652	0.668286
P78504	JAG1	R.DGN@SSLIAAVAEVR.V	3.221	0.44	1045	1000	0	0	0.619957	0.704309	0.68101	0.668425
O75976	CPD	R.GKDLDTDFTNN@ASQPETK.A	3.711	-0.12	1070	20.016	0	0	0.625705	0.680594	0.699549	0.668616
Q16288	NTRK3	R.N@ITSIHIENWR.S	2.489	0.52	79	159.931	0	0	0.606725	0.624372	0.775507	0.668868
Q15904	ATP6AP1	K.QPVSPVIHPPVSYN@DTAPR.I	2.423	1.52	261	1000	0	0	0.610521	0.571411	0.825043	0.668992
Q07954	LRP1	R.GVTHLN@ISGLK.M	2.563	1.24	3953	1000	0	0	0.617245	0.670482	0.721167	0.669631
Q8WWB7	GLMP	R.TFAN@GSLAFR.V	1.291	1.19	187	1000	0	0	0.649132	0.731178	0.629697	0.670002
Q9HC56	PCDH9	K.SN@VSFDREQQSSYTFDVK.A	2.494	-0.49	630	1000	0	0	0.63308	0.673998	0.704272	0.67045
P11717	IGF2R	R.AACAVKPQEVQMVN@GTITNPINGK.S	6.24	-0.8	2136	72.827	0	0	0.643059	0.701668	0.667007	0.670578
Q8NHP8	PLBD2	R.SDLNPAN@GSYPFQALR.Q	1.447	1.43	515	65.076	0	0	0.648807	0.631462	0.732128	0.670799
P08962	CD63	K.CCGAAN@YTDWEKIPSM*SK.N	2.234	1.3	150	1000	0	0	0.550325	0.771883	0.69159	0.671266
Q14114	LRP8	K.HIYWTDSGN@K.T	1.446	0.65	518	1000	0	0	0.547017	0.601245	0.865587	0.671283
Q07954	LRP1	K.WTGHN@VTVVQR.T	2.275	0.89	1511	1000	0	0	0.694414	0.632422	0.687068	0.671301
P26006	ITGA3	R.RN@ITLAYTLEADRDR.R	2.304	0.7	511	1000	0	0	0.673698	0.623981	0.717307	0.671662
O43909	EXTL3	R.KSDTQNLLYN@VSTGR.A	2.908	0.57	290	193.67	0	0	0.609328	0.687562	0.718168	0.671686
P02749	APOH	K.LGN@WSAM*PSCK.A	1.545	0.93	253	1000	0	0	0.661388	0.644597	0.709659	0.671881
Q9P055	JKAMP	K.N@GSTEIYGECGVCPR.G	2.765	0.51	22	1000	0	0	0.580152	0.557115	0.879096	0.672121
Q5ZPR3	CD276	R.VVLGAN@GTYSCLVR.N	1.762	1.08	215	1000	0	0	0.610629	0.673459	0.732502	0.672197
Q9H5Y7	SLITRK6	R.IEVLEEGSFM*N@LTR.L	2.338	0.95	409	1000	0	0	0.642896	0.545005	0.831184	0.673028
O43852	CALU	K.N@ATYGYVLDDPDPDDGFNYK.Q	2.041	0.91	131	133.682	0	0	0.567245	0.716046	0.735799	0.67303
O00451	GFRA2	R.NAIQAFGN@GTDVNVSPK.G	2.478	2.24	357	13.113	0	0	0.602169	0.573152	0.84425	0.67319
P08069	IGF1R	R.N@GSQSM*YCIPCEGPCPK.V	2.278	1.02	314	1000	0	0	0.622234	0.777566	0.619837	0.673212
Q9NS84	CHST7	R.APDTAN@LTTAALFR.W	2.038	-0.3	186	1000	0	0	0.679067	0.580513	0.760326	0.673302
P22413	ENPP1	K.MN@ASFSLK.S	1.294	2.46	285	1000	0	0	0.65987	0.677181	0.683464	0.673505
P28827	PTPRM	R.FIASFNVVN@TTK.R	1.82	0.99	249	65.076	0	0	0.605803	0.732505	0.685269	0.674525
Q9H159	CDH19	K.VFNINDN@GTITTSNSLDR.E	2.814	0.3	419	44.274	0	0	0.626898	0.709906	0.687328	0.674711
P07602	PSAP	R.NLEKN@STKQEILAALEK.G	3.937	1.11	426	78.958	0	0	0.591649	0.78859	0.64399	0.674743
Q3T906	GNPTAB	R.TN@VSHVVGQLDDIRK.N	2.47	1.23	1129	1000	0	0	0.703362	0.59605	0.724973	0.674795
O60637	TSPAN3	K.N@QSVPLSCCR.E	1.391	1.48	167	1000	0	0	0.647939	0.803399	0.57535	0.675563
O60245	PCDH7	K.IDN@LTGELSTSER.R	1.692	1.56	79	1000	0	0	0.624078	0.657325	0.746372	0.675925
P06756	ITGAV	K.AN@TTQPGIVEGGQVLK.C	2.726	0.6	74	1000	0	0	0.614425	0.688672	0.725946	0.676348
P11047	LAMC1	R.KYEQAKN@ISQDLEK.Q	3.403	0.87	1241	1000	0	0	0.612256	0.69247	0.725064	0.676597
Q6YHK3	CD109	K.M*EAVQKIN@YTVPQSGTFK.I	3.743	2.01	419	1000	0	0	0.627386	0.648914	0.75356	0.67662
Q9Y3B3	TMED7	K.KQYDSFTFTASKN@GTYK.F	4.016	0.86	103	1000	0	0	0.646204	0.614521	0.76938	0.676701
P98160	HSPG2	R.ACTEAEFACHSYN@ECVALEYR.C	3.289	2.38	210	1000	0	0	0.704826	0.540281	0.785474	0.676861
P28827	PTPRM	R.RFIASFNVVN@TTK.R	2.034	1.49	249	77.206	0	0	0.649349	0.694225	0.687025	0.676866
P26006	ITGA3	K.DDCERMN@ITVK.N	1.397	0.32	107	1000	0	0	0.673427	0.679898	0.67828	0.677202
Q92896	GLG1	R.GN@ITEYQCHQYITK.M	1.585	0.95	210	1000	0	0	0.624295	0.691114	0.716561	0.677324
O15031	PLXNB2	R.CVYEALCN@TTSECPPPVITR.I	4.396	0.84	795	1000	0	0	0.60602	0.719408	0.706961	0.677463
P05556	ITGB1	K.DTCTQECSYFN@ITK.V	1.687	1.07	669	1000	0	0	0.606074	0.682325	0.744046	0.677482
Q8NBJ4	GOLM1	R.LQQDVLQFQKN@QTNLER.K	3.555	1.66	144	60.621	0	0	0.62397	0.716591	0.692862	0.677808
Q9H6B4	CLMP	R.HVYNN@LTEEQK.G	2.79	-0.47	74	44.274	0	0	0.730098	0.635888	0.667919	0.677968
Q92823	NRCAM	R.ERPPTFLTPEGN@ASNK.E	2.137	1.87	276	78.958	0	0	0.662202	0.679473	0.692729	0.678134
P07093	SERPINE2	K.N@ASEIEVPFVTR.N	1.338	0.98	118	1000	0	0	0.613991	0.753737	0.666876	0.678202
O15230	LAMA5	K.LVGGPVAGGDPN@QTIR.G	2.245	1.55	95	1000	0	0	0.647885	0.691661	0.695113	0.678219
Q7Z5N4	SDK1	R.DVGTPETM*APTIVVPPGN@R.S	2.049	1.7	301	1000	0	0	0.705857	0.590214	0.740686	0.678919
Q92823	NRCAM	K.DGDDEWTSVVVAN@VSK.Y	2.248	-0.43	802	1000	0	0	0.596367	0.746143	0.694807	0.679105
Q08380	LGALS3BP	K.AAIPSALDTN@SSK.S	2.487	0.2	551	1000	0	0	0.652169	0.647024	0.738405	0.679199
Q13433	SLC39A6	R.NTNENPQECFN@ASK.L	3.049	0.93	266	126.914	0	0	0.604338	0.718662	0.715304	0.679435
P01130	LDLR	K.DM*SDEVGCVN@VTLCEGPNK.F	3.661	4.12	272	124.144	0	0	0.57321	0.668801	0.796381	0.679464
Q14517	FAT1	K.ENQPVGSSVIFM*N@STDLDTGFNGK.L	3.626	0.8	740	61.179	0	0	0.628959	0.656376	0.75339	0.679575
Q9Y2C2	UST	K.LGN@M*TVTVK.K	1.311	1.37	319	1000	0	0	0.662852	0.701056	0.675211	0.679706
Q8N697	SLC15A4	R.LLN@CTAPGPDAAAR.C	2.18	1.77	140	1000	0	0	0.593059	0.676865	0.770069	0.679998
Q8IZF3	ADGRF4	K.CEGPCISSSN@CSQPCAK.D	2.165	1.85	61	1000	0	0	0.734707	0.654582	0.651348	0.680212
Q92823	NRCAM	K.NLN@FSTR.Y	1.399	0.55	1019	44.274	0	0	0.73102	0.700134	0.610252	0.680468
Q07954	LRP1	R.KLNLDGSN@YTLLK.Q	1.567	0.79	3048	110.37	0	0	0.635141	0.687182	0.719342	0.680555
Q15223	NECTIN1	R.LKGEAEYQEIRNPN@GTVTVISR.Y	4.396	0.97	202	17.028	0	0	0.654555	0.66202	0.726385	0.680987
P48960	ADGRE5	R.WCPQNSSCVN@ATACR.C	3.42	1.07	38	110.37	0	0	0.690998	0.567056	0.785217	0.68109
P35613	BSG	K.ITDSEDKALM*N@GSESR.F	1.555	0.94	268	1000	0	0	0.613232	0.695819	0.735733	0.681595
O75976	CPD	R.FANEYPN@ITR.L	1.235	0.66	522	112.648	0	0	0.624295	0.67319	0.747443	0.681643
Q15223	NECTIN1	R.NPN@GTVTVISR.Y	1.325	0.82	202	72.049	0	0	0.610087	0.706578	0.728276	0.681647
O75509	TNFRSF21	K.VLSSIQEGTVPDN@TSSAR.G	1.951	2.19	278	1000	0	0	0.676139	0.578469	0.790749	0.681786
Q96KA5	CLPTM1L	R.TVN@VSVPK.K	1.321	0.66	91	1000	0	0	0.711171	0.649518	0.685012	0.6819
Q08431	MFGE8	K.VAYSNDSAN@WTEYQDPR.T	1.71	0.9	329	50.686	0	0	0.580748	0.646558	0.819072	0.682126
Q9NX62	BPNT2	K.QVALQTFGN@QTTIIPAGGAGYK.V	2.807	1.39	259	1000	0	0	0.566703	0.683582	0.797355	0.682547
Q9UPZ6	THSD7A	R.LGPWN@QCQPVISK.S	2.339	1.35	130	1000	0	0	0.63731	0.723071	0.688608	0.682996
Q9NUN5	LMBRD1	K.DWANAN@VSR.Q	2.245	-0.61	88	44.274	0	0	0.642733	0.665516	0.741576	0.683275
O95858	TSPAN15	R.N@TTEVVNTMCGYK.T	1.86	1.04	189	45.171	0	0	0.558243	0.833377	0.659085	0.683568
Q14517	FAT1	K.QVYN@LTVR.A	1.843	0.96	998	1000	0	0	0.665618	0.696153	0.688943	0.683571
P07602	PSAP	R.TN@STFVQALVEHVK.E	2.6	0.5	215	1000	0	0	0.717462	0.813353	0.520731	0.683849
Q99571	P2RX4	R.CVAFN@GSVK.T	1.938	0.32	153	1000	0	0	0.675325	0.696875	0.67971	0.68397
O00461	GOLIM4	R.KPDPAEQQN@VTQVAHSPQGYNTAR.E	5.925	1.53	257	175.053	0	0	0.664967	0.600082	0.787722	0.684257
Q9UHC1	MLH3	R.QMN@SSLR.H	1.403	-1.17	291	1000	0	0	0.490672	0.563198	1	0.684624
Q9HC56	PCDH9	K.IVASDSGKPSLN@QTALVR.V	1.77	1.38	450	1000	0	0	0.605206	0.702082	0.747869	0.685053
P08603	CFH	R.ISEEN@ETTCYM*GK.W	1.727	0.52	911	1000	0	0	0.643601	0.692757	0.719113	0.685157
Q8NBN3	TMEM87A	K.ENGTN@LTFIGDK.T	1.566	0.73	160	40.309	0	0	0.582158	0.728282	0.746232	0.685557
P48307	TFPI2	K.KIPSFCYSPKDEGLCSAN@VTR.Y	2.701	1.66	170	1000	0	0	0.601952	0.66019	0.794648	0.685597
P17936	IGFBP3	R.YKVDYESQSTDTQN@FSSESKR.E	3.632	0.3	199	1000	0	0	0.591052	0.67629	0.789965	0.685769
Q9NPC4	A4GALT	K.GLPGGN@ASLPR.H	2.227	1.51	121	1000	0	0	0.679121	0.638359	0.740072	0.685851
P08195	SLC3A2	K.SLVTQYLN@ATGNR.W	2.049	0.34	424	52.54	0	0	0.543818	0.810095	0.704302	0.686072
A2RU67	FAM234B	K.APDSN@CSNLLITTR.Q	2.31	1.54	396	54.711	0	0	0.653145	0.651138	0.754572	0.686285
Q9UPZ6	THSD7A	K.NCYHYDYN@VTDWSTCQLSEK.A	2.581	0.76	1225	135.235	0	0	0.255098	0.805375	1	0.686824
P78504	JAG1	R.TTPCEVIDSCTVAM*ASN@DTPEGVR.Y	4.109	0.98	585	1000	0	0	0.605098	0.628298	0.828728	0.687375
P07996	THBS1	K.KVSCPIM*PCSN@ATVPDGECCPR.C	3.213	2.16	360	1000	0	0	0.469631	0.885282	0.707757	0.687557
P52823	STC1	K.LN@VCSIAK.R	1.406	2	133	1000	0	0	0.598427	0.742692	0.722782	0.687967
P08581	MET	R.M*VINVHEAGRN@FTVACQHR.S	2.685	0.43	785	41.762	0	0	0.710412	0.58724	0.767213	0.688288
Q9P2B2	PTGFRN	K.LEN@WTDASR.V	1.226	0.96	618	1000	0	0	0.59154	0.695435	0.779229	0.688735
Q8IWT6	LRRC8A	K.DSCN@DSFR.G	1.685	1.02	66	1000	0	0	0.734382	0.538202	0.794103	0.688896
P56199	ITGA1	K.VYVYALN@QTR.F	2.014	1.81	532	1000	0	0	0.688883	0.606352	0.772773	0.689336
Q9BRN9	TM2D3	K.NFIIN@M*TCR.F	1.587	0.83	122	60.621	0	0	0.668113	0.733049	0.667722	0.689628
P17936	IGFBP3	R.YKVDYESQSTDTQN@FSSESK.R	3.701	1.39	199	1000	0	0	0.666215	0.632309	0.77096	0.689828
O75339	CILP	R.LPHDCFQN@ATNSFYYDVGR.C	3.46	1.05	420	54.711	0	0	0.520065	0.775694	0.774514	0.690091
P07996	THBS1	K.VSCPIMPCSN@ATVPDGECCPR.C	3.835	1.4	360	1000	0	0	0.57462	0.770274	0.72572	0.690205
P01033	TIMP1	K.FVGTPEVN@QTTLYQR.Y	2.68	2.11	53	1000	0	0	0.656833	0.678451	0.735566	0.690283
P78504	JAG1	K.CPEDYEGKN@CSHLK.D	3.088	0.99	559	1000	0	0	0.684816	0.642468	0.743843	0.690376
Q07954	LRP1	R.FGTCSQLCN@NTK.G	2.336	0.39	3839	20.016	0	0	0.668764	0.644937	0.758774	0.690825
O75054	IGSF3	R.LSQAQGN@LSVLETR.Q	2.919	0.28	825	1000	0	0	0.634707	0.659191	0.779132	0.69101
P13688	CEACAM1	R.WFFKN@QSLPSSER.M	1.876	1.19	363	1000	0	0	0.634382	0.718636	0.720559	0.691192
Q9BY76	ANGPTL4	R.LPEM*AQPVDPAHN@VSR.L	2.224	0.4	177	1000	0	0	0.597505	0.734982	0.741484	0.691324
P29317	EPHA2	R.TASVSIN@QTEPPKVR.L	1.939	-0.95	435	1000	0	0	0.714751	0.692533	0.667039	0.691441
Q14108	SCARB2	K.ANIQFGDN@GTTISAVSNK.A	1.894	3.01	105	116.085	0	0	0.635358	0.678698	0.761377	0.691811
Q8NC42	RNF149	R.RN@ASAVVLYNEER.Y	3.04	0.65	131	138.177	0	0	0.565944	0.796641	0.712865	0.691816
Q8IWK6	ADGRA3	K.LFPATGN@STNLADDGKR.R	2.897	1.25	652	33.918	0	0	0.608731	0.712626	0.755008	0.692122
Q16787	LAMA3	R.EGSLPGN@STISIR.A	2.166	1.44	3097	1000	0	0	0.680965	0.69717	0.699778	0.692638
P42892	ECE1	R.DYYLN@KTENEK.V	2.057	0.76	270	50.686	0	0	0.644035	0.64606	0.789347	0.693147
P02751	FN1	K.LDAPTNLQFVN@ETDSTVLVR.W	3.826	-1.08	1007	106.134	0	0	0.599892	0.67994	0.799715	0.693182
Q9Y639	NPTN	K.ENGMPM*DIVN@TSGR.F	1.563	0.47	284	50.686	0	0	0.658243	0.819518	0.602102	0.693288
P25445	FAS	R.LCDEGHGLEVEIN@CTR.T	3.427	0.11	118	1000	0	0	0.647831	0.685403	0.746988	0.693407
O75751	SLC22A3	R.CGWSPEEEWN@R.T	2.052	0.89	72	1000	0	0	0.611497	0.770084	0.698861	0.693481
Q29983	MICA	R.AKPQGQWAEDVLGN@K.T	3.969	0.42	79	1000	0	0	0.636063	0.677866	0.766707	0.693545
Q16787	LAMA3	K.EVIDTN@LTTLR.D	2.144	0.45	2265	1000	0	0	0.652657	0.65387	0.774316	0.693615
P48960	ADGRE5	K.TFKNESEN@TCQDVDECQQNPR.L	3.617	0.34	112	15.288	0	0	0.678037	0.751895	0.651077	0.69367
P20273	CD22	R.EGDTVTLSCNYN@SSNPSVTR.Y	3.573	2.71	445	17.028	0	0	0.583297	0.815934	0.681933	0.693721
Q9P273	TENM3	K.LGGFTQEN@NTIDSGELDIGRR.A	2.416	1.83	380	20.016	0	0	0.619414	0.57286	0.890248	0.694174
P13611	VCAN	R.FEN@QTGFPPPDSR.F	1.595	0.92	330	1000	0	0	0.674946	0.656037	0.751738	0.69424
P07996	THBS1	K.VSCPIM*PCSN@ATVPDGECCPR.C	3.963	-0.3	360	1000	0	0	0.703362	0.678541	0.701684	0.694529
Q8IWA5	SLC44A2	K.N@ITDLVEGAK.K	1.892	0.7	200	1000	0	0	0.640456	0.779748	0.664679	0.694961
P08648	ITGA5	R.TEKEPLSDPVGTCYLSTDN@FTR.I	1.546	0.3	182	1000	0	0	0.621909	0.656524	0.811751	0.696728
P56159	GFRA1	K.ETN@FSLASGLEAKDECR.S	4.451	-0.32	59	1000	0	0	0.659816	0.675079	0.75538	0.696758
P10909	CLU	K.EDALN@ETRESETK.L	1.652	0.9	86	1000	0	0	0.726573	0.619648	0.744414	0.696878
Q3T906	GNPTAB	K.VILLPN@QTHYIIPK.G	1.739	0.46	551	1000	0	0	0.638829	0.614035	0.837923	0.696929
P52803	EFNA5	K.VFVRPTN@SCM*K.T	1.23	1.16	162	1000	0	0	0.63872	0.726295	0.726273	0.697096
Q99650	OSMR	R.NN@FTYLCQIELHGEGK.M	1.948	1.05	361	23.016	0	0	0.599241	0.804695	0.690572	0.698169
Q13433	SLC39A6	R.YGEN@NSLSVEGFR.K	2.356	1.52	67	23.016	0	0	0.634924	0.646935	0.814363	0.698741
O75718	CRTAP	R.N@CSAAPQPEPAAGLASYPELR.L	2.13	2.6	87	1000	0	0	0.57462	0.713782	0.808201	0.698868
Q9Y5G2	PCDHGB2	R.DQGSPALSAN@VSLR.V	1.827	1.52	545	1000	0	0	0.713557	0.62861	0.754634	0.698934
Q9UHN6	CEMIP2	K.ILESERFDTHEYRN@ESR.R	2.293	0.65	292	1000	0	0	0.960195	0.455877	0.681996	0.699356
P28799	GRN	K.CLSKEN@ATTDLLTK.L	2.65	0.8	265	1000	0	0	0.64295	0.779953	0.677245	0.700049
Q96F46	IL17RA	K.N@STCLDDSWIHPR.N	1.673	1.02	54	1000	0	0	0.601681	0.798523	0.700112	0.700105
P55285	CDH6	R.EDAQIN@TTIGSVTAQDPDAAR.N	2.971	1.39	399	1000	0	0	0.558785	0.632577	0.910687	0.700683
P54289	CACNA2D1	R.EDFASNEVVYYNAKDDLDPEKN@DSEPGSQR.I	3.825	2.16	136	27.096	0	0	0.599892	0.720128	0.782512	0.700844
Q8IWA5	SLC44A2	R.KN@ITDLVEGAK.K	2.078	1.88	200	1000	0	0	0.603633	0.719078	0.780654	0.701122
O15230	LAMA5	R.GVHN@ASLALSASIGR.V	2.488	1.07	2707	1000	0	0	0.659436	0.666271	0.777702	0.701136
O00478	BTN3A3	R.IHN@VTASDSGK.Y	2.416	-0.46	115	1000	0	0	0.746204	0.587862	0.769907	0.701324
Q4G148	GXYLT1	K.KFN@STQIAAM*APEHEEPR.I	3.037	0.89	237	1000	0	0	0.752928	0.67125	0.680609	0.701596
P06213	INSR	K.HN@LTITQGK.L	2.321	1.04	445	1000	0	0	0.660521	0.619344	0.825897	0.701921
Q9P2C4	TMEM181	K.VIQTSAAN@FSLNNSKK.L	3.421	1.44	185	141.646	0	0	0.639534	0.707455	0.758899	0.701963
P11362	FGFR1	R.SPHRPILQAGLPAN@K.T	2.8	0.11	264	1000	0	0	0.838069	0.496877	0.77111	0.702019
Q9HAW8	UGT1A10	R.SLN@CTVK.T	1.267	1.88	71	1000	0	0	0.744794	0.571073	0.791196	0.702354
O75882	ATRN	K.M*PSQAPTGNFYPQPLLN@SSM*CLEDSR.Y	2.434	0.9	1043	56.659	0	0	0.564534	0.758964	0.783566	0.702354
Q3T906	GNPTAB	K.IKNQAIITDETN@DSLVAPQEK.Q	3.648	1.61	759	162.835	0	0	0.58243	0.731255	0.794029	0.702571
Q9UIQ6	LNPEP	R.EETLLYDSN@TSSM*ADR.K	2.1	1.02	448	1000	0	0	0.636931	0.753098	0.718368	0.702799
O75071	EFCAB14	K.RQSLDQVTN@R.T	1.599	0.59	347	1000	0	0	0.75705	0.521017	0.830654	0.702907
Q9GZU1	MCOLN1	R.GGGDPWTN@GSGLALCQR.Y	2.228	1.38	159	1000	0	0	0.62077	0.71836	0.769769	0.702966
P11717	IGF2R	R.MSVINFECN@KTAGNDGK.G	3.473	2.42	435	52.54	0	0	0.6718	0.681637	0.755945	0.703128
P54289	CACNA2D1	K.SFSGVLDCGN@CSR.I	2.503	1.14	998	1000	0	0	0.652603	0.701794	0.755129	0.703175
Q58EX2	SDK2	R.N@LSRPSLTQYELDNLNK.H	1.857	1.69	1575	85.068	0	0	0.636009	0.800485	0.673126	0.703207
P11279	LAMP1	K.EN@TSDPSLVIAFGR.G	1.602	1.05	84	1000	0	0	0.643275	0.720267	0.747907	0.703816
P26006	ITGA3	K.DDCERM*N@ITVK.N	1.442	-0.18	107	1000	0	0	0.613991	0.687235	0.810444	0.70389
P11279	LAMP1	R.SSCGKEN@TSDPSLVIAFGR.G	2.192	0.53	84	1000	0	0	0.651844	0.731127	0.728779	0.703917
Q07954	LRP1	R.TCVSN@CTASQFVCK.N	2.15	1.13	3333	1000	0	0	0.682863	0.718514	0.710385	0.703921
Q9NYQ6	CELSR1	K.DIGN@YSCAAQGTQTGSKK.S	1.8	0.68	1576	1000	0	0	0.657863	0.654021	0.800172	0.704019
Q92673	SORL1	R.AASN@FTEIK.N	1.319	1.41	1706	1000	0	0	0.695336	0.675537	0.743858	0.70491
P25445	FAS	R.CKPNFFCN@STVCEHCDPCTK.C	4.151	1.45	136	101.179	0	0	0.652061	0.79523	0.667659	0.704983
Q58EX2	SDK2	K.IQTLQAPPDMAPAN@VSLR.T	1.466	2.92	1102	1000	0	0	0.619197	0.691723	0.80557	0.705497
Q07954	LRP1	K.LTSCATN@ASICGDEAR.C	3.399	0.56	3788	1000	0	0	0.697505	0.694796	0.724699	0.705667
Q99650	OSMR	R.NIQNN@VSCYLEGK.Q	2.787	0.75	176	23.016	0	0	0.610954	0.78996	0.718493	0.706469
P04156	PRNP	K.GEN@FTETDVK.M	1.765	0.98	197	1000	0	0	0.643709	0.712964	0.763443	0.706705
P46531	NOTCH1	K.CEAAN@GTEACVCGGAFVGPR.C	2.237	0.54	41	1000	0	0	0.684056	0.662775	0.77397	0.706934
Q86SQ4	ADGRG6	K.ILSN@LSCNVK.G	1.747	1.64	324	85.666	0	0	0.612039	0.72088	0.789281	0.7074
O14672	ADAM10	R.EGICNGFTALCPASDPKPN@FTDCNR.H	1.279	-1.14	551	16.069	0	0	0.650651	0.709539	0.762935	0.707708
P14384	CPM	R.NFPDAFEYNN@VSR.Q	2.073	0.92	164	23.016	0	0	0.640781	0.777686	0.705017	0.707828
P21860	ERBB3	K.YPDVQNECRPCHEN@CTQGCK.G	2.508	0.72	616	42.646	0	0	0.652061	0.696945	0.775586	0.708197
P07996	THBS1	K.KVSCPIMPCSN@ATVPDGECCPR.C	2.846	0.97	360	1000	0	0	0.715944	0.775581	0.633126	0.708217
P11717	IGF2R	R.AACAVKPQEVQM*VN@GTITNPINGK.S	4.55	1.04	2136	72.827	0	0	0.636226	0.760286	0.730938	0.70915
Q9Y639	NPTN	K.KENGM*PM*DIVN@TSGR.F	2.002	0.39	284	58.767	0	0	0.682972	0.686266	0.758699	0.709312
Q8NBN3	TMEM87A	K.ENGTN@LTFIGDK.T	2.138	-0.45	160	33.918	0	0	0.647126	0.77844	0.702395	0.70932
Q9UIQ6	LNPEP	R.EETLLYDSN@TSSM*ADRK.L	1.78	0.41	448	1000	0	0	0.699024	0.711325	0.717812	0.709387
P29317	EPHA2	R.TASVSIN@QTEPPK.V	2.687	0.88	435	1000	0	0	0.686714	0.719418	0.723851	0.709994
P15260	IFNGR1	R.M*N@GSEIQYK.I	1.313	0.73	179	1000	0	0	0.685683	0.687732	0.756966	0.710127
P78504	JAG1	K.RDGN@SSLIAAVAEVR.V	2.681	1	1045	1000	0	0	0.606399	0.842035	0.682625	0.710353
Q13740	ALCAM	K.NAIKEGDN@ITLK.C	2.81	0.79	265	147.988	0	0	0.667354	0.786639	0.677419	0.71047
Q9UQV4	LAMP3	R.YFNIDPN@ATQASGNCGTR.K	1.872	1.22	266	50.686	0	0	0.622126	0.735258	0.774569	0.710651
Q14126	DSG2	R.YVQN@GTYTVK.I	1.844	0.84	462	1000	0	0	0.685683	0.63313	0.814345	0.711053
P05556	ITGB1	K.KDTCTQECSYFN@ITK.V	3.84	0.23	669	1000	0	0	0.632321	0.730063	0.771365	0.71125
O15230	LAMA5	R.GIN@ASSMAWAR.L	1.202	0.81	2196	1000	0	0	0.660195	0.748715	0.725366	0.711425
Q5VV43	KIAA0319	R.LSNLDPGN@YSFR.L	1.961	-0.1	498	80.912	0	0	0.644794	0.695202	0.794356	0.711451
O15230	LAMA5	R.LN@ASIADLQSQLR.S	2.148	0.74	2209	1000	0	0	0.656508	0.716624	0.764281	0.712471
Q9UPZ6	THSD7A	R.SDGIN@VTGGCLVM*SQPDADR.S	1.611	1.33	1500	1000	0	0	0.637798	0.75824	0.742615	0.712884
P11047	LAMC1	K.TAN@DTSTEAYNLLLR.T	1.521	0.71	1205	96.793	0	0	0.637419	0.640062	0.862307	0.713263
P08962	CD63	K.CCGAAN@YTDWEK.I	2.844	0.42	150	1000	0	0	0.718004	0.672457	0.750602	0.713688
P25942	CD40	K.DLVVQQAGTN@K.T	2.596	0.92	180	1000	0	0	0.704772	0.664996	0.771963	0.71391
O95857	TSPAN13	R.SVNPN@DTCLASCVK.S	2.662	-0.15	137	17.028	0	0	0.669306	0.680763	0.79354	0.714536
Q68CQ7	GLT8D1	R.QN@ITNQLEK.W	1.714	1.04	257	65.076	0	0	0.670445	0.750951	0.723598	0.714998
Q8N0Z9	VSIG10	R.N@LTQPEVIIQPSSR.H	2.027	0.93	347	1000	0	0	0.689262	0.79975	0.65717	0.715394
Q9Y5I4	PCDHAC2	K.LN@ASDPDEGSNGELR.Y	2.038	1.27	280	137.221	0	0	0.711226	0.750092	0.685243	0.71552
O00468	AGRN	R.DPCSN@VTCSFGSTCAR.S	2.482	0.81	250	1000	0	0	0.760846	0.709654	0.676934	0.715811
Q12860	CNTN1	R.GKAN@STGTLVITDPTR.I	1.953	0.23	494	1000	0	0	0.703796	0.709862	0.735616	0.716425
Q99835	SMO	K.FN@SSGQCEVPLVR.T	1.593	0.8	188	1000	0	0	0.667354	0.715756	0.768782	0.717297
Q9HCM3	KIAA1549	R.ATVAAGNSVVQVVN@VSR.L	2.936	0.94	1226	165.978	0	0	0.255206	1	0.896762	0.717323
Q07954	LRP1	R.VWVCDRDNDCVDGSDEPAN@CTQM*TCGVDEFR.C	1.925	1.26	3488	76.603	0	0	0.544089	0.899805	0.708341	0.717412
Q12864	CDH17	K.YN@ASSFAK.F	1.485	1.37	546	1000	0	0	0.684382	0.679602	0.789073	0.717685
O75054	IGSF3	K.RAEDTAGQTALTVM*RPDASLQVDTVVPN@ATVSEK.A	2.893	1.27	961	1000	0	0	0.44295	0.713225	1	0.718725
P10619	CTSA	R.LWSSLQTHCCSQN@K.C	1.777	1.77	244	1000	0	0	0.705315	0.617372	0.833518	0.718735
Q07954	LRP1	R.WLCDGDKDCADGADESIAAGCLYN@STCDDREFM*CQNR.Q	3.885	0.05	2815	43.596	0	0	0.514967	0.754515	0.887735	0.719072
Q03405	PLAUR	R.GPMNQCLVATGTHEPKN@QSYM*VR.G	2.191	0.66	255	105.229	0	0	0.606941	0.754934	0.796177	0.719351
Q8N8U9	BMPER	K.GCTYEGNTYN@SSFK.W	1.98	1.83	116	15.288	0	0	0.664588	0.691161	0.802424	0.719391
P23229	ITGA6	K.QLSCVANQN@GSQADCELGNPFKR.N	2.728	1.38	770	65.076	0	0	0.541703	0.832966	0.784342	0.71967
Q9H5V8	CDCP1	R.TCSSN@LTLTSGSK.H	1.846	0.88	386	1000	0	0	0.744469	0.722436	0.692391	0.719765
Q6ZMP0	THSD4	K.VIDGTPCDQN@GTAICVSGQCK.S	4.313	0.65	373	1000	0	0	0.618384	0.750202	0.791061	0.719882
O43291	SPINT2	R.N@SCNNFIYGGCR.G	1.88	0.54	156	65.076	0	0	0.623753	0.884324	0.651943	0.720007
P35052	GPC1	R.ICPQGYTCCTSEM*EENLAN@R.S	2.788	0.81	79	21.26	0	0	0.676681	0.665486	0.818756	0.720308
P26006	ITGA3	R.ELAVPDGYTN@R.T	1.692	0.42	86	1000	0	0	0.708297	0.701855	0.751724	0.720625
P14384	CPM	K.SQN@FSALKK.D	1.223	0.59	384	1000	0	0	0.653254	0.772819	0.735839	0.720637
Q9BXN1	ASPN	K.ITDIEN@GSLANIPR.V	2.283	0.54	282	88.334	0	0	0.679393	0.826042	0.657635	0.721023
Q12860	CNTN1	K.AN@STGTLVITDPTR.I	2.016	-1.38	494	1000	0	0	0.670607	0.723928	0.768912	0.721149
Q9UPZ6	THSD7A	K.YNAQPVGN@WSDCILPEGK.V	2.706	2.25	968	68.329	0	0	0.612419	0.711234	0.84015	0.721267
Q92187	ST8SIA4	R.AFGGFRN@ESDR.E	1.608	0.82	204	1000	0	0	0.763774	0.696172	0.703968	0.721305
Q9BY76	ANGPTL4	K.RLPEM*AQPVDPAHN@VSR.L	2.25	0.93	177	1000	0	0	0.725705	0.600838	0.839394	0.721979
Q9C0C4	SEMA4C	R.DPYCAWSVN@TSR.C	2.11	2.34	522	1000	0	0	0.649241	0.66994	0.847299	0.72216
P18084	ITGB5	R.CECQDGEN@QSVYQNLCR.E	2.948	2.22	505	86.052	0	0	0.582863	0.760617	0.824645	0.722708
Q8NFZ8	CADM4	R.QTLFFN@GTR.A	2.033	1.22	67	1000	0	0	0.69897	0.722692	0.746556	0.722739
P15509	CSF2RA	R.CN@TTHCLVR.W	1.691	-0.2	229	1000	0	0	0.848536	0.69811	0.621586	0.722744
Q9Y6M7	SLC4A7	K.DN@ITAHNISWR.N	1.526	0.75	786	88.334	0	0	0.58308	0.752107	0.833675	0.722954
P06280	GLA	K.LGIYADVGN@K.T	1.982	1.1	139	1000	0	0	0.667028	0.703246	0.799653	0.723309
Q9Y644	RFNG	R.VINTN@CSAVR.T	1.645	1.48	113	44.274	0	0	0.675163	0.66788	0.827761	0.723601
P54289	CACNA2D1	K.DDLDPEKN@DSEPGSQR.I	2.417	1.42	136	1000	0	0	0.686334	0.727783	0.758124	0.72408
Q12913	PTPRJ	K.VSDNESSSN@YTYK.I	2.888	1.02	396	110.37	0	0	0.64718	0.641185	0.884002	0.724122
O43657	TSPAN6	K.ALKQYN@STGDYR.S	2.094	1.06	134	1000	0	0	0.786659	0.646102	0.741031	0.724598
O60486	PLXNC1	R.GACEVRPLGN@LSR.N	1.728	0.48	141	1000	0	0	0.606725	0.75562	0.811497	0.724614
Q4KMQ2	ANO6	K.NIN@GTDPIQK.Y	1.663	1.15	493	44.274	0	0	0.637636	0.76744	0.76966	0.724912
P21589	NT5E	R.IKLDN@YSTQELGK.T	1.822	1.18	333	1000	0	0	0.685033	0.753691	0.736715	0.725146
P11047	LAMC1	K.YEQAKN@ISQDLEK.Q	2.613	0.69	1241	1000	0	0	0.657267	0.674025	0.845416	0.725569
Q08380	LGALS3BP	R.ALGFEN@ATQALGR.A	2.873	0.35	69	1000	0	0	0.667625	0.717667	0.792382	0.725891
Q92673	SORL1	K.SRN@STVEYTLNK.L	2.73	1.18	1986	182.327	0	0	0.716106	0.664609	0.799261	0.726659
Q9UHN6	CEMIP2	R.FDTHEYRN@ESRR.L	1.697	0.44	292	1000	0	0	0.986334	0.53674	0.657979	0.727018
P11047	LAMC1	R.VN@NTLSSQISR.L	1.495	1.2	1107	23.016	0	0	0.763991	0.693977	0.725779	0.727916
O75054	IGSF3	R.AEDTAGQTALTVM*RPDASLQVDTVVPN@ATVSEK.A	4.327	1.57	961	1000	0	0	0.611388	0.77935	0.7945	0.728413
Q12913	PTPRJ	K.VSDN@ESSSN@YTYK.I	1.806	0.74	391	1000	396	1000	0.662039	0.61355	0.909709	0.728433
Q8IWA5	SLC44A2	K.TCNPETFPSSN@ESR.Q	2.523	0.17	417	96.793	0	0	0.722343	0.792978	0.672156	0.729159
P08069	IGF1R	R.N@GSQSMYCIPCEGPCPK.V	2.855	1.06	314	1000	0	0	0.640998	0.837308	0.709256	0.729187
Q9H6X2	ANTXR1	K.DFN@ETQLAR.I	1.749	1.26	184	1000	0	0	0.676898	0.739019	0.772148	0.729355
Q9Y3B3	TMED7	K.QYDSFTFTASKN@GTYK.F	2.602	1.58	103	1000	0	0	0.699024	0.655689	0.834159	0.729624
Q12913	PTPRJ	K.AALSWSNGN@GTASCR.V	1.784	3.42	231	20.016	0	0	0.697017	0.737442	0.757785	0.730748
Q08380	LGALS3BP	K.EPGSN@VTM*SVDAECVPM*VR.D	1.872	1.89	192	1000	0	0	0.68167	0.718413	0.79375	0.731278
Q8NI99	ANGPTL6	R.VLN@ASAEAQR.A	1.382	1.12	145	1000	0	0	0.736388	0.707013	0.751259	0.731553
Q9NYQ6	CELSR1	K.GFDPDCN@KTNGQCQCK.E	3.703	1.12	1979	33.918	0	0	0.754772	0.676175	0.765237	0.732062
P78310	CXADR	K.N@ASSEYSGTYSCTVR.N	1.272	0.74	201	1000	0	0	0.723861	0.733137	0.739236	0.732078
Q9HCN3	PGAP6	R.DCVSN@GSLGCPVR.L	1.23	1.67	232	1000	0	0	0.663015	0.731534	0.802248	0.732266
Q9Y6Q6	TNFRSF11A	K.ALVAVVAGN@STTPR.R	2.241	1.49	105	1000	0	0	0.755748	0.611722	0.829442	0.732304
P48960	ADGRE5	K.TFKNESEN@TCQDVDECQQNPR.L	3.159	0.78	112	33.918	0	0	0.666594	0.815878	0.7157	0.732724
Q92823	NRCAM	R.QKDGDDEWTSVVVAN@VSK.Y	2.729	1.45	802	1000	0	0	0.668547	0.761369	0.770867	0.733594
Q9H1U4	MEGF9	R.CN@QTTGQCECRPGYQGLHCETCK.E	3.279	1.25	218	1000	0	0	0.752169	0.764599	0.688297	0.735022
P49788	RARRES1	K.NQKPRPTIN@VTCTR.L	2.208	1.38	142	42.646	0	0	0.800976	0.627195	0.777733	0.735301
Q8N441	FGFRL1	R.AGAIN@ATYK.V	1.495	0.45	231	1000	0	0	0.692679	0.673606	0.841809	0.736031
Q9NTN9	SEMA4G	R.DPYCGWDPGTHACAAATTIAN@R.T	2.315	1.89	542	1000	0	0	0.659653	0.567786	0.98073	0.736056
P05556	ITGB1	K.DTCTQECSYFN@ITKVESR.D	2.7	1.53	669	1000	0	0	0.758134	0.707576	0.742835	0.736182
P40189	IL6ST	K.LTVN@LTNDR.Y	1.434	-0.02	390	18.266	0	0	0.692408	0.704951	0.811623	0.736327
Q9NYQ6	CELSR1	K.DIGN@YSCAAQGTQTGSK.K	3.17	0.51	1576	1000	0	0	0.682918	0.701714	0.825764	0.736799
P11717	IGF2R	R.M*SVINFECN@KTAGNDGK.G	2.038	0.73	435	13.33	0	0	0.725705	0.737921	0.747506	0.737044
Q68D85	NCR3LG1	R.SN@FTLTAAR.H	1.304	1.08	242	1000	0	0	0.750868	0.720681	0.740365	0.737304
P18084	ITGB5	K.RDCVECLLLHSGKPDN@QTCHSLCR.D	4.482	2.54	654	1000	0	0	0.633297	0.750967	0.827968	0.737411
Q9NTN9	SEMA4G	K.GKNN@QTECFNHVR.F	3.087	0.89	111	20.016	0	0	0.699187	0.68753	0.825759	0.737492
P98088	MUC5AC	K.CACVYNGAAYAPGATYSTDCTN@CTCSGGR.W	2.711	1.58	415	140.597	0	0	0.631725	0.86636	0.715533	0.737872
Q9HC84	MUC5B	R.VPTAENCQSCN@CTPSGIQCAHSLEACTCTYEDR.T	4.316	2.02	1244	72.827	0	0	0.810195	0.640435	0.763691	0.738107
O75882	ATRN	R.N@HSCSEGQISIFR.Y	1.842	0.45	731	1000	0	0	0.635683	0.752002	0.826698	0.738128
Q9H8M5	CNNM2	R.VYGQNINN@ETWSR.I	2.1	0.66	112	23.016	0	0	0.679664	0.687053	0.847726	0.738148
Q9UBG0	MRC2	R.TSN@ISKPGTLER.G	2.076	1.34	140	1000	0	0	0.714696	0.776177	0.723674	0.738182
P78536	ADAM17	R.EQQLESCACN@ETDNSCK.V	4.561	1.94	594	74.165	0	0	0.663341	0.760567	0.792028	0.738645
Q9UIW2	PLXNA1	R.AQLTNPEVKYN@YTEDPTILR.I	1.703	1.02	1043	47.631	0	0	0.60282	0.613389	1	0.738736
Q06418	TYRO3	R.DLVPATN@YSLR.V	2.276	0.3	293	1000	0	0	0.671204	0.701322	0.844924	0.73915
P53634	CTSC	R.DVN@CSVMGPQEK.K	2.678	0.07	53	1000	0	0	0.667896	0.815819	0.737163	0.740293
Q99650	OSMR	K.NVGPN@TTSTVISTDAFRPGVR.Y	4.555	1.46	580	58.868	0	0	0.675488	0.849102	0.696741	0.740444
Q9UHX3	ADGRE2	R.WCPQDSSCVN@ATACR.C	2.465	1.25	41	1000	0	0	0.65	0.711259	0.860249	0.740502
Q96HA4	C1orf159	R.SFAGPGAPFPM*N@R.S	1.461	0.57	128	1000	0	0	0.752061	0.701111	0.769076	0.740749
P21589	NT5E	K.LDN@YSTQELGK.T	1.391	1.19	333	1000	0	0	0.7782	0.639934	0.804859	0.740998
P17181	IFNAR1	K.LSGCQN@ITSTK.C	2.144	0.62	81	1000	0	0	0.771421	0.598809	0.85403	0.74142
Q12866	MERTK	K.ELLEEVGQN@GSR.A	2.129	1.26	442	1000	0	0	0.662473	0.716667	0.845938	0.741693
Q15768	EFNB3	R.GAAHSLEPGKENLPGDPTSN@ATSR.G	3.44	1.56	210	61.179	0	0	0.619306	0.675247	0.93334	0.742631
P18084	ITGB5	R.CN@GSGTYVCGLCECSPGYLGTR.C	3.273	0.39	477	1000	0	0	0.65987	0.807186	0.763149	0.743402
P10909	CLU	K.KKEDALN@ETRESETK.L	2.613	1.01	86	1000	0	0	0.667462	0.737793	0.825589	0.743615
Q99574	SERPINI1	K.DAN@LTGLSDNK.E	2.153	0.34	321	121.61	0	0	0.735575	0.70516	0.790142	0.743625
Q9Y6Q6	TNFRSF11A	K.CRPWTN@CTFLGK.R	1.69	1.55	174	1000	0	0	0.687961	0.854069	0.689934	0.743988
Q11201	ST3GAL1	K.KPNNLN@DTIK.E	2.107	0.08	114	60.621	0	0	0.765944	0.658979	0.810225	0.745049
P08069	IGF1R	R.ACTENNECCHPECLGSCSAPDN@DTACVACR.H	3.562	1.2	244	124.366	0	0	0.638557	0.733685	0.862955	0.745066
O75976	CPD	R.GYNPVTKN@VTVK.S	2.103	0.83	855	29.384	0	0	0.621909	0.761444	0.852206	0.745186
Q8N2S1	LTBP4	R.N@VTWQECCCTVGEGWGSGCR.I	1.927	0.78	1200	1000	0	0	0.485141	1	0.750623	0.745255
Q9HC84	MUC5B	K.STGCAAPM*VYLDCSN@SSAGTPGAECLR.S	3.568	1.28	805	1000	0	0	0.682592	0.771954	0.782585	0.745711
Q8N0V5	GCNT2	R.IPGVPGSM*PN@ASWTGNLR.A	1.775	1.24	316	84.996	0	0	0.775597	0.754551	0.707169	0.745772
O43291	SPINT2	K.KCATVTEN@ATGDLATSR.N	3.269	2.25	94	1000	0	0	0.708677	0.694273	0.834649	0.745866
O75071	EFCAB14	R.QSLDQVTN@RTDTVK.I	2.798	1.1	347	1000	0	0	0.747017	0.704028	0.78929	0.746778
P19256	CD58	R.N@STSIYFK.M	1.56	0.7	169	1000	0	0	0.718872	0.844513	0.677467	0.746951
Q9Y6M7	SLC4A7	R.N@LTVSECK.K	1.801	-0.08	796	1000	0	0	0.707701	0.855959	0.677329	0.746996
Q9UK23	NAGPA	R.N@GSIYIN@ESQATECDETQETGSFSK.F	2.348	1.24	208	1000	214	1000	0.794577	0.722526	0.724025	0.747043
Q29983	MICA	R.SEASEGN@ITVTCR.A	1.814	0.61	220	1000	0	0	0.694143	0.710785	0.837816	0.747581
Q9NY35	CLDND1	R.SPVQEN@SSDLNK.S	2.384	0.34	42	88.334	0	0	0.641649	0.698291	0.90424	0.74806
P42892	ECE1	R.QTECM*VEQYSN@YSVNGEPVNGR.H	4.246	0.78	651	71.586	0	0	0.674187	0.787103	0.782904	0.748064
Q3T906	GNPTAB	R.EILGKN@TTEPTK.K	2.009	0.96	114	1000	0	0	0.686334	0.743056	0.819462	0.749617
Q24JP5	TMEM132A	R.VQQVGHYPPAN@SSLSSR.S	2.808	1.75	71	1000	0	0	0.746095	0.65744	0.845444	0.74966
P11717	IGF2R	R.GCPEDAAVCAVDKN@GSK.N	2.967	-0.32	543	1000	0	0	0.672885	0.801948	0.77517	0.750001
P17342	NPR3	K.IIQQTWN@R.T	1.567	0.91	394	1000	0	0	0.68102	0.737053	0.833086	0.750386
P08581	MET	R.N@FTVACQHR.S	2.142	0.4	785	1000	0	0	0.73308	0.885455	0.632845	0.75046
Q92823	NRCAM	R.ERPPTFLTPEGN@ASNKEELR.G	3.626	1	276	15.661	0	0	0.712798	0.809463	0.730987	0.751083
Q96F81	DISP1	R.FDIN@DTIR.A	1.597	0.95	917	1000	0	0	0.769523	0.712115	0.772244	0.751294
Q02809	PLOD1	K.YIHQN@YTK.A	1.538	-0.78	538	1000	0	0	0.785575	0.691573	0.77759	0.75158
Q6ZMJ2	SCARA5	R.VLVSN@ASEDTRR.L	1.637	0.83	254	1000	0	0	0.794685	0.675361	0.785301	0.751782
Q99571	P2RX4	K.VKGVAVTN@TSK.L	2.485	0.42	75	1000	0	0	0.733189	0.685188	0.838624	0.752333
Q9BZC7	ABCA2	K.VSQQLGLDAPN@GSDSSPQAPPPR.R	3.473	0.7	305	1000	0	0	0.669197	0.779788	0.810212	0.753066
O75882	ATRN	K.CIN@QSICEK.C	1.619	-0.61	1073	1000	0	0	0.763015	0.746003	0.751414	0.753478
Q9UPZ6	THSD7A	R.GN@QTALCGGGIQTR.E	1.55	0.64	450	1000	0	0	0.711497	0.728883	0.822069	0.75415
Q07954	LRP1	R.WLCDGDKDCADGADESIAAGCLYN@STCDDR.E	1.916	2.9	2815	1000	0	0	0.57039	0.792093	0.900183	0.754222
O75054	IGSF3	R.QVQLECVVLN@R.T	2.296	1.53	842	1000	0	0	0.687961	0.709952	0.865895	0.754603
O15230	LAMA5	K.QELSRDN@ATLQATLHAAR.D	4.115	0.59	2423	1000	0	0	0.827332	0.708206	0.728825	0.754788
Q9Y639	NPTN	K.ENGM*PM*DIVN@TSGR.F	1.422	0.76	284	25.303	0	0	0.693709	0.752896	0.819426	0.755344
Q6V0I7	FAT4	K.N@GTATVLSVDR.I	1.626	1.05	4312	1000	0	0	0.710087	0.85673	0.700762	0.75586
P25942	CD40	K.DLVVQQAGTN@KTDVVCGPQDR.L	4.137	1.45	180	1000	0	0	0.689534	0.78042	0.798512	0.756155
Q12913	PTPRJ	R.KAALSWSNGN@GTASCR.V	3.78	0.73	231	37.613	0	0	0.710629	0.70951	0.848635	0.756258
O43657	TSPAN6	K.QYN@STGDYR.S	1.409	1.01	134	1000	0	0	0.773373	0.641742	0.853924	0.756346
Q58EX2	SDK2	R.ISWEEYN@R.T	2.453	1.8	936	1000	0	0	0.709111	0.718048	0.842293	0.756484
Q6ZMJ2	SCARA5	R.LVN@GSGPHEGR.V	1.946	0.24	397	1000	0	0	0.791974	0.708262	0.769494	0.756577
P13611	VCAN	R.VVAEN@ITQTSR.E	1.961	2.1	1898	1000	0	0	0.73731	0.822396	0.710126	0.756611
Q8IWK6	ADGRA3	K.N@GSFSGLSLLER.L	1.46	1.37	98	1000	0	0	0.625054	0.887186	0.757818	0.756686
O43291	SPINT2	K.CATVTEN@ATGDLATSR.N	3.43	1.02	94	1000	0	0	0.736551	0.829135	0.705864	0.757183
O95477	ABCA1	R.TLN@STSPFPSK.E	2.141	-0.46	244	1000	0	0	0.684816	0.766979	0.821872	0.757889
Q92542	NCSTN	R.RPN@QSQPLPPSSLQR.F	2.136	1.1	417	1000	0	0	0.712527	0.694371	0.866841	0.757913
P52797	EFNA3	R.TCN@ASQGFK.R	1.431	0.49	100	1000	0	0	0.78308	0.67455	0.816204	0.757945
O95477	ABCA1	R.EAFN@ETNQAIR.T	1.795	1.01	489	40.309	0	0	0.784978	0.719166	0.769878	0.758007
Q8N3Y3	LARGE2	R.AAALDGDPGAGPGDHN@R.S	1.989	0.6	80	1000	0	0	0.799783	0.67923	0.795979	0.758331
P11047	LAMC1	R.KIPAIN@QTITEANEK.T	3.927	1.93	1395	124.144	0	0	0.738395	0.72128	0.815992	0.758556
Q13308	PTK7	R.SAN@ASFNIK.W	1.711	0.22	116	85.666	0	0	0.749837	0.795789	0.730162	0.758596
P11047	LAMC1	K.N@ISQDLEK.Q	1.291	0.76	1241	1000	0	0	0.746855	0.833136	0.700101	0.760031
Q92187	ST8SIA4	R.AFGGFRN@ESDREK.F	2.05	1	204	1000	0	0	0.759056	0.751036	0.776678	0.762257
Q92824	PCSK5	K.TCTEFHN@CTECR.D	2.009	2.11	752	1000	0	0	0.964967	0.749004	0.573107	0.76236
P10253	GAA	R.N@NTIVNELVR.V	1.592	0.71	882	23.016	0	0	0.748807	0.873672	0.664646	0.762375
P11362	FGFR1	R.DGVQLAESN@R.T	1.256	1	77	1000	0	0	0.727657	0.722357	0.839239	0.763085
Q09328	MGAT5	R.QN@QSLVYGK.V	1.577	0.55	447	1000	0	0	0.732701	0.771816	0.785346	0.763288
Q08380	LGALS3BP	R.DAGVVCTN@ETR.S	1.469	1.3	125	1000	0	0	0.74192	0.734392	0.81393	0.763414
Q9HCU4	CELSR2	R.LQRN@ESGLDSGR.S	1.621	0.42	2043	1000	0	0	0.743926	0.647914	0.898796	0.763545
P05556	ITGB1	K.KDTCTQECSYFN@ITKVESR.D	4.087	1.53	669	1000	0	0	0.78731	0.732289	0.772985	0.764195
Q6UXD5	SEZ6L2	R.IVSPEPGGAVGPN@LTCR.W	2.946	3.42	373	1000	0	0	0.848373	0.736211	0.709569	0.764718
Q6UWY0	ARSK	K.QSIGQN@YSNVIANLR.W	2.062	0.46	498	65.076	0	0	0.742679	0.773214	0.780296	0.765396
P40189	IL6ST	K.SHLQNYTVN@ATK.L	2.434	1.52	383	71.586	0	0	0.798048	0.709467	0.790361	0.765959
Q96EE4	CCDC126	R.TN@VSGSIR.-	1.338	0.56	134	1000	0	0	0.794631	0.708506	0.795561	0.766232
Q8IWT6	LRRC8A	R.GWAAPGPEPTYPN@STILPTPDTGPTGIK.Y	2.743	1.95	83	1000	0	0	0.457484	1	0.844784	0.767422
Q9UN75	PCDHA12	K.VVLSENVQN@DTR.V	1.624	0.05	257	33.918	0	0	0.718492	0.747298	0.837288	0.767693
Q9Y639	NPTN	K.KENGM*PMDIVN@TSGR.F	1.8	0.42	284	96.793	0	0	0.765076	0.688605	0.849722	0.767801
Q9HD43	PTPRH	R.RGQDPQANWVN@QTSR.T	3.118	1.96	620	33.918	0	0	0.742028	0.699817	0.865244	0.769029
P28799	GRN	K.DVECGEGHFCHDN@QTCCR.D	2.943	0.61	530	1000	0	0	0.747722	0.694879	0.865956	0.769519
P06756	ITGAV	K.ISSLQTTEKN@DTVAGQGER.D	2.479	-0.23	874	1000	0	0	0.697072	0.770789	0.841284	0.769715
P48960	ADGRE5	R.WCPQN@SSCVN@ATACR.C	1.971	0.13	33	1000	38	1000	0.715564	0.675631	0.919264	0.770153
Q14956	GPNMB	K.NDRN@SSDETFLK.D	1.541	0.96	249	34.703	0	0	0.692679	0.845429	0.772424	0.770178
Q7Z6M3	MILR1	K.GQN@VSM*FCSHK.N	1.94	0.81	51	1000	0	0	0.855803	0.670585	0.784484	0.77029
P11047	LAMC1	R.RVNDN@KTAAEEALR.K	2.775	0.61	1380	37.613	0	0	0.72538	0.709616	0.87965	0.771549
Q8TDX6	CSGALNACT1	K.GILEN@TSK.A	1.772	0.41	315	1000	0	0	0.728905	0.760784	0.827073	0.772254
P01861	IGHG4	R.EEQFN@STYR.V	1.694	1.1	177	1000	0	0	0.886009	0.660476	0.771148	0.772544
P35556	FBN2	K.ASQDQTM*CM*DVDECERHPCGN@GTCK.N	2.72	1.22	1945	1000	0	0	0.72782	0.835441	0.754689	0.77265
Q15818	NPTX1	R.VNTLEEGKGGPRN@DTEER.V	3.607	0.88	193	54.786	0	0	0.861714	0.73689	0.71992	0.772841
Q86WC4	OSTM1	K.N@YSEVCK.N	1.255	0.48	216	1000	0	0	0.780694	0.837028	0.700908	0.772877
P48307	TFPI2	K.DEGLCSAN@VTR.Y	2.111	0.37	170	1000	0	0	0.721258	0.758522	0.840051	0.773277
Q7Z7M0	MEGF8	R.GYQGDGISHCN@R.T	1.403	0.4	1115	1000	0	0	0.906399	0.675044	0.739178	0.773541
Q9UHW9	SLC12A6	K.TKEINN@M*TVPSK.L	2.07	1.14	398	44.274	0	0	0.780206	0.741425	0.799324	0.773652
P15144	ANPEP	R.N@ATLVNEADK.L	2.029	1.23	818	106.134	0	0	0.821692	0.833461	0.667352	0.774168
P19883	FST	K.SDEPVCASDN@ATYASECAM*K.E	1.504	2.43	288	1000	0	0	0.858894	0.92042	0.549934	0.776416
P04626	ERBB2	K.FPDEEGACQPCPIN@CTHSCVDLDDK.G	3.242	0.3	629	1000	0	0	0.838069	0.723111	0.768743	0.776641
Q99574	SERPINI1	K.WVEN@NTNNLVK.D	2.148	1.92	157	23.016	0	0	0.863666	0.645586	0.8212	0.776817
Q7LGC8	CHST3	R.DAAALTN@R.S	1.34	1.51	464	1000	0	0	0.780586	0.710109	0.84237	0.777688
Q9BXP2	SLC12A9	R.LTPRPGPN@GSSLPPR.F	1.666	0.53	228	1000	0	0	0.878959	0.689845	0.771473	0.780092
P32004	L1CAM	K.VPGN@QTSTTLK.L	1.771	1.02	671	1000	0	0	0.82603	0.687574	0.827475	0.78036
Q9HCN3	PGAP6	R.GWSCTDN@STAQTVAQQR.A	2.6	0.84	535	1000	0	0	0.697505	0.77934	0.864654	0.7805
P04062	GBA	R.DLGPTLAN@STHHNVR.L	3.627	0.58	309	157.278	0	0	0.775922	0.587412	0.979304	0.780879
P02675	FGB	R.GTAGNALM*DGASQLM*GEN@R.T	1.639	0.37	394	83.464	0	0	0.598048	0.769372	0.976345	0.781255
Q86VR7	VSIG10L	K.TPASN@ISTQVSHTK.L	2.396	1.04	144	1000	0	0	0.790347	0.730732	0.823179	0.781419
Q68D85	NCR3LG1	K.LN@SSQEDPGTVYQCVVR.H	1.56	0.96	216	1000	0	0	0.702495	0.847987	0.793873	0.781452
Q8NBS9	TXNDC5	K.IAEVDCTAERN@ICSK.Y	2.114	1.63	386	1000	0	0	0.636009	0.74782	0.960647	0.781492
P16444	DPEP1	R.RN@WTEAEVK.G	1.557	0.31	332	1000	0	0	0.906616	0.600917	0.838635	0.782056
Q9UPZ6	THSD7A	R.CPN@SSALQEVR.S	1.955	1.78	679	1000	0	0	0.792516	0.761752	0.793202	0.78249
Q6P9A2	GALNT18	K.LEN@STAPIR.S	1.574	1.33	320	1000	0	0	0.689046	0.777511	0.887411	0.784656
Q9UBG0	MRC2	K.KPN@ATAEPTPPDR.W	1.693	0.95	364	1000	0	0	0.772993	0.680722	0.900426	0.784714
P42892	ECE1	K.N@SSVEAFK.R	1.307	1.09	632	1000	0	0	0.735792	0.98357	0.636063	0.785141
O95196	CSPG5	R.DLASSEN@GTECR.S	1.415	0.47	355	1000	0	0	0.992082	0.614473	0.749393	0.785316
Q9H7M9	VSIR	K.VATPYSLYVCPEGQN@VTLTCR.L	3.497	2.2	49	1000	0	0	0.869631	0.756284	0.732374	0.786096
P27701	CD82	R.KGFCEAPGN@R.T	1.794	0.43	198	1000	0	0	0.809002	0.72606	0.823313	0.786125
O60637	TSPAN3	K.ETKN@QSVPLSCCR.E	2.468	0.93	167	1000	0	0	0.753579	0.746494	0.86271	0.787594
P41271	NBL1	K.N@ITQIVGHSGCEAK.S	2.203	1.69	39	1000	0	0	0.754393	0.877206	0.738161	0.78992
Q6ZMJ2	SCARA5	R.NVNRLN@ESFR.D	2.344	0.53	102	33.918	0	0	0.760738	0.810117	0.801548	0.790801
Q92508	PIEZO1	K.HM*LALAPN@STAR.R	2.68	0.36	2331	1000	0	0	0.960033	0.685822	0.728448	0.791434
Q92673	SORL1	R.SDEYN@CSSGM*CIR.S	2.154	0.36	1164	1000	0	0	0.84257	0.712407	0.823206	0.792728
P10909	CLU	K.KEDALN@ETRESETK.L	2.72	0.66	86	1000	0	0	0.66898	0.804315	0.908735	0.79401
P07942	LAMB1	K.QSAEDILLKTN@ATK.E	2.357	0.51	1487	1000	0	0	0.756941	0.781768	0.845325	0.794678
Q15198	PDGFRL	K.EIPAN@GTDIVYDM*K.R	2.001	2.16	219	1000	0	0	0.645119	0.869572	0.871506	0.795399
Q9NXG6	P4HTM	K.LVAN@ESVPFETSCR.Y	1.933	1.23	348	1000	0	0	0.72679	0.782977	0.87734	0.795702
O60637	TSPAN3	K.TYN@GTNPDAASR.A	2.205	0.76	127	54.711	0	0	0.68026	0.70777	1	0.79601
P00533	EGFR	K.CDPSCPN@GSCWGAGEENCQK.L	3.376	0.98	196	133.626	0	0	0.762093	0.856703	0.771208	0.796668
P21802	FGFR2	K.DGVHLGPNN@R.T	2.102	1.04	83	20.016	0	0	0.742408	0.650023	1	0.797477
O43493	TGOLN2	K.SGAEAQTPEDSPN@RSGAEAK.T	2.805	0.92	152	1000	0	0	0.859544	0.729775	0.803156	0.797492
Q9HD43	PTPRH	R.TN@ETWYK.V	1.312	0.86	626	1000	0	0	0.756182	0.732829	0.904281	0.797764
P17936	IGFBP3	K.VDYESQSTDTQN@FSSESK.R	2.932	0.91	199	1000	0	0	0.772668	0.783106	0.840025	0.7986
O15031	PLXNB2	R.N@CSFQPER.Y	1.47	1.15	844	1000	0	0	0.773536	0.961693	0.667372	0.800867
Q9HC56	PCDH9	K.SN@VSFDR.E	1.283	1.42	630	1000	0	0	0.884382	0.618611	0.900756	0.80125
Q9HD43	PTPRH	R.N@ATTAHNPVR.N	1.775	-0.36	203	105.001	0	0	0.820282	0.736092	0.848887	0.801753
Q9UBG0	MRC2	K.KKPN@ATAEPTPPDR.W	1.817	1.08	364	1000	0	0	0.826573	0.664648	0.915229	0.80215
Q9P2B2	PTGFRN	R.AAVPKN@VSVAEGK.E	2.406	0.3	286	1000	0	0	0.807158	0.755874	0.846655	0.803229
Q9GZX9	TWSG1	R.N@YSDTPPTSK.S	1.511	1.13	81	1000	0	0	0.654989	0.821667	0.93622	0.804292
Q9H813	PACC1	K.HHYEVIPPLTSPGQPGDM*N@CTTQR.I	3.539	0.47	148	1000	0	0	0.706399	0.773606	0.938671	0.806225
P35613	BSG	K.ALMN@GSESR.F	1.746	0.11	268	1000	0	0	0.805315	0.781866	0.836743	0.807975
P55058	PLTP	K.VSN@VSCQASVSR.M	1.975	0.82	143	1000	0	0	0.848536	0.661139	0.915226	0.8083
P35613	BSG	K.ALM*N@GSESR.F	1.441	-0.46	268	1000	0	0	0.806616	0.772851	0.845472	0.808313
P11047	LAMC1	R.VNDN@KTAAEEALR.K	1.44	0.47	1380	17.028	0	0	0.933839	0.491698	1	0.808512
Q4KMQ2	ANO6	K.GNPYSDLGN@HTTCR.Y	1.958	1.57	802	43.596	0	0	0.856236	0.646654	0.923432	0.808774
Q9NZV1	CRIM1	R.N@NSVPNYCK.N	2.233	1.9	746	23.016	0	0	0.807972	0.925908	0.693365	0.809082
P48960	ADGRE5	R.WCPQNSSCVN@ATACR.C	2.086	1.36	38	29.384	0	0	0.611063	0.82739	0.989512	0.809321
O75071	EFCAB14	R.QSLDQVTN@R.T	2.498	0.97	347	1000	0	0	0.875163	0.710453	0.843241	0.809619
Q9UPZ6	THSD7A	R.RGN@QTALCGGGIQTR.E	2.248	1.33	450	1000	0	0	0.738395	0.790534	0.901531	0.810153
Q9NZV1	CRIM1	R.N@ESCGGTFGIYGTCDR.G	1.77	0.5	71	1000	0	0	0.776464	0.855945	0.799749	0.81072
Q7Z4F1	LRP10	R.GFN@ATYHVR.G	1.812	0.65	299	1000	0	0	0.83872	0.750101	0.84468	0.811167
Q96LM9	C20orf173	R.N@ASDQGSWM*QLEM*LLR.K	1.896	1.13	111	1000	0	0	0.85	1	0.585394	0.811798
Q07954	LRP1	K.CN@ASSQFLCSSGR.C	2.132	0.29	2905	1000	0	0	0.863124	0.82869	0.746201	0.812672
O94856	NFASC	R.EAWNN@VTVWGSR.Y	1.734	1.31	778	23.016	0	0	0.774403	0.779129	0.884576	0.812703
Q8NCW6	GALNT11	K.SYGN@ISER.V	1.281	1.15	428	1000	0	0	0.900542	0.695806	0.842875	0.813074
P27701	CD82	K.GFCEAPGN@R.T	1.238	0.33	198	1000	0	0	0.746909	0.738373	0.955104	0.813462
P36941	LTBR	K.AGHFQN@TSSPSAR.C	3.054	0.17	177	1000	0	0	0.872885	0.73209	0.836613	0.813863
O43508	TNFSF12	R.IN@SSSPLR.Y	1.546	1.58	139	1000	0	0	0.86372	0.708241	0.871836	0.814599
P15586	GNS	R.GPGIKPN@QTSK.M	1.476	1.11	362	1000	0	0	0.849458	0.740083	0.85799	0.815844
P08582	MELTF	K.CGN@M*SEAFR.E	1.329	1.22	38	1000	0	0	0.790022	0.982042	0.675957	0.816007
Q8N8Z6	DCBLD1	K.NYPGTYPN@HTVCEK.T	3.093	0.18	64	82.112	0	0	0.912798	0.656464	0.879273	0.816178
P11362	FGFR1	K.HIEVN@GSK.I	1.474	0.2	296	1000	0	0	0.92538	0.67292	0.851817	0.816705
Q9UBG0	MRC2	R.VTPACN@TSLPAQR.W	2.644	0.27	69	1000	0	0	0.802928	0.79085	0.858306	0.817362
Q3T906	GNPTAB	K.TIGGN@VTK.E	1.544	1.51	829	1000	0	0	0.854121	0.772633	0.827135	0.817963
P08069	IGF1R	R.DVM*QVAN@TTM*SSR.S	1.408	0.31	747	1000	0	0	0.806182	0.784778	0.866866	0.819276
Q9ULF5	SLC39A10	R.GEPSNEPSTETN@KTQEQSDVK.L	2.967	1.11	218	107.544	0	0	0.812473	0.802218	0.845788	0.82016
Q07954	LRP1	R.THAN@GSIK.R	1.309	0.27	2117	1000	0	0	0.904284	0.808207	0.753777	0.82209
Q9P273	TENM3	K.IGPFAN@TTK.Y	1.375	1.37	2124	1000	0	0	0.816974	0.778858	0.871492	0.822442
Q5ZPR3	CD276	K.QLVHSFAEGQDQGSAYAN@R.T	3.702	0.92	91	1000	0	0	0.789262	0.909024	0.777119	0.825135
Q13449	LSAMP	R.GTDN@ITVR.Q	1.899	0.65	40	1000	0	0	0.803796	0.785807	0.890262	0.826622
Q12866	MERTK	R.ISVQVHN@ATCTVR.I	1.676	2.13	454	1000	0	0	1	0.713169	0.773114	0.828761
Q9UHN6	CEMIP2	R.FDTHEYRN@ESR.R	1.378	0.72	292	1000	0	0	0.880477	0.711968	0.896406	0.829617
O95427	PIGN	R.NN@QSLFSK.I	1.437	0.42	192	23.016	0	0	0.825163	0.867853	0.796065	0.829694
Q92673	SORL1	R.SDEYN@CSSGMCIR.S	1.919	1.69	1164	1000	0	0	0.805965	0.70764	0.975502	0.829703
Q9UBP4	DKK3	K.VGN@NTIHVHR.E	2.197	-0.21	106	20.016	0	0	0.864751	0.823412	0.809445	0.832536
Q8N2S1	LTBP4	R.VN@GSCEDVDECATGGR.C	1.728	-0.08	352	1000	0	0	0.81128	0.763837	0.924763	0.833293
Q86SQ4	ADGRG6	K.NN@ESLDEGLR.L	1.531	1.23	505	23.016	0	0	0.819414	0.93961	0.742639	0.833888
P07942	LAMB1	K.GTN@YTVR.L	1.623	0	677	1000	0	0	0.863232	0.703027	0.936937	0.834399
Q9UKX5	ITGA11	K.CPVIHGN@CTK.L	1.96	0.62	82	1000	0	0	0.896855	0.793738	0.820436	0.83701
P28799	GRN	K.EN@ATTDLLTK.L	1.52	0.89	265	1000	0	0	0.80846	0.84221	0.863509	0.83806
P15151	PVR	R.VEDEGN@YTCLFVTFPQGSR.S	1.24	-0.49	120	1000	0	0	0.809761	0.780135	0.926447	0.838781
P53634	CTSC	R.DVN@CSVM*GPQEK.K	1.896	0.64	53	1000	0	0	0.857809	0.754543	0.910066	0.840806
P11047	LAMC1	R.IASAVQKN@ATSTK.A	1.92	0.8	1439	1000	0	0	0.84821	0.789863	0.884541	0.840871
Q16610	ECM1	R.QGNN@HTCTWK.A	2.111	1	354	20.016	0	0	0.826627	0.774999	0.927432	0.843019
Q12770	SCAP	K.LPEN@QTSPGESPER.G	1.758	1.06	590	1000	0	0	0.989371	0.743972	0.796235	0.843193
Q9Y6M7	SLC4A7	R.N@LTVSECKK.L	1.515	0.94	796	1000	0	0	0.899458	0.81685	0.821561	0.845956
Q7Z7M9	GALNT5	K.SGEAMALN@K.T	1.279	1.46	256	1000	0	0	0.67115	0.895554	0.976674	0.847793
Q7Z7M0	MEGF8	R.CRPGSFGN@ATGSR.G	1.886	0.35	1201	1000	0	0	0.909002	0.859272	0.784921	0.851065
Q12913	PTPRJ	K.SN@DTAASEYK.Y	1.224	0.54	142	1000	0	0	0.849295	0.759558	0.948595	0.852483
P08603	CFH	K.M*DGASN@VTCINSR.W	2.553	1.22	1029	89.575	0	0	0.862798	0.783013	0.921767	0.855859
Q13433	SLC39A6	K.TN@ESVSEPR.K	1.48	0.63	241	1000	0	0	0.893655	0.821788	0.857504	0.857649
Q9UGT4	SUSD2	R.AQPGTMSN@GTETR.G	2.166	1.21	494	1000	0	0	0.854447	0.789813	0.929872	0.858044
Q29983	MICA	R.VCEIHEDN@STR.S	1.486	0.44	125	1000	0	0	0.925054	0.734539	0.915376	0.858323
Q7LGC8	CHST3	K.N@SSEQFEK.W	1.288	0.82	420	1000	0	0	0.905531	0.887888	0.78256	0.85866
Q58EX2	SDK2	R.VISAGGN@DSR.S	1.633	0.78	577	1000	0	0	0.907918	0.700917	0.968893	0.859243
Q53F39	MPPE1	R.RSDAN@CSGEDAAPAEER.D	2.386	0.89	259	1000	0	0	0.811931	0.77757	1	0.863167
Q07954	LRP1	R.DGTCIGN@SSR.C	1.593	0.59	2620	1000	0	0	0.889479	0.711901	1	0.867127
P20774	OGN	K.AN@DTSYIR.D	1.543	0.97	258	1000	0	0	0.915727	0.701324	0.985856	0.867635
Q9Y5S8	NOX1	R.GQTEESM*N@ESHPR.K	1.948	1.11	236	1000	0	0	0.899783	0.71487	0.98952	0.868058
Q92673	SORL1	R.CPN@GTCIPSSK.H	1.694	0.84	1246	1000	0	0	1	0.75617	0.849459	0.868543
Q16394	EXT1	R.DAN@SSIYK.G	1.258	1.03	89	1000	0	0	0.904772	0.757033	0.9454	0.869068
P10909	CLU	K.EDALN@ETR.E	1.422	0.93	86	1000	0	0	0.852278	0.821346	0.933967	0.869197
Q9HD43	PTPRH	R.N@ATTAPNPVR.N	1.369	0.8	381	54.711	0	0	0.904121	0.935441	0.768156	0.869239
P10909	CLU	K.KKEDALN@ETR.E	2.37	0.29	86	1000	0	0	0.843601	0.806452	0.967022	0.872358
Q5VV43	KIAA0319	K.ASQLQEQSSN@SSGK.E	1.408	0.97	262	1000	0	0	0.825922	0.796983	0.997041	0.873315
O75882	ATRN	K.CEN@LTTGK.H	1.514	1.07	1082	1000	0	0	0.863883	0.938143	0.824819	0.875615
Q07954	LRP1	K.DN@ATDSVPLR.T	1.285	2.33	2127	1000	0	0	0.886605	0.740775	1	0.875793
P16284	PECAM1	K.VLEN@STK.N	1.516	0.55	453	1000	0	0	1	0.828829	0.801031	0.87662
Q8WXI7	MUC16	R.KFN@TTER.V	2.091	0.75	12414	1000	0	0	0.893926	0.800469	0.935878	0.876758
Q6ZMJ2	SCARA5	R.VLVSN@ASEDTR.R	1.938	1.77	254	1000	0	0	0.846638	0.852146	0.936226	0.878337
Q9NTN9	SEMA4G	K.NN@QTECFNHVR.F	1.963	0.33	111	21.26	0	0	1	0.86717	0.769079	0.878749
P41221	WNT5A	R.N@ESTGSLGTQGR.L	1.421	0.81	312	1000	0	0	0.946475	0.812142	0.881416	0.880011
Q07954	LRP1	R.GSKDN@ATDSVPLR.T	1.934	0.38	2127	1000	0	0	0.831453	0.913559	0.899813	0.881608
O43493	TGOLN2	K.SGAEAQTPEDSPN@R.S	1.541	1.13	152	1000	0	0	0.932809	0.733515	0.978814	0.881713
P07942	LAMB1	K.LSDTTSQSN@STAK.E	1.847	0.57	1279	1000	0	0	0.890076	0.772538	0.998123	0.886912
P12109	COL6A1	R.RN@FTAADWGQSR.D	1.768	0.62	212	1000	0	0	1	0.785163	0.90049	0.895218
Q9UBP4	DKK3	R.GSN@GTICDNQR.D	1.688	1.68	204	126.523	0	0	1	0.693247	1	0.897749
Q9BZR6	RTN4R	K.GRVPPGDSPPGN@GSGPR.H	2.355	0.9	372	1000	0	0	1	0.718383	1	0.906128
Q15043	SLC39A14	R.GN@VTQHVQGHR.N	2.256	0.12	77	1000	0	0	0.994685	0.982721	0.74588	0.907762
Q9UPZ6	THSD7A	K.RRGN@QTALCGGGIQTR.E	3.143	0.55	450	1000	0	0	0.836226	0.896278	1	0.910834
Q92187	ST8SIA4	R.SLVN@SSDK.I	1.64	1.24	50	1000	0	0	0.99257	0.741885	1	0.911485
Q9Y561	LRP12	R.DETN@CTM*CQK.E	1.296	0.91	409	1000	0	0	1	0.736771	1	0.912257
Q92896	GLG1	R.N@DTLQEAK.E	1.661	0.98	786	1000	0	0	0.979826	0.999731	0.759509	0.913022
Q99571	P2RX4	K.GVAVTN@TSK.L	1.578	1.09	75	1000	0	0	0.930477	0.83265	1	0.921043
Q9NYQ6	CELSR1	R.N@ETQVDGAR.A	1.3	0.23	2122	1000	0	0	0.941323	1	0.832207	0.92451
Q9UGM3	DMBT1	R.LVN@GSDR.C	1.23	0.26	737	1000	0	0	1	0.773599	1	0.924533
Q9UGT4	SUSD2	R.AQPGTM*SN@GTETR.G	1.443	0.53	494	1000	0	0	0.888395	0.885899	1	0.924765
Q12913	PTPRJ	R.TPEQGSN@GTDGASQK.T	2.44	0.57	104	1000	0	0	1	0.775738	1	0.925246
Q5ZPR3	CD276	R.DQGSAYAN@R.T	1.568	1.65	309	1000	0	0	1	0.779432	1	0.926477
Q07954	LRP1	K.QSGDVTCN@CTDGR.V	2.26	1.16	4364	1000	0	0	0.969848	0.814147	1	0.927998
Q99999	GAL3ST1	R.AN@GSAGECQPR.R	2.086	0.82	66	1000	0	0	1	0.888084	0.907582	0.931889
Q14542	SLC29A2	R.LAGAGN@STAR.I	1.234	1.42	48	1000	0	0	1	0.798936	1	0.932979
P30101	PDIA3	K.VDCTANTN@TCNK.Y	2.94	0.59	90	37.613	0	0	1	0.806523	1	0.935508
Q99650	OSMR	K.VSTN@STR.Q	1.29	0.58	42	1000	0	0	1	0.808821	1	0.936274
P15144	ANPEP	R.N@NTNNWR.E	1.271	0.26	735	23.016	0	0	1	1	0.841458	0.947153
Q92823	NRCAM	K.EIVN@GSR.S	1.419	1.42	1115	1000	0	0	1	0.8424	1	0.947467
Q14002	CEACAM7	K.N@ISQENAPGPAHNGR.E	3.327	2.43	85	13.113	0	0	1	0.847787	1	0.949262
P98088	MUC5AC	R.CGAN@GTIER.R	1.215	0.68	1308	1000	0	0	1	0.982641	0.865461	0.949367
P32004	L1CAM	R.DLQAN@DTGR.Y	1.576	1.19	490	1000	0	0	0.859111	1	0.991797	0.950302
P11362	FGFR1	K.TAGVN@TTDK.E	1.479	1.28	317	1000	0	0	1	0.983597	0.873066	0.952221
Q9ULH4	LRFN2	R.LVGN@SSR.T	1.239	0.32	332	1000	0	0	1	0.865745	1	0.955248
Q86WC4	OSTM1	R.AAGN@TSESQSCAR.S	1.762	-0.19	135	1000	0	0	1	0.873159	1	0.95772
Q9P2B2	PTGFRN	K.N@VSVAEGK.E	1.631	2.16	286	1000	0	0	1	1	0.876883	0.958961
Q9UBG0	MRC2	R.WNDSPCN@QSLPSICK.K	2.888	0.71	497	83.122	0	0	0.89154	1	1	0.963847
P05556	ITGB1	K.NGVN@GTGENGR.K	1.674	0.73	406	54.711	0	0	1	0.998658	0.894339	0.964332
P98088	MUC5AC	R.N@ATPGDTGAGCQK.S	2.273	0.23	813	1000	0	0	1	1	0.925026	0.975009
Q9HCU4	CELSR2	R.N@ESGLDSGR.S	1.399	0.78	2043	1000	0	0	1	1	0.949254	0.983085
Q13018	PLA2R1	R.TVNN@QSQR.C	1.338	0.61	909	23.016	0	0	1	0.958218	1	0.986073
P20645	M6PR	R.EAGNHTSGAGLVQIN@K.S	1.625	1.13	94	126.027	0	0	1	0.965118	1	0.988373
P11279	LAMP1	K.DN@TTVTR.L	1.359	1.07	249	1000	0	0	1	0.998153	1	0.999384
Q12913	PTPRJ	K.GPN@GTEGASR.T	1.549	0.59	525	1000	0	0	1	0.998706	1	0.999569
P05556	ITGB1	K.NGVN@GTGENGRK.C	1.205	0.52	406	47.631	0	0	1	1	1	1
P11279	LAMP1	R.KDN@TTVTR.L	1.444	0.95	249	1000	0	0	1	1	1	1
P17342	NPR3	R.SVEGN@GTGR.R	1.387	0.66	86	1000	0	0	1	1	1	1
P35555	FBN1	R.DACGN@GTCR.N	1.294	1.21	1902	1000	0	0	1	1	1	1
P35556	FBN2	R.HPCGN@GTCK.N	1.537	0.57	1945	1000	0	0	1	1	1	1
Q7Z7M0	MEGF8	R.N@GSCTSENDCR.I	1.396	0.78	1969	97.17	0	0	1	1	1	1
Q8IV08	PLD3	R.DN@HTHSDIQVK.L	2.333	0.33	387	1000	0	0	1	1	1	1
Q8WWY8	LIPH	K.AGN@TTESK.I	1.249	0.82	357	1000	0	0	1	1	1	1
Q8WWY8	LIPH	R.DKAGN@TTESK.I	1.432	0.57	357	1000	0	0	1	1	1	1
Q9BY67	CADM1	K.TDN@GTYR.C	1.231	0.16	308	1000	0	0	1	1	1	1
Q9UK23	NAGPA	K.TGN@CSVSR.V	1.296	0.93	420	1000	0	0	1	1	1	1

## Sheet: S1b
Table S1b. Quantification of core fucosylation stoichiometry of N-glycosites in mesenchymal A549 cells
UniProt ID	Gene Symbol	ModScore Peptide	PPM	XCorr	Site 1 Position	Site 1 Score	Site 2 Position	Site 2 Score	Stoi Exp1	Stoi Exp2	Stoi Exp3	Average Stoi
A0PJZ3	GXYLT2	R.LFN@STQLAAM*APEHEIPK.I	0.7	1.359	233	1000	0	0	0.743146	0.491645	0.470162	0.568318
A2RU67	FAM234B	K.APDSN@CSNLLITTR.Q	1.89	2.026	396	40.309	0	0	0.612447	0.64306	0.821348	0.692285
A8MVW0	FAM171A2	R.ASVDVFGN@R.T	0.33	2.078	66	1000	0	0	0.589066	0.795209	0.6711	0.685125
O00391	QSOX1	K.N@GSGAVFPVAGADVQTLR.E	1.75	2.374	130	1000	0	0	0.603196	0.671661	0.630844	0.635234
O00461	GOLIM4	R.KPDPAEQQN@VTQVAHSPQGYNTAR.E	1.34	4.313	257	197.166	0	0	0.661648	0.753722	0.749642	0.721671
O00468	AGRN	R.DPCSN@VTCSFGSTCAR.S	0.98	2.275	250	1000	0	0	0.726156	0.62711	0.660497	0.671254
O00469	PLOD2	K.YFN@YTVK.V	2.05	1.44	63	1000	0	0	0.328595	0.365233	0.386485	0.360104
O00469	PLOD2	R.EAIN@ITLDHK.C	0.13	1.93	209	1000	0	0	0.170648	0.225446	0.299166	0.231753
O00478	BTN3A3	R.IHN@VTASDSGK.Y	0.12	2.304	115	1000	0	0	0.787721	0.588336	0.862035	0.74603
O00754	MAN2B1	R.WWHQQTN@ATQEVVR.D	1.42	2.666	133	1000	0	0	0.569428	0.706949	0.634039	0.636805
O00754	MAN2B1	K.TPLVQEVHQN@FSAWCSQVVR.L	3.18	3.003	692	1000	0	0	0.112532	0.239491	0.210167	0.187397
O00754	MAN2B1	K.LN@QTEPVAGNYYPVNTR.I	0.13	1.298	766	58.767	0	0	0.539445	0.400871	0.648125	0.52948
O14494	PLPP1	K.IN@CSDGYIEYYICR.G	1.42	1.439	142	1000	0	0	0.202355	0.392159	0.190654	0.261722
O14672	ADAM10	R.N@ISQVLEK.K	0.54	1.447	439	1000	0	0	0.216653	0.367522	0.301771	0.295315
O14672	ADAM10	R.EGICNGFTALCPASDPKPN@FTDCNR.H	0.9	4.413	551	33.2	0	0	0.543482	0.681399	0.571793	0.598891
O14773	TPP1	K.FLSSSPHLPPSSYFN@ASGR.A	1.96	1.992	443	1000	0	0	0.566106	0.737473	0.659783	0.654454
O14786	NRP1	K.RGPECSQN@YTTPSGVIK.S	1.48	3.527	150	1000	0	0	0.406728	0.634351	0.477254	0.506111
O14786	NRP1	R.GPECSQN@YTTPSGVIK.S	1.54	1.589	150	1000	0	0	0.547855	0.512881	0.602961	0.554566
O14786	NRP1	K.EGFSAN@YSVLQSSVSEDFK.C	1.8	2.645	261	1000	0	0	0.594533	0.629816	0.704121	0.642823
O15031	PLXNB2	R.ALSN@ISLR.L	1.33	2.019	127	1000	0	0	0.67275	0.772688	0.711825	0.719088
O15031	PLXNB2	K.SCVAVTSAQPQN@M*SR.R	2.98	1.365	528	1000	0	0	0.291253	0.238367	0.224536	0.251385
O15031	PLXNB2	K.LSHDAN@ETLPLHLYVK.S	0.84	3.163	733	1000	0	0	0.423802	0.49151	0.69088	0.535397
O15031	PLXNB2	R.CVYEALCN@TTSECPPPVITR.I	0.82	4.722	795	1000	0	0	0.593524	0.578551	0.634801	0.602292
O15031	PLXNB2	R.N@CSFQPER.Y	0.7	1.389	844	1000	0	0	0.733852	0.801832	0.775399	0.770361
O15031	PLXNB2	R.EAESLQPM*TVVGTDYVFHN@DTK.V	1.37	1.793	1049	1000	0	0	0.416064	0.532017	0.502442	0.483508
O15118	NPC1	R.QSQFLN@VTATEDYVDPVTN@QTK.T	0.64	1.515	122	1000	135	1000	0	0.00373354	0	0.00124451
O15118	NPC1	K.NYKNPN@LTISFTAER.S	1.68	2.686	598	60.621	0	0	0.191169	0.221015	0.242001	0.218062
O15118	NPC1	R.VDN@ITDQFCN@ASVVDPACVR.C	0.73	2.031	961	1000	968	1000	0.421867	0.528787	0.477614	0.476089
O15230	LAMA5	K.LVGGPVAGGDPN@QTIR.G	0.89	2.821	95	1000	0	0	0.497225	0.370074	0.549357	0.472219
O15230	LAMA5	R.CDVCAEGFTGFPSCYPTPSSSN@DTR.E	1.34	2.403	479	1000	0	0	0.490917	0.705441	0.481733	0.559363
O15230	LAMA5	R.CEICAPGFYGNALLPGN@CTR.C	-0.24	2.823	2019	45.171	0	0	0.373339	0.432418	0.462886	0.422881
O15230	LAMA5	R.GIN@ASSMAWAR.L	2.21	1.388	2196	1000	0	0	0.593566	0.66329	0.681988	0.646281
O15230	LAMA5	R.LN@ASIADLQSQLR.S	-1.11	2.694	2209	1000	0	0	0.632885	0.674123	0.61491	0.640639
O15230	LAMA5	R.DN@ATLQATLHAAR.D	0.3	3.404	2423	1000	0	0	0.479058	0.599175	0.676157	0.584797
O15230	LAMA5	K.QELSRDN@ATLQATLHAAR.D	0.96	3.209	2423	1000	0	0	0.55963	0.785812	0.767938	0.70446
O15230	LAMA5	R.AQQLLAN@STALEEAM*LQEQQR.L	0.69	4.1	2568	1000	0	0	0.529983	0.678211	0.648305	0.618833
O15230	LAMA5	R.GVHN@ASLALSASIGR.V	0.95	2.766	2707	1000	0	0	0.716569	0.558823	0.790724	0.688705
O15230	LAMA5	K.RLN@TTGVSAGCTADLLVGR.A	-2	2.104	3107	1000	0	0	0.600547	0.539829	0.821578	0.653985
O15321	TM9SF1	R.IIFAN@VSVR.D	1.33	1.895	178	1000	0	0	0.185534	0.239747	0.315558	0.246946
O15460	P4HA2	K.TLTN@QTEAELATPEGIYERPVDYLPER.D	1.32	2.646	264	1000	0	0	0.352986	0.435077	0.472673	0.420246
O43157	PLXNB1	R.LTLN@GSK.L	1.42	1.242	1183	1000	0	0	0.728049	0.702343	0.811315	0.747236
O43157	PLXNB1	K.YTLDPN@ITSAGPTK.S	-0.29	2.364	1253	1000	0	0	0.528764	0.618962	0.611944	0.586557
O43291	SPINT2	K.KCATVTEN@ATGDLATSR.N	1.04	2.405	94	1000	0	0	0.604415	0.629372	0.861613	0.698467
O43291	SPINT2	K.CATVTEN@ATGDLATSR.N	0.54	1.281	94	1000	0	0	0.713204	0.737156	0.779899	0.74342
O43291	SPINT2	R.N@SCNNFIYGGCR.G	1.32	1.363	156	18.266	0	0	0.6418	0.688125	0.699332	0.676419
O43405	COCH	R.VYSLPGREN@YSSVDANGIQSQMLSR.W	1.86	3.486	100	44.624	0	0	0.6127	0.718248	0.519653	0.616867
O43462	MBTPS2	R.LDGSTECCNN@HSLTDVCFSYR.N	2.2	3.318	337	20.016	0	0	0.337174	0.322529	0.692554	0.450752
O43462	MBTPS2	K.RLDGSTECCNN@HSLTDVCFSYR.N	0.28	3.313	337	20.016	0	0	0.362574	0.556119	0.765013	0.561235
O43493	TGOLN2	K.SGAEAQTPEDSPN@RSGAEAK.T	1.68	1.66	152	1000	0	0	0.7455	0.765027	0.694093	0.734874
O43493	TGOLN2	K.SGAEAQTPEDSPN@R.S	1.21	2.547	152	1000	0	0	0.762069	0.828151	0.928656	0.839625
O43505	B4GAT1	R.VAQPGINYALGTN@VSYPNNLLR.N	1.67	4.755	204	128.402	0	0	0.340286	0.395871	0.484788	0.406981
O43505	B4GAT1	R.VAQPGINYALGTN@VSYPNNLLR.N	2.07	2.414	204	30.814	0	0	0.432717	0.595543	0.513367	0.513875
O43529	CHST10	K.N@LSHTPVSK.F	1.31	1.331	99	1000	0	0	0.710849	0.554682	1	0.755177
O43567	RNF13	K.DN@SSGTFIVLIR.R	1.03	1.812	88	1000	0	0	0.538604	0.602556	0.691749	0.61097
O43657	TSPAN6	K.QYN@STGDYR.S	1.33	1.409	134	1000	0	0	0.783053	0.73685	0.828376	0.78276
O43688	PLPP2	R.VN@CSVYVQLEK.V	1.24	1.912	139	1000	0	0	0.537511	0.649736	0.716117	0.634455
O43852	CALU	K.N@ATYGYVLDDPDPDDGFNYK.Q	1.26	3.02	131	192.228	0	0	0.501093	0.547483	0.636805	0.561794
O43909	EXTL3	R.KSDTQNLLYN@VSTGR.A	1.94	2.027	290	93.8	0	0	0.54693	0.57484	0.61256	0.57811
O43909	EXTL3	K.SDTQNLLYN@VSTGR.A	0.79	1.653	290	85.666	0	0	0.623171	0.860137	0.724429	0.735912
O60462	NRP2	K.N@FTSPN@GTIESPGFPEK.Y	0.33	1.759	152	1000	157	1000	0.402775	0.477366	0.440268	0.440136
O60462	NRP2	K.TGSEDCSKN@FTSPN@GTIESPGFPEK.Y	1.79	1.328	152	1000	157	1000	0.528848	0.737773	0.523036	0.596552
O60462	NRP2	K.NFTSPN@GTIESPGFPEK.Y	1	1.687	157	65.076	0	0	0.55349	0.701469	0.552081	0.602347
O60512	B4GALT3	R.DVYSN@LSHLPGAPGGPPAPQGLPYCPER.S	1.24	2.035	57	1000	0	0	0.612616	0.517858	0.495747	0.542073
O60565	GREM1	K.AQHN@DSEQTQSPQQPGSR.N	0.58	2.13	42	1000	0	0	0.908999	1	0.856504	0.921834
O60568	PLOD3	R.SAEFFN@YTVR.T	3.1	2.136	63	1000	0	0	0.351808	0.386891	0.45847	0.399056
O60637	TSPAN3	K.TYN@GTNPDAASR.A	0.62	1.29	127	40.309	0	0	0.702944	0.646295	0.764594	0.704611
O60637	TSPAN3	K.N@QSVPLSCCR.E	0.7	1.47	167	1000	0	0	0.582801	0.755388	0.576007	0.638065
O60637	TSPAN3	K.ETKN@QSVPLSCCR.E	0.8	1.571	167	1000	0	0	0.681455	0.864518	0.694267	0.746746
O75054	IGSF3	R.VQGN@STLLHITDLQAR.D	1.43	2.756	101	1000	0	0	0.52296	0.385548	0.7136	0.540703
O75054	IGSF3	R.LSQAQGN@LSVLETR.Q	0.57	2.67	825	1000	0	0	0.639361	0.678926	0.641512	0.653266
O75054	IGSF3	R.QVQLECVVLN@R.T	1.26	3.1	842	1000	0	0	0.628848	0.650579	0.848226	0.709217
O75054	IGSF3	K.RAEDTAGQTALTVM*RPDASLQVDTVVPN@ATVSEK.A	1.71	3.242	961	1000	0	0	0.646594	0.766744	0.687042	0.700127
O75071	EFCAB14	K.LEGM*N@ETVSN@LTQR.V	-0.49	1.598	296	1000	301	1000	0.585029	0.635595	0.593278	0.604634
O75071	EFCAB14	R.QSLDQVTN@RTDTVK.I	1.89	1.91	347	1000	0	0	0.667704	0.760361	0.675706	0.701257
O75071	EFCAB14	R.QSLDQVTN@R.T	1.15	2.178	347	1000	0	0	0.793272	0.927599	0.838341	0.85307
O75077	ADAM23	K.CLQIQALN@M*SSCPLDSK.G	1.85	3.997	732	1000	0	0	0.426114	0.487055	0.58375	0.498973
O75094	SLIT3	K.NN@GTCTQDPVELYR.C	0.4	1.405	928	23.016	0	0	0.746005	0.889389	0.765268	0.800221
O75094	SLIT3	K.CAEGYGGDLCDNKN@DSANACSAFK.C	1.31	3.522	1406	17.602	0	0	0.639739	0.768511	0.572337	0.660196
O75094	SLIT3	K.CAEGYGGDLCDNKNDSAN@ACSAFK.C	1.19	2.433	1410	33.918	0	0	0.679731	0.636202	0.592027	0.635986
O75096	LRP4	K.VLIN@NSLDEPR.A	1.41	2.334	1467	23.016	0	0	0.670059	0.735191	0.689317	0.698189
O75121	MFAP3L	K.EGNSALIN@CSVYGIPDPQFK.W	0.98	2.064	67	97.17	0	0	0.395627	0.493482	0.643936	0.511015
O75197	LRP5	R.IEVANLN@GTSR.K	1.1	1.651	138	20.016	0	0	0.506013	0.676803	0.68403	0.622282
O75325	LRRN2	R.WAN@ATGTR.V	0.59	1.592	381	1000	0	0	0.711522	0.710495	0.831431	0.75115
O75339	CILP	R.EQRPGQN@CSNYTVR.F	1.17	2.186	129	33.918	0	0	0.713162	0.629524	1	0.780895
O75339	CILP	R.LPHDCFQN@ATNSFYYDVGR.C	1.27	3.332	420	54.711	0	0	0.563583	0.584563	0.633417	0.593854
O75462	CRLF1	K.VVDDVSN@QTSCR.L	1.49	1.676	292	1000	0	0	0.816148	0.763891	0.790458	0.790166
O75503	CLN5	K.NIETN@YTR.I	1.33	1.497	255	112.648	0	0	0.0905803	0.201469	0.153858	0.148636
O75718	CRTAP	R.N@CSAAPQPEPAAGLASYPELR.L	2.25	2.64	87	1000	0	0	0.600883	0.302407	0.740113	0.547801
O75751	SLC22A3	R.CGWSPEEEWN@R.T	1.69	1.27	72	1000	0	0	0.622161	0.732612	0.6185	0.657758
O75882	ATRN	R.GICN@SSDVR.G	-0.22	1.522	300	1000	0	0	0.749832	0.712215	0.731218	0.731088
O75882	ATRN	R.EWLPLN@R.S	1.94	1.944	383	1000	0	0	0.565433	0.594191	0.658869	0.606164
O75882	ATRN	R.N@HSCSEGQISIFR.Y	1.23	1.699	731	1000	0	0	0.888478	0.605937	0.752267	0.748894
O75882	ATRN	K.M*PSQAPTGNFYPQPLLN@SSM*CLEDSR.Y	0.93	2.583	1043	74.62	0	0	0.470311	0.586909	0.63234	0.563187
O75882	ATRN	K.CIN@QSICEK.C	0.82	1.475	1073	1000	0	0	0.658873	0.749623	0.692367	0.700288
O75882	ATRN	K.CEN@LTTGK.H	1.16	1.533	1082	1000	0	0	0.708158	0.76984	0.948756	0.808918
O75899	GABBR2	R.IQDFN@YTDHTLGR.I	0.51	1.367	389	1000	0	0	0.862994	0.717499	0.934563	0.838352
O75976	CPD	R.FANEYPN@ITR.L	1.38	1.436	522	85.666	0	0	0.602019	0.668988	0.683895	0.651634
O75976	CPD	R.RFANEYPN@ITR.L	0.17	1.343	522	117.182	0	0	0.668335	0.667993	0.845481	0.72727
O75976	CPD	R.N@NSNNFDLNR.N	0.82	1.225	626	23.016	0	0	0.116569	0.245282	0.18087	0.180907
O75976	CPD	R.HIWSLEISNKPN@VSEPEEPK.I	0.91	2.478	978	15.661	0	0	0.47132	0.501792	0.580151	0.517754
O75976	CPD	R.GKDLDTDFTNN@ASQPETK.A	-0.45	3.509	1070	44.274	0	0	0.634735	0.68745	0.655071	0.659085
O75976	CPD	R.GKDLDTDFTNN@ASQPETK.A	2.73	1.873	1070	20.016	0	0	0.767031	0.842274	0.871196	0.826834
O76082	SLC22A5	R.N@HTVPLR.L	1.3	1.394	64	1000	0	0	0.359125	0.527762	0.439976	0.442288
O94856	NFASC	K.NNM*EITWTPM*N@ATSAFGPNLR.Y	-0.5	1.527	752	25.859	0	0	0.996552	0.455121	0.991339	0.814337
O94856	NFASC	R.EAWNN@VTVWGSR.Y	1.03	2.67	778	20.016	0	0	0.61127	0.66891	0.7266	0.668926
O94856	NFASC	K.QIVEN@FSPNQTK.F	3.17	3.179	984	71.586	0	0	0.660723	0.727628	0.767837	0.71873
O95084	PRSS23	K.QYLSYETLYAN@GSR.T	1.75	2.017	93	1000	0	0	0.572161	0.781912	0.60749	0.653854
O95196	CSPG5	R.DLASSEN@GTECR.S	1.09	2.116	355	1000	0	0	0.806013	0.662471	0.889683	0.786056
O95297	MPZL1	K.EIFVAN@GTQGK.L	1.2	2.501	50	1000	0	0	0.600084	0.63106	0.654317	0.628487
O95395	GCNT3	R.SIN@CSGVTR.G	1.64	1.786	69	1000	0	0	0.557738	0.547634	0.650055	0.585142
O95395	GCNT3	K.KKDPPPYN@LTM*FTGNAYIVASR.D	1.76	2.176	289	65.597	0	0	0.419975	0.479411	0.565016	0.488134
O95395	GCNT3	K.KKDPPPYN@LTM*FTGNAYIVASR.D	1.94	2.239	289	86.052	0	0	0.729521	0.490537	0.676578	0.632212
O95427	PIGN	R.NN@QSLFSK.I	1.17	1.31	192	23.016	0	0	0.661396	0.833577	0.670686	0.721886
O95477	ABCA1	R.TLN@STSPFPSK.E	1.22	2.147	244	1000	0	0	0.709336	0.65738	0.769907	0.712207
O95477	ABCA1	R.EAFN@ETNQAIR.T	1.81	1.843	489	40.309	0	0	0.658284	0.731841	0.867183	0.752436
O95502	NPTXR	R.ALPGGADN@ASVASGAAASPGPQR.S	1.45	3.507	42	1000	0	0	0.604289	0.639892	0.796838	0.68034
O95502	NPTXR	R.VN@LSAAPAPVSAVPTGLHSK.M	2.77	2.94	216	1000	0	0	0.612195	0.614932	0.609065	0.612064
O95631	NTN1	K.TCN@QTTGQCPCK.D	0.83	2.03	417	1000	0	0	0.833095	0.782168	1	0.871754
O95633	FSTL3	R.AECCASGNIDTAWSN@LTHPGNK.I	1.75	3.915	73	62.527	0	0	0.593103	0.597279	0.72845	0.639611
O95857	TSPAN13	R.SVNPN@DTCLASCVK.S	0.88	3.122	137	37.613	0	0	0.623381	0.651371	0.611529	0.62876
O96014	WNT11	K.TPSALALN@QTQHCK.Q	1.52	3.593	40	1000	0	0	0.033053	0.126369	0.257413	0.138945
P00533	EGFR	R.DIVSSDFLSN@M*SM*DFQNHLGSCQK.C	-0.56	5.703	175	105.001	0	0	0.473423	0.450011	0.477442	0.466959
P00533	EGFR	K.CDPSCPN@GSCWGAGEENCQK.L	-0.07	2.639	196	56.659	0	0	0.608915	0.895592	0.973742	0.826083
P00533	EGFR	R.EFVENSECIQCHPECLPQAM*N@ITCTGR.G	0.85	2.602	568	122.019	0	0	0.547435	0.419471	0.537063	0.501323
P00533	EGFR	R.EFVENSECIQCHPECLPQAMN@ITCTGR.G	1.77	3.311	568	160.484	0	0	0.486375	0.552083	0.62987	0.556109
P00533	EGFR	K.TCPAGVM*GEN@NTLVWK.Y	1.23	2.78	603	23.016	0	0	0.622414	0.708621	0.516597	0.615877
P00533	EGFR	K.TCPAGVMGEN@NTLVWK.Y	1.52	3.648	603	20.016	0	0	0.566526	0.789215	0.595733	0.650492
P00749	PLAU	K.EN@STDYLYPEQLK.M	0.8	1.956	322	1000	0	0	0.472161	0.59114	0.638139	0.567147
P01033	TIMP1	K.FVGTPEVN@QTTLYQR.Y	1.79	2.136	53	1000	0	0	0.623045	0.589788	0.734648	0.64916
P01033	TIMP1	R.SHN@RSEEFLIAGK.L	0.6	1.859	101	1000	0	0	0.475105	0.634166	0.612355	0.573875
P01130	LDLR	R.EYDCKDM*SDEVGCVN@VTLCEGPNK.F	1.07	4.177	272	199.75	0	0	0.535744	0.687626	0.571153	0.598174
P01130	LDLR	K.DM*SDEVGCVN@VTLCEGPNK.F	1.24	3.077	272	124.144	0	0	0.563667	0.713082	0.792482	0.689743
P01137	TGFB1	K.YSN@NSWR.Y	1.04	1.341	176	23.016	0	0	0.753995	0.751937	0.840193	0.782042
P02751	FN1	R.HEEGHM*LN@CTCFGQGR.G	0.69	3.02	542	1000	0	0	0.660892	0.672648	0.643696	0.659079
P02751	FN1	K.RHEEGHM*LN@CTCFGQGR.G	-0.23	3.366	542	1000	0	0	0.687216	0.549964	0.78637	0.674516
P02751	FN1	K.LDAPTNLQFVN@ETDSTVLVR.W	2.49	2.475	1007	88.334	0	0	0.463667	0.662355	0.638008	0.58801
P02751	FN1	R.WTPLN@SSTIIGYR.I	0.86	1.273	1291	1000	0	0	0.541716	0.580264	0.55268	0.55822
P02786	TFRC	K.KDFEDLYTPVN@GSIVIVR.A	0.5	2.121	251	1000	0	0	0.536585	0.515276	0.504938	0.518933
P02786	TFRC	K.DFEDLYTPVN@GSIVIVR.A	1.92	2.959	251	1000	0	0	0.810723	0.585688	0.578506	0.658306
P02786	TFRC	R.KQNNGAFN@ETLFR.N	1.12	2.236	727	71.586	0	0	0.362658	0.517335	0.437302	0.439098
P02786	TFRC	K.QNNGAFN@ETLFR.N	0.6	2.332	727	85.666	0	0	0.4582	0.617379	0.476621	0.5174
P02790	HPX	R.SWPAVGN@CSSALR.W	1.9	1.484	187	1000	0	0	0.0328007	0.11462	0.0919182	0.0797796
P04062	GBA	R.M*ELSM*GPIQAN@HTGTGLLLTLQPEQK.F	0.43	1.627	98	1000	0	0	0.326661	0.294253	0.256462	0.292459
P04062	GBA	R.TYTYADTPDDFQLHN@FSLPEEDTK.L	0.18	3.581	185	1000	0	0	0.44651	0.524249	0.585717	0.518825
P04062	GBA	R.TYTYADTPDDFQLHN@FSLPEEDTKLK.I	0.68	4.56	185	1000	0	0	0.587679	0.61497	0.486305	0.562985
P04062	GBA	R.DLGPTLAN@STHHNVR.L	0.81	3.537	309	133.374	0	0	0.717073	0.595718	0.625831	0.646207
P04156	PRNP	K.QHTVTTTTKGEN@FTETDVK.M	0.97	3.849	197	1000	0	0	0.238352	0.601996	0.423228	0.421192
P04156	PRNP	K.GEN@FTETDVK.M	1.8	1.607	197	1000	0	0	0.605719	0.752781	0.674791	0.677764
P04216	THY1	R.HEN@TSSSPIQYEFSLTR.E	1.39	3.132	42	1000	0	0	0.479563	0.536976	0.682764	0.566434
P04626	ERBB2	K.NNQLALTLIDTN@R.S	1.58	2.87	187	150.12	0	0	0.447435	0.432371	0.728396	0.536067
P04626	ERBB2	R.GHCWGPGPTQCVN@CSQFLR.G	1.37	3.296	530	1000	0	0	0.479563	0.528135	0.400951	0.469549
P04626	ERBB2	K.FPDEEGACQPCPIN@CTHSCVDLDDK.G	2	2.146	629	1000	0	0	0.558242	0.603046	0.571095	0.577461
P04626	ERBB2	K.FPDEEGACQPCPIN@CTHSCVDLDDKGCPAEQR.A	2.83	4.74	629	1000	0	0	0.530656	0.664844	0.602288	0.599263
P05026	ATP1B1	R.VLGFKPKPPKN@ESLETYPVM*K.Y	1.31	3.268	193	1000	0	0	0.653574	0.636005	0.671142	0.653574
P05106	ITGB3	R.CNNGN@GTFECGVCR.C	1.69	1.596	478	37.613	0	0	0.751472	0.769339	0.864891	0.795234
P05556	ITGB1	K.SCGECIQAGPNCGWCTN@STFLQEGMPTSAR.C	0.8	4.731	50	13.33	0	0	0.378301	0.828519	0.3653	0.52404
P05556	ITGB1	R.NPCTSEQN@CTSPFSYK.N	0.86	3.615	212	107.544	0	0	0.56968	0.638254	0.60662	0.604852
P05556	ITGB1	K.LRNPCTSEQN@CTSPFSYK.N	-0.74	1.855	212	126.914	0	0	0.551304	0.620098	0.69341	0.621604
P05556	ITGB1	K.NGVN@GTGENGR.K	0.67	2.018	406	80.912	0	0	0.947939	0.975588	1	0.974509
P05556	ITGB1	K.CHEGN@GTFECGACR.C	1.63	2.341	481	1000	0	0	0.337847	0.484026	0.429859	0.417244
P05556	ITGB1	K.DTCTQECSYFN@ITK.V	1.19	1.579	669	1000	0	0	0.589571	0.610746	0.607265	0.602527
P05556	ITGB1	K.KDTCTQECSYFN@ITK.V	1.77	2.361	669	1000	0	0	0.594029	0.64636	0.589303	0.609897
P06213	INSR	K.HN@LTITQGK.L	1.05	1.63	445	1000	0	0	0.701808	0.684108	0.750545	0.712154
P06280	GLA	K.LGIYADVGN@K.T	1.7	1.64	139	1000	0	0	0.556182	0.642168	0.67138	0.623243
P06756	ITGAV	K.AN@TTQPGIVEGGQVLK.C	1.6	2.229	74	1000	0	0	0.61005	0.635966	0.746578	0.664198
P06756	ITGAV	K.ISSLQTTEKN@DTVAGQGER.D	0.75	2.801	874	1000	0	0	0.644954	0.660334	0.709653	0.671647
P06756	ITGAV	K.ENQN@HSYSLK.S	1.93	1.96	945	17.028	0	0	0.851388	0.425101	0.739098	0.671862
P07093	SERPINE2	K.N@ASEIEVPFVTR.N	1.54	1.941	118	1000	0	0	0.626241	0.684233	0.602466	0.637646
P07093	SERPINE2	R.NVNFEDPASACDSINAWVKN@ETR.D	1.4	2.691	159	13.803	0	0	0.63381	0.775763	0.494707	0.63476
P07204	THBD	R.GFQWVTGDNN@TSYSR.W	1.17	3.106	116	23.016	0	0	0.443734	0.584178	0.480893	0.502935
P07339	CTSD	K.GSLSYLN@VTR.K	-0.14	2.023	263	1000	0	0	0.503616	0.640486	0.572962	0.572355
P07602	PSAP	K.TCDWLPKPN@MSASCK.E	1.44	2.2	101	1000	0	0	0.474853	0.673121	0.484624	0.544199
P07602	PSAP	K.TCDWLPKPN@M*SASCK.E	0.97	2.022	101	1000	0	0	0.457527	0.733668	0.480052	0.557082
P07602	PSAP	R.TN@STFVQALVEHVK.E	1.03	2.656	215	1000	0	0	0.568124	0.86535	0.475733	0.636402
P07602	PSAP	K.LIDNN@KTEK.E	1.27	1.33	332	23.016	0	0	1	0.705212	1	0.901737
P07602	PSAP	K.N@STKQEILAALEK.G	1.13	2.01	426	1000	0	0	0.55778	0.753447	0.623545	0.644924
P07602	PSAP	R.NLEKN@STKQEILAALEK.G	1.65	3.166	426	78.958	0	0	0.562826	0.761258	0.62569	0.649925
P07711	CTSL	K.YSVAN@DTGFVDIPK.Q	2.31	1.91	221	1000	0	0	0.18524	0.282661	0.318119	0.262006
P07942	LAMB1	K.GTN@YTVR.L	0.67	1.371	677	1000	0	0	0.819176	0.666573	0.881407	0.789052
P07942	LAMB1	K.LSDTTSQSN@STAK.E	0.58	1.51	1279	1000	0	0	0.764929	0.732453	1	0.83246
P07942	LAMB1	K.QSAEDILLKTN@ATK.E	0.84	2.114	1487	1000	0	0	0.640875	0.814792	0.713258	0.722975
P07942	LAMB1	K.M*EM*PSTPQQLQN@LTEDIR.E	2.48	1.961	1542	1000	0	0	0.566863	0.425537	0.695026	0.562475
P07996	THBS1	K.KVSCPIM*PCSN@ATVPDGECCPR.C	1.31	3.165	360	1000	0	0	0.6045	0.600575	0.513526	0.572867
P07996	THBS1	K.VSCPIMPCSN@ATVPDGECCPR.C	2.52	2.789	360	1000	0	0	0.620017	0.624534	0.599903	0.614818
P07996	THBS1	K.VSCPIM*PCSN@ATVPDGECCPR.C	2.05	3.05	360	1000	0	0	0.50656	0.682803	0.695444	0.628269
P07996	THBS1	K.KVSCPIMPCSN@ATVPDGECCPR.C	2.1	3.987	360	1000	0	0	0.565349	0.652332	0.78051	0.666064
P07996	THBS1	K.VVN@STTGPGEHLR.N	0.14	2.124	1067	1000	0	0	0.484735	0.406192	0.473959	0.454962
P08069	IGF1R	R.ACTENNECCHPECLGSCSAPDN@DTACVACR.H	1.61	5.982	244	144.127	0	0	0.650547	0.839466	0.659419	0.716477
P08069	IGF1R	R.N@GSQSM*YCIPCEGPCPK.V	0.96	2.304	314	1000	0	0	0.633474	0.843624	0.587715	0.688271
P08069	IGF1R	R.DVM*QVAN@TTM*SSR.S	1.34	1.948	747	1000	0	0	0.88587	0.592425	1	0.826099
P08174	CD55	K.GSQWSDIEEFCN@R.S	0.3	1.845	95	1000	0	0	0.332801	0.469715	0.452961	0.418492
P08195	SLC3A2	K.SLVTQYLN@ATGNR.W	1.4	1.88	424	52.54	0	0	0.533642	0.662385	0.592401	0.596142
P08581	MET	K.AN@LSGGVWK.D	0.79	1.491	106	1000	0	0	0.594365	0.642337	0.598185	0.611629
P08581	MET	R.CLQHFYGPNHEHCFN@R.T	1.21	2.735	399	28.162	0	0	0.719176	0.725037	0.9976	0.813938
P08581	MET	R.M*VINVHEAGRN@FTVACQHR.S	1.02	1.662	785	25.576	0	0	0.520858	0.512907	0.732292	0.588685
P08581	MET	R.N@FTVACQHR.S	0.3	2.093	785	1000	0	0	0.642431	0.700625	0.640678	0.661245
P08648	ITGA5	K.EPLSDPVGTCYLSTDN@FTR.I	-0.1	2.43	182	1000	0	0	0.657485	0.485818	0.735931	0.626412
P08648	ITGA5	R.TEKEPLSDPVGTCYLSTDN@FTR.I	0.79	1.43	182	1000	0	0	0.626156	0.724066	0.598379	0.649534
P08648	ITGA5	K.NLN@NSQSDVVSFR.L	1.48	2.831	773	20.016	0	0	0.578217	0.86723	0.703176	0.716207
P08962	CD63	R.QQMENYPKNN@HTASILDR.M	2.37	3.367	130	20.016	0	0	0.3709	0.440273	0.467898	0.426357
P08962	CD63	K.CCGAAN@YTDWEK.I	0.82	2.725	150	1000	0	0	0.604458	0.714067	0.665756	0.661427
P08962	CD63	K.NRVPDSCCIN@VTVGCGINFNEK.A	0.87	2.937	172	101.606	0	0	0.597729	0.585619	0.665497	0.616282
P10253	GAA	K.LEN@LSSSEM*GYTATLTR.T	0.57	1.968	140	1000	0	0	0.569807	0.434247	0.700055	0.568036
P10253	GAA	K.LEN@LSSSEMGYTATLTR.T	2.63	2.505	140	1000	0	0	0.489151	0.458594	0.766097	0.571281
P10253	GAA	R.QVVEN@M*TR.A	1.17	1.29	390	1000	0	0	0.0365013	0.0961619	0.0648494	0.0658375
P10253	GAA	R.QVVEN@MTR.A	0.79	1.607	390	1000	0	0	0.0536585	0.0869993	0.114145	0.0849343
P10253	GAA	R.GVFITN@ETGQPLIGK.V	0.32	2.423	470	1000	0	0	0.180908	0.343093	0.243143	0.255715
P10253	GAA	R.N@NTIVNELVR.V	0.19	1.69	882	23.016	0	0	0.628932	0.894281	0.731026	0.751413
P10586	PTPRF	R.DINSQQELQN@ITTDTR.F	1.11	3.604	966	189.203	0	0	0.552229	0.663781	0.694245	0.636752
P10619	CTSA	R.M*DPPCTN@TTAASTYLNNPYVR.K	1.97	2.11	333	133.626	0	0	0.394996	0.357967	0.75861	0.503858
P10909	CLU	K.EDALN@ETRESETK.L	-0.03	1.882	86	1000	0	0	0.600925	0.778621	0.635539	0.671695
P10909	CLU	K.KKEDALN@ETRESETK.L	0.6	2.889	86	1000	0	0	0.784861	0.811146	0.8992	0.831736
P10909	CLU	R.LAN@LTQGEDQYYLR.V	1.32	1.468	374	1000	0	0	0.436249	0.497111	0.754442	0.562601
P11047	LAMC1	K.LLNN@LTSIK.I	1.62	1.604	650	23.016	0	0	0.159125	0.240723	0.178834	0.192894
P11047	LAMC1	K.TAN@DTSTEAYNLLLR.T	8.48	1.96	1205	117.182	0	0	0.124138	0.170099	0.16649	0.153576
P11047	LAMC1	R.TLAGEN@QTAFEIEELNRK.Y	1.5	4.043	1223	195.692	0	0	0.544617	0.670934	0.59588	0.603811
P11047	LAMC1	R.TLAGEN@QTAFEIEELNR.K	1.43	3.301	1223	133.626	0	0	0.604289	0.72574	0.653323	0.661118
P11047	LAMC1	R.KYEQAKN@ISQDLEK.Q	1.55	2.494	1241	1000	0	0	0.560934	0.730572	0.582824	0.624777
P11047	LAMC1	K.YEQAKN@ISQDLEK.Q	0.63	2.365	1241	1000	0	0	0.708242	0.629087	0.679412	0.672247
P11047	LAMC1	R.VNDN@KTAAEEALR.K	1.32	1.92	1380	17.028	0	0	0.777881	0.744604	0.829768	0.784084
P11047	LAMC1	K.IPAIN@QTITEANEK.T	1.68	2.003	1395	80.387	0	0	0.482759	0.398012	0.687335	0.522702
P11047	LAMC1	R.KIPAIN@QTITEANEK.T	1.89	2.664	1395	102.688	0	0	0.619092	0.578635	0.675615	0.624447
P11047	LAMC1	K.IPAIN@QTITEANEK.T	2.08	1.976	1395	80.387	0	0	0.582506	0.608704	0.799668	0.663626
P11047	LAMC1	R.IASAVQKN@ATSTK.A	1.15	2.25	1439	1000	0	0	0.886123	0.758643	0.919836	0.854867
P11117	ACP2	R.YHGFLN@TSYHR.Q	1.33	2.725	92	1000	0	0	0.691379	0.61861	1	0.769996
P11117	ACP2	R.FNPN@ISWQPIPVHTVPITEDR.L	1.37	1.495	133	19.053	0	0	0.460387	0.628569	0.672706	0.587221
P11117	ACP2	R.YEQLQN@ETR.Q	1.2	1.468	167	1000	0	0	0.280235	0.292439	0.350435	0.307703
P11117	ACP2	R.QTPEYQN@ESSR.N	0.69	1.368	177	1000	0	0	0.793188	0.723729	1	0.838972
P11166	SLC2A1	K.VIEEFYN@QTWVHR.Y	1.58	2.479	45	1000	0	0	0.61577	0.608463	0.823437	0.682557
P11279	LAMP1	K.N@M*TFDLPSDATVVLNR.S	1.19	2.01	62	169.404	0	0	0.521447	0.670932	0.600784	0.597721
P11279	LAMP1	K.SGPKN@M*TFDLPSDATVVLNR.S	1.79	4.04	62	164.459	0	0	0.594155	0.687051	0.528553	0.603253
P11279	LAMP1	R.SSCGKEN@TSDPSLVIAFGR.G	1.82	1.736	84	1000	0	0	0.605046	0.676327	0.653209	0.644861
P11279	LAMP1	K.EN@TSDPSLVIAFGR.G	0.97	1.611	84	1000	0	0	0.618251	0.680735	0.647215	0.648733
P11279	LAMP1	R.GHTLTLN@FTR.N	1.43	2.166	103	1000	0	0	0.306013	0.281935	0.360579	0.316176
P11279	LAMP1	R.KDN@TTVTR.L	0.12	1.792	249	1000	0	0	0.978133	0.946088	1	0.97474
P11279	LAMP1	R.LLNINPN@K.T	1.28	1.304	261	44.274	0	0	0.522414	0.64597	0.671836	0.613407
P11362	FGFR1	R.DGVQLAESN@R.T	1.29	1.604	77	1000	0	0	0.789739	0.727248	0.803352	0.773446
P11362	FGFR1	K.HIEVN@GSK.I	0.83	2.035	296	1000	0	0	1	0.828815	0.949827	0.926214
P11362	FGFR1	K.TAGVN@TTDKEM*EVLHLR.N	0.9	3.315	317	1000	0	0	0.59815	0.621139	0.490056	0.569782
P11362	FGFR1	K.TAGVN@TTDKEMEVLHLR.N	1.05	3.701	317	1000	0	0	0.616148	0.670282	0.486774	0.591068
P11362	FGFR1	K.TAGVN@TTDK.E	1.63	1.52	317	1000	0	0	1	0.745609	1	0.915203
P11717	IGF2R	R.SLLEFN@TTVSCDQQGTNHR.V	2.07	3.304	112	151.217	0	0	0.483347	0.544587	0.643468	0.557134
P11717	IGF2R	R.M*SVINFECN@KTAGNDGK.G	1.87	2.277	435	13.33	0	0	0.607864	0.712183	0.604371	0.641472
P11717	IGF2R	R.M*SVINFECN@KTAGNDGK.G	1.31	2.993	435	29.834	0	0	0.587132	0.77216	0.717021	0.692104
P11717	IGF2R	R.GCPEDAAVCAVDKN@GSK.N	0.8	2.951	543	1000	0	0	0.65984	0.724266	0.733682	0.705929
P11717	IGF2R	R.DAGVGFPEYQEEDN@STYNFR.W	2.31	2.52	747	55.952	0	0	0.588604	0.635772	0.642223	0.622199
P11717	IGF2R	R.N@GSSIVDLSPLIHR.T	1.55	1.938	1656	1000	0	0	0.48423	0.575953	0.551329	0.537171
P11717	IGF2R	K.HFN@YTSLIAFHCK.R	1.84	3.195	1757	1000	0	0	0.300084	0.269313	0.40094	0.323446
P11717	IGF2R	R.AACAVKPQEVQMVN@GTITNPINGK.S	-0.13	4.616	2136	51.579	0	0	0.491421	0.734904	0.587739	0.604688
P11717	IGF2R	R.AACAVKPQEVQMVN@GTITNPINGK.S	1.24	3.647	2136	31.923	0	0	0.612363	0.647117	0.672814	0.644098
P11717	IGF2R	R.AACAVKPQEVQM*VN@GTITNPINGK.S	0.99	3.292	2136	72.827	0	0	0.607864	0.708449	0.663398	0.659904
P12763	AHSG	R.KLCPDCPLLAPLN@DSR.V	1.3	4.288	156	1000	0	0	0.162489	0.248369	0.222752	0.211203
P12763	AHSG	K.LCPDCPLLAPLN@DSR.V	1.56	2.145	156	1000	0	0	0.157107	0.245362	0.278954	0.227141
P13473	LAMP2	K.WQM*N@FTVR.Y	0.97	1.391	49	1000	0	0	0.235744	0.290704	0.2689	0.265116
P13473	LAMP2	R.VQPFN@VTQGK.Y	0.76	1.448	356	1000	0	0	0.472834	0.459836	0.495001	0.47589
P13497	BMP1	K.AAVPGN@TSTPSCQSTNGQPQR.G	1.25	2.495	91	110.579	0	0	0.822456	0.859367	0.773416	0.818413
P13497	BMP1	K.LN@GSITSPGWPK.E	1.31	1.31	599	1000	0	0	0.568881	0.732865	0.633571	0.645106
P13611	VCAN	R.FEN@QTGFPPPDSR.F	1.55	2.443	330	1000	0	0	0.660892	0.73271	0.709931	0.701177
P13611	VCAN	R.GQFESVAPSQN@FSDSSESDTHPFVIAK.T	0.45	4.138	1442	1000	0	0	0.303574	0.422743	0.46971	0.398676
P13611	VCAN	R.RGQFESVAPSQN@FSDSSESDTHPFVIAK.T	0.91	5.213	1442	1000	0	0	0.46148	0.518265	0.507795	0.495846
P13611	VCAN	R.VVAEN@ITQTSR.E	0.28	2.23	1898	1000	0	0	0.743061	0.753078	0.822512	0.772884
P13611	VCAN	K.DNSIN@TSK.H	0.96	1.615	3379	40.309	0	0	1	0.906782	1	0.968927
P13612	ITGA4	R.QPGEN@GSIVTCGHR.W	1.09	1.278	138	1000	0	0	0.828932	0.558027	0.872579	0.753179
P13674	P4HA1	K.DMSDGFISN@LTIQR.Q	0.69	1.932	113	1000	0	0	0.295248	0.414193	0.373391	0.360944
P13674	P4HA1	K.DM*SDGFISN@LTIQR.Q	0.76	1.706	113	1000	0	0	0.374432	0.472425	0.502132	0.449663
P13726	F3	K.VN@VTVEDER.T	1.19	1.31	156	1000	0	0	0.27132	0.317235	0.310496	0.299684
P13726	F3	R.N@NTFLSLR.D	1.59	1.642	169	23.016	0	0	0.646762	0.723219	0.693435	0.687805
P13987	CD59	K.TAVN@CSSDFDACLITK.A	0.78	2.205	43	1000	0	0	0.594701	0.688263	0.587391	0.623452
P14384	CPM	K.SQN@FSALK.K	1.95	1.221	384	1000	0	0	0.652313	0.627805	0.684823	0.65498
P14625	HSP90B1	R.TDDEVVQREEEAIQLDGLN@ASQIR.E	1.01	3.989	62	1000	0	0	0.293356	0.410759	0.411258	0.371791
P15018	LIF	K.LN@ATADILR.G	1.15	1.283	138	1000	0	0	0.618587	0.650054	0.718902	0.662514
P15144	ANPEP	R.N@ATLVNEADKLR.A	0.81	2.018	818	133.374	0	0	0.583558	0.724279	0.620219	0.642685
P15144	ANPEP	R.N@ATLVNEADK.L	0.4	1.53	818	106.134	0	0	0.714676	0.969819	0.746549	0.810348
P15151	PVR	R.VEDEGN@YTCLFVTFPQGSR.S	0.48	2.27	120	1000	0	0	0.454794	0.744372	0.625237	0.608134
P15260	IFNGR1	R.MN@GSEIQYK.I	1.84	1.393	179	1000	0	0	0.656098	0.681624	0.642536	0.660086
P15586	GNS	K.YYN@YTLSINGK.A	1.12	2.176	183	83.991	0	0	0.466106	0.446111	0.52592	0.479379
P15586	GNS	K.NSKYYN@YTLSINGK.A	1.34	1.749	183	31.351	0	0	0.763751	0.72711	0.616132	0.702331
P15586	GNS	K.TPM*TN@SSIQFLDNAFR.K	1.67	1.635	279	116.085	0	0	0.38587	0.483461	0.511468	0.460266
P16070	CD44	K.AFN@STLPTMAQMEK.A	1.5	2.044	57	1000	0	0	0.27069	0.386737	0.347214	0.33488
P16070	CD44	K.AFN@STLPTMAQM*EK.A	1.23	2.779	57	1000	0	0	0.480656	0.620389	0.558417	0.553154
P16070	CD44	K.AFN@STLPTM*AQM*EK.A	0.5	1.648	57	1000	0	0	0.556182	0.644127	0.599446	0.599918
P16144	ITGB4	R.CSFRDEDDDCTYSYTM*EGDGAPGPN@STVLVHK.K	1.89	5.123	695	1000	0	0	0.419428	0.569275	0.433353	0.474018
P16278	GLB1	R.NNVITLN@ITGK.A	1.56	2.192	464	126.523	0	0	0.5373	0.629308	0.718181	0.628263
P17181	IFNAR1	K.LSGCQN@ITSTK.C	0.64	2.05	81	1000	0	0	0.726745	0.604592	0.732342	0.687893
P17301	ITGA2	K.LNLQTSTSIPN@VTEMK.T	2.41	2.603	105	76.603	0	0	0.46804	0.380081	0.557895	0.468672
P17301	ITGA2	K.LNLQTSTSIPN@VTEM*K.T	1.43	3.467	105	180.769	0	0	0.55942	0.626007	0.678351	0.621259
P17301	ITGA2	R.TASCSN@VTCWLK.D	0.39	1.715	1057	1000	0	0	0.459125	0.572476	0.542338	0.524646
P17301	ITGA2	K.GEYFVN@VTTR.I	2.3	1.296	1074	1000	0	0	0.113457	0.189669	0.196389	0.166505
P17342	NPR3	R.SVEGN@GTGR.R	1.48	1.673	86	1000	0	0	1	0.953119	1	0.984373
P17342	NPR3	K.IIQQTWN@R.T	2.43	1.321	394	1000	0	0	0.65778	0.664712	0.675401	0.665964
P17936	IGFBP3	R.GLCVN@ASAVSR.L	0.7	1.437	116	1000	0	0	0.570563	0.663648	0.687086	0.640432
P17936	IGFBP3	R.YKVDYESQSTDTQN@FSSESKR.E	0.47	2.826	199	1000	0	0	0.602986	0.622401	0.586498	0.603962
P17936	IGFBP3	R.YKVDYESQSTDTQN@FSSESK.R	1.16	4.074	199	1000	0	0	0.647939	0.66537	0.681057	0.664789
P18084	ITGB5	R.CN@GSGTYVCGLCECSPGYLGTR.C	0.84	2.292	477	1000	0	0	0.611859	0.655328	0.732966	0.666717
P18084	ITGB5	R.CECQDGEN@QSVYQNLCR.E	0.85	2.556	505	80.912	0	0	0.638856	0.749643	0.755486	0.714662
P18084	ITGB5	R.GDCSCN@QCSCFESEFGK.I	1.06	2.442	531	1000	0	0	0.677376	0.616675	0.666626	0.653559
P18084	ITGB5	K.IYGPFCECDN@FSCAR.N	1.19	1.842	552	1000	0	0	0.467956	0.596505	0.545503	0.536655
P18084	ITGB5	R.DCVECLLLHSGKPDN@QTCHSLCR.D	1.1	7.042	654	1000	0	0	0.536585	0.639225	0.529614	0.568475
P18084	ITGB5	K.RDCVECLLLHSGKPDN@QTCHSLCR.D	2.58	5.883	654	1000	0	0	0.611102	0.660679	0.685123	0.652301
P18084	ITGB5	K.SN@LTVLR.E	0.11	1.242	705	1000	0	0	0.52439	0.705353	0.661443	0.630396
P18564	ITGB6	R.QKN@SSDIVQIAPQSLILK.L	1.04	1.416	97	1000	0	0	0.438772	0.541604	0.445163	0.47518
P18564	ITGB6	K.EVEVN@SSK.C	1.46	1.765	463	1000	0	0	1	0.695772	1	0.898591
P19256	CD58	R.N@STSIYFK.M	1.48	1.47	169	1000	0	0	0.620606	0.806789	0.700947	0.709447
P19438	TNFRSF1A	K.YIHPQN@NSICCTK.C	0.73	2.974	54	20.016	0	0	0.704752	0.663537	0.960479	0.776256
P19440	GGT1	R.LAFATMFN@SSEQSQK.G	1.04	1.221	120	1000	0	0	0	0.990625	0	0.330208
P19440	GGT1	R.LAFATM*FN@SSEQSQK.G	0.75	2.089	120	1000	0	0	0.486081	0.639678	0.669124	0.598294
P19440	GGT1	R.LHNQLLPN@VTTVER.N	1.48	2.753	511	133.374	0	0	0.47603	0.465563	0.575434	0.505676
P20645	M6PR	R.EAGNHTSGAGLVQIN@K.S	0.31	3.128	94	209.327	0	0	0.602103	0.581352	0.587256	0.590237
P20774	OGN	K.AN@DTSYIR.D	1.37	1.333	258	1000	0	0	0.73095	0.713528	0.869066	0.771181
P20908	COL5A1	K.N@VTLILDCKK.K	2.02	1.96	176	1000	0	0	0.42725	0.652582	0.500018	0.526617
P20908	COL5A1	K.KN@VTLILDCK.K	1.27	1.66	176	1000	0	0	0.481749	0.528755	0.582831	0.531112
P21589	NT5E	K.LDN@YSTQELGK.T	1.41	1.542	333	1000	0	0	0.632212	0.589963	0.65744	0.626538
P21589	NT5E	R.IKLDN@YSTQELGK.T	1.46	2.12	333	1000	0	0	0.582675	0.629925	0.742939	0.651846
P22455	FGFR4	K.TADIN@SSEVEVLYLR.N	1.62	1.996	311	1000	0	0	0.520269	0.527172	0.719146	0.588862
P23142	FBLN1	R.CATPHGDN@ASLEATFVK.R	0.87	3.496	98	1000	0	0	0.493608	0.557022	0.576463	0.542364
P23229	ITGA6	R.AN@HSGAVVLLK.R	1.26	1.456	323	1000	0	0	0.383684	0.431451	0.57064	0.461925
P23229	ITGA6	K.QLSCVANQN@GSQADCELGNPFK.R	0.29	3.149	770	65.076	0	0	0.537973	0.690029	0.644334	0.624112
P23229	ITGA6	K.QLSCVANQN@GSQADCELGNPFKR.N	1.24	5.696	770	40.309	0	0	0.632801	0.727159	0.619117	0.659692
P23284	PPIB	K.DTN@GSQFFITTVK.T	1.07	1.952	148	1000	0	0	0.493103	0.577871	0.62109	0.564022
P23470	PTPRG	R.SDFSQTMLFQAN@TTR.I	0.29	2.897	444	1000	0	0	0.558873	0.457954	0.609474	0.5421
P23470	PTPRG	R.SDFSQTM*LFQAN@TTR.I	1.73	2.807	444	1000	0	0	0.617704	0.66597	0.766526	0.6834
P24394	IL4R	K.M*NGPTN@CSTELR.L	1.49	1.564	53	37.613	0	0	0.771825	0.731931	0.807136	0.770297
P24394	IL4R	R.IYN@VTYLEPSLR.I	1.17	1.228	176	1000	0	0	0.547603	0.724892	0.689537	0.654011
P25106	ACKR3	K.TVTSASNN@ETYCR.S	0.2	2.299	192	20.016	0	0	0.761102	0.58133	0.690853	0.677762
P25445	FAS	R.LCDEGHGLEVEIN@CTR.T	1.37	3.465	118	1000	0	0	0.576787	0.764805	0.746533	0.696042
P25445	FAS	R.CKPNFFCN@STVCEHCDPCTK.C	2.58	4.735	136	54.711	0	0	0.672624	0.75885	0.624304	0.68526
P25942	CD40	K.DLVVQQAGTN@K.T	0.18	2.089	180	1000	0	0	0.755761	0.662252	0.863849	0.760621
P26006	ITGA3	R.ELAVPDGYTN@R.T	1.68	1.406	86	1000	0	0	0.644743	0.622185	0.697923	0.654951
P26006	ITGA3	K.DDCERM*N@ITVK.N	1.31	1.404	107	1000	0	0	0.726072	0.514225	1	0.746766
P26006	ITGA3	K.N@ITIVTGAPR.H	1.1	1.374	265	1000	0	0	0.203953	0.313784	0.242529	0.253422
P26006	ITGA3	R.RN@ITLAYTLEADR.D	1.58	1.909	511	1000	0	0	0.627839	0.594989	0.537167	0.586665
P26006	ITGA3	R.N@ITLAYTLEADR.D	2.39	1.757	511	1000	0	0	0.618755	0.552975	0.617639	0.596456
P26006	ITGA3	R.RN@ITLAYTLEADRDR.R	0.94	2.414	511	1000	0	0	0.6164	0.585334	0.609581	0.603772
P26006	ITGA3	R.N@ITLAYTLEADRDR.R	1.03	1.772	511	1000	0	0	0.543608	0.736696	0.59284	0.624382
P26006	ITGA3	R.AHCVWLECPIPDAPVVTN@VTVK.A	1.82	2.469	926	1000	0	0	0	0.00345227	0	0.00115076
P26006	ITGA3	R.TSIPTINMEN@K.T	0.82	1.475	969	40.309	0	0	0.237258	0.394815	0.319002	0.317025
P27701	CD82	K.GFCEAPGN@R.T	0.76	1.694	198	1000	0	0	0.728764	0.786675	0.737215	0.750885
P27701	CD82	R.KGFCEAPGN@R.T	0.87	2.16	198	1000	0	0	0.688478	0.757522	0.819925	0.755308
P28799	GRN	K.EN@ATTDLLTK.L	1.07	1.527	265	1000	0	0	0.652313	0.729388	0.681652	0.687784
P28799	GRN	K.CLSKEN@ATTDLLTK.L	1.06	1.569	265	1000	0	0	0.635997	0.764632	0.678094	0.692907
P28799	GRN	K.DVECGEGHFCHDN@QTCCR.D	0.38	4.349	530	1000	0	0	0.666695	0.799127	0.707715	0.724512
P28827	PTPRM	R.FIASFNVVN@TTKR.D	2.39	1.762	249	77.206	0	0	0.583768	0.549413	0.586874	0.573352
P28827	PTPRM	R.RFIASFNVVN@TTK.R	0.76	2.472	249	126.523	0	0	0.56577	0.655799	0.673994	0.631854
P28827	PTPRM	R.WEPFGYN@VTR.C	0.36	1.722	406	1000	0	0	0.410892	0.630153	0.454355	0.498466
P28827	PTPRM	K.AVSSFDPEIDLSN@QSGR.V	0.96	2.851	534	1000	0	0	0.454584	0.523822	0.584928	0.521111
P29279	CCN2	R.VTNDN@ASCR.L	0.56	1.267	225	44.274	0	0	1	0.913265	1	0.971088
P29317	EPHA2	R.TSVTVSDLEPHM*N@YTFTVEAR.N	0.48	1.395	407	1000	0	0	0.593103	0.607594	0.631495	0.610731
P29317	EPHA2	R.TASVSIN@QTEPPK.V	1.68	1.997	435	1000	0	0	0.619218	0.681601	0.602704	0.634508
P29317	EPHA2	R.TASVSIN@QTEPPKVR.L	-0.21	2.4	435	1000	0	0	0.653364	0.705118	0.652829	0.670437
P29323	EPHB2	K.AGFEAVEN@GTVCR.G	1.11	2.505	265	1000	0	0	0.675778	0.688524	0.777384	0.713895
P29323	EPHB2	K.ELSEYN@ATAIK.S	1.21	1.691	482	1000	0	0	0.650715	0.658849	0.638739	0.649434
P30101	PDIA3	K.VDCTANTN@TCNK.Y	1.08	2.832	90	60.621	0	0	0.803953	0.812302	1	0.872085
P30542	ADORA1	R.AWAAN@GSM*GEPVIK.C	1.75	1.884	159	1000	0	0	0.574853	0.558963	0.728068	0.620628
P30825	SLC7A1	K.NWQLTEEDFGN@TSGR.L	1.35	1.42	226	72.808	0	0	0.639193	0.576223	0.84745	0.687622
P30825	SLC7A1	R.LCLNN@DTK.E	1.8	1.347	235	23.016	0	0	0.641127	0.649659	0.783729	0.691505
P30825	SLC7A1	R.LCLNN@DTK.E	1.45	1.519	235	23.016	0	0	0.620858	0.712443	0.797669	0.710323
P31644	GABRA5	K.DETNDN@ITIFTR.I	1.93	1.283	45	20.016	0	0	0.535576	0.731895	0.753756	0.673742
P32004	L1CAM	K.VPGN@QTSTTLK.L	1.83	1.654	671	1000	0	0	0.80614	0.588489	0.987028	0.793885
P32970	CD70	R.GDTLCTN@LTGTLLPSR.N	3.71	2.535	170	1000	0	0	0.5164	0.573546	0.590063	0.560003
P35052	GPC1	R.ICPQGYTCCTSEM*EENLAN@R.S	0.76	2.388	79	21.26	0	0	0.710177	0.634477	0.661493	0.668715
P35052	GPC1	R.SFDDHFQHLLN@DSER.T	0.7	3.602	116	1000	0	0	0.539697	0.507462	0.627709	0.558289
P35555	FBN1	K.AWGTPCEM*CPAVN@TSEYK.I	0.41	1.937	1581	1000	0	0	0.579142	0.623231	0.652602	0.618325
P35556	FBN2	K.ASQDQTM*CM*DVDECERHPCGN@GTCK.N	1.3	3.422	1945	1000	0	0	0.687216	0.677482	0.7036	0.689433
P35556	FBN2	R.HPCGN@GTCK.N	0.58	1.71	1945	1000	0	0	1	0.961205	1	0.987068
P35613	BSG	K.ILLTCSLN@DSATEVTGHR.W	0.49	3.153	160	1000	0	0	0.450547	0.452306	0.647531	0.516794
P35613	BSG	K.ITDSEDKALM*N@GSESR.F	1.13	2.595	268	1000	0	0	0.59037	0.669982	0.676852	0.645735
P35613	BSG	K.ITDSEDKALMN@GSESR.F	1.09	1.787	268	1000	0	0	0.622288	0.722332	0.640997	0.661872
P35613	BSG	K.ALM*N@GSESR.F	0.81	1.451	268	1000	0	0	0.739823	0.76325	0.886647	0.796573
P35613	BSG	K.ALMN@GSESR.F	1.21	1.244	268	1000	0	0	0.837511	0.792317	0.92899	0.852939
P36268	GGT2	R.N@MTSEFFAAQLR.S	1.53	2.102	344	1000	0	0	0.430025	0.589709	0.498501	0.506078
P36941	LTBR	K.AGHFQN@TSSPSAR.C	0.56	2.705	177	1000	0	0	0.719344	0.514805	0.736647	0.656932
P38571	LIPA	K.NYFHYN@QSYPPTYNVK.D	0.84	2.933	321	119.276	0	0	0.566779	0.571531	0.598462	0.578924
P39060	COL18A1	R.FGVN@SSDVPGPAGLPGVPGR.E	0.41	3.459	926	1000	0	0	0.44836	0.399711	0.624031	0.490701
P40189	IL6ST	K.EQYTIIN@R.T	0.3	1.536	83	1000	0	0	0.483011	0.4789	0.555709	0.505873
P40189	IL6ST	K.N@LSCIVNEGKK.M	2.28	2.033	131	105.001	0	0	0.636459	0.761614	0.656854	0.684976
P40189	IL6ST	K.N@LSCIVNEGK.K	1.76	1.737	131	126.523	0	0	0.605467	0.739999	0.732167	0.692544
P40189	IL6ST	R.ETHLETN@FTLK.S	1.68	2.987	157	1000	0	0	0.410093	0.51349	0.531509	0.485031
P40189	IL6ST	K.SHLQN@YTVN@ATK.L	0.39	2.275	379	1000	383	1000	0.332843	0.483221	0.475787	0.430617
P40189	IL6ST	K.LTVN@LTNDR.Y	1.55	2.009	390	65.076	0	0	0.657191	0.760596	0.750231	0.722673
P41221	WNT5A	R.N@ESTGSLGTQGR.L	0.83	1.906	312	1000	0	0	0.752145	0.922513	0.835101	0.836586
P41271	NBL1	K.N@ITQIVGHSGCEAK.S	1.34	2.307	39	1000	0	0	0.574432	0.722653	0.806502	0.701196
P42702	LIFR	R.KVPSN@STETVIESDEFRPGIR.Y	2.11	2.884	680	1000	0	0	0.618923	0.794162	0.716051	0.709712
P42892	ECE1	K.HLLEN@STASVSEAERK.A	-0.19	2.919	166	1000	0	0	0.367536	0.517113	0.560598	0.481749
P42892	ECE1	K.HLLEN@STASVSEAER.K	0.16	3.331	166	1000	0	0	0.7291	0.579016	1	0.769372
P42892	ECE1	R.DYYLN@KTENEK.V	1.19	2.231	270	50.686	0	0	0.635071	0.612642	0.662058	0.636591
P42892	ECE1	R.QTECM*VEQYSN@YSVNGEPVNGR.H	0.08	2.879	651	71.586	0	0	0.57069	0.579122	0.60154	0.583784
P43121	MCAM	R.CVASVPSIPGLN@R.T	0.34	1.548	418	1000	0	0	0.43423	0.476463	0.440802	0.450498
P43308	SSR2	R.IAPASN@VSHTVVLRPLK.A	0.46	3.259	88	1000	0	0	0.283179	0.198882	0.368018	0.28336
P48307	TFPI2	K.YFFN@LSSM*TCEK.F	0.95	1.24	116	1000	0	0	0.500505	0.43677	0.549229	0.495501
P48307	TFPI2	K.KIPSFCYSPKDEGLCSAN@VTR.Y	1.22	4.022	170	1000	0	0	0.633221	0.710346	0.647266	0.663611
P48307	TFPI2	K.DEGLCSAN@VTR.Y	1.81	2.007	170	1000	0	0	0.652733	0.709294	0.745396	0.702474
P48551	IFNAR2	K.GNM*SGN@FTYIIDK.L	1.21	2.048	192	31.923	0	0	0.544491	0.586656	0.594499	0.575215
P48960	ADGRE5	R.WCPQN@SSCVNATACR.C	1	2.065	33	47.631	0	0	0.611901	0.763392	0.759023	0.711439
P48960	ADGRE5	R.WCPQN@SSCVN@ATACR.C	0.54	1.279	33	1000	38	1000	0.725399	0.723596	0.728967	0.725987
P48960	ADGRE5	R.WCPQNSSCVN@ATACR.C	1.43	2.09	38	67.368	0	0	0.625063	0.703844	0.668013	0.66564
P48960	ADGRE5	K.TFKNESEN@TCQDVDECQQNPR.L	0.75	2.775	112	33.918	0	0	0.780067	0.699161	0.555199	0.678142
P48960	ADGRE5	R.GDKN@VTMGQSSAR.M	0.42	2.172	371	1000	0	0	0.804668	0.759554	0.952371	0.838864
P48960	ADGRE5	R.LSAVNSIFLSHN@NTK.E	-0.24	4.654	453	20.016	0	0	0.507149	0.472434	0.583812	0.521132
P49641	MAN2A2	K.NLGFN@CTTSQGK.V	0.65	2.622	1093	72.827	0	0	0.613162	0.767136	0.68404	0.688113
P50895	BCAM	R.TQN@FTLLVQGSPELK.T	1.8	1.739	439	1000	0	0	0.212447	0.325481	0.374541	0.304156
P50897	PPT1	R.N@HSIFLADINQER.G	0.27	2.564	197	154.712	0	0	0.363415	0.419167	0.484106	0.422229
P50897	PPT1	K.EDVYRN@HSIFLADINQER.G	1.02	3.603	197	116.085	0	0	0.637006	0.693673	0.814931	0.715203
P51795	CLCN5	K.LCDYENRFN@TSK.G	0.76	2.067	478	15.288	0	0	0.521699	0.612328	0.599898	0.577975
P51805	PLXNA3	K.LAPN@LTELR.A	2.08	1.345	59	1000	0	0	0.587973	0.604057	0.564627	0.585552
P51805	PLXNA3	R.AN@ISSPGLIYTYTQDPTVTR.L	0.3	2.134	1009	1000	0	0	0.644659	0.597138	0.692245	0.644681
P52799	EFNB2	K.NKDYYIISTSN@GSLEGLDNQEGGVCQTR.A	1.81	3.945	139	45.171	0	0	0.63238	0.913357	0.791594	0.77911
P52823	STC1	K.LN@VCSIAK.R	1.52	1.399	133	1000	0	0	0.632969	0.732351	0.657224	0.674181
P53634	CTSC	R.DVN@CSVMGPQEK.K	1.52	2.301	53	1000	0	0	0.611985	0.733094	0.828602	0.72456
P53634	CTSC	R.DVN@CSVM*GPQEK.K	1.19	1.97	53	1000	0	0	0.770311	0.674902	0.823938	0.756384
P53801	PTTG1IP	K.N@VSCLWCNTNK.A	1.56	1.719	54	61.179	0	0	0.261648	0.335914	0.367231	0.321598
P54289	CACNA2D1	R.EDFASNEVVYYNAKDDLDPEKN@DSEPGSQR.I	2.13	3.292	136	44.099	0	0	0.57704	0.723107	0.615483	0.638543
P54289	CACNA2D1	K.DDLDPEKN@DSEPGSQR.I	1.6	1.603	136	1000	0	0	0.639781	0.69704	0.703555	0.680125
P54289	CACNA2D1	K.DAVNN@ITAK.G	0.12	1.597	324	23.016	0	0	0.476451	0.505299	0.694673	0.558808
P54289	CACNA2D1	K.QSCITEQTQYFFDN@DSK.S	0.37	4.287	985	1000	0	0	0.494617	0.566265	0.572852	0.544578
P54289	CACNA2D1	K.SFSGVLDCGN@CSR.I	1.49	3.01	998	1000	0	0	0.627923	0.704473	0.585278	0.639224
P54709	ATP1B3	K.N@LTVCPDGALFEQK.G	1.61	2.414	124	1000	0	0	0.648276	0.702179	0.621653	0.657369
P54802	NAGLU	R.VFPQVN@VTK.M	1.09	1.445	261	1000	0	0	0.640454	0.675363	0.8668	0.727539
P54802	NAGLU	R.SVYN@CSGEACR.G	1.63	1.516	503	1000	0	0	0.0306981	0	8.89736e-05	0.0102623
P55058	PLTP	K.VSN@VSCQASVSR.M	1.13	1.685	143	1000	0	0	0.663709	0.70054	0.753777	0.706009
P55268	LAMB2	R.N@TSAASTAQLVEATEELRR.E	1.7	2.736	1249	1000	0	0	0.643987	0.81343	0.621034	0.692817
P55283	CDH4	R.VETVVAN@LTVM*DR.D	1.38	1.82	412	1000	0	0	0.483516	0.619994	0.548982	0.550831
P55283	CDH4	R.VETVVAN@LTVMDR.D	2.2	1.93	412	1000	0	0	0.511817	0.605952	0.604133	0.573967
P55285	CDH6	R.EDAQIN@TTIGSVTAQDPDAAR.N	2.55	3.498	399	1000	0	0	0.569933	0.591276	0.638048	0.599752
P56159	GFRA1	K.ETN@FSLASGLEAK.D	1.07	1.722	59	1000	0	0	0.425652	0.476051	0.627252	0.509651
P56199	ITGA1	K.LDLPVNTSIPN@VTEVK.E	0.55	1.734	105	29.384	0	0	0.43852	0.273599	0	0.237373
P56199	ITGA1	K.QTQVGIVQYGEN@VTHEFNLNK.Y	1.55	2.574	217	47.631	0	0	0.442557	0.614136	0.774794	0.610496
P56199	ITGA1	K.VYVYALN@QTR.F	0.33	1.366	532	1000	0	0	0.690328	0.682718	0.680348	0.684465
P56749	CLDN12	R.NEKN@LTVYTGLWVK.C	1.84	1.497	47	17.028	0	0	0.680572	0.654053	0.673789	0.669471
P78310	CXADR	K.N@ASSEYSGTYSCTVR.N	0.45	1.316	201	1000	0	0	0.705046	0.643184	0.709786	0.686005
P78324	SIRPA	R.IGN@ITPADAGTYYCVK.F	1.28	2.136	110	1000	0	0	0.532296	0.544628	0.586346	0.554423
P78324	SIRPA	R.GTAN@LSETIR.V	1.04	1.752	245	1000	0	0	0.503869	0.615109	0.63292	0.583966
P78504	JAG1	K.CPEDYEGKN@CSHLK.D	1.11	2.216	559	1000	0	0	0.632885	0.590062	0.711237	0.644728
P78504	JAG1	R.TTPCEVIDSCTVAMASN@DTPEGVR.Y	0.29	2.636	585	1000	0	0	0.65614	0.421155	0.725413	0.600902
P78504	JAG1	R.TTPCEVIDSCTVAM*ASN@DTPEGVR.Y	1.94	2.162	585	1000	0	0	0.640202	0.706766	0.752537	0.699835
P78504	JAG1	R.DGN@SSLIAAVAEVR.V	0.57	2.518	1045	1000	0	0	0.398024	0.612541	0.639345	0.54997
P78504	JAG1	K.RDGN@SSLIAAVAEVR.V	0.65	3.082	1045	1000	0	0	0.73688	0.724207	0.764368	0.741818
P78536	ADAM17	K.VVVVDGKN@ESEYTVK.W	0.21	2.541	103	1000	0	0	0.612111	0.595203	0.561618	0.589644
P78536	ADAM17	K.KCQEAIN@ATCK.G	1.16	1.824	539	1000	0	0	0.267115	0.360192	0.330067	0.319125
P78536	ADAM17	K.CQEAIN@ATCK.G	1.66	1.779	539	1000	0	0	0.267956	0.403417	0.353946	0.341773
P78536	ADAM17	R.EQQLESCACN@ETDNSCK.V	0.88	4.593	594	74.165	0	0	0.689319	0.702623	0.77835	0.723431
P78552	IL13RA1	R.NTSPDTN@YTLYYWHR.S	1.79	2.585	157	67.368	0	0	0.630782	0.50633	0.762943	0.633352
P98066	TNFAIP6	K.SSQGKN@TSTTSTGNK.N	1.73	2.418	258	118.174	0	0	0.906897	1	1	0.968966
P98153	DGCR2	R.LN@GSLATFSTDQELR.F	0.6	2.196	149	1000	0	0	0.639277	0.668378	0.70314	0.670265
P98160	HSPG2	R.SLTQGSLIVGDLAPVN@GTSQGK.F	1.06	4.19	3780	1000	0	0	0.475021	0.652512	0.552774	0.560102
Q02388	COL7A1	R.LQILN@ASSDVLR.I	0.66	1.744	786	1000	0	0	0.555214	0.630153	0.62498	0.603449
Q02487	DSC2	R.AN@YTILK.G	1.43	1.207	392	1000	0	0	0.545921	0.661054	0.731347	0.646107
Q02809	PLOD1	K.YIHQN@YTK.A	1.34	1.37	538	1000	0	0	0.589655	0.459437	0.717309	0.5888
Q04912	MST1R	R.DPQGWVAGN@LSAR.G	1.98	1.413	841	1000	0	0	0.464003	0.666266	0.557613	0.562627
Q06418	TYRO3	R.DLVPATN@YSLR.V	0.9	1.647	293	1000	0	0	0.441884	0.63307	0.635303	0.570086
Q07954	LRP1	R.ELQGN@CSR.L	1.46	1.235	114	1000	0	0	0.986712	0.84658	1	0.944431
Q07954	LRP1	R.LGCQHHCVPTLDGPTCYCN@SSFQLQADGK.T	2.74	1.397	136	1000	0	0	0.30513	0.405067	0.376118	0.362105
Q07954	LRP1	R.FN@STEYQVVTR.V	0.4	1.48	446	1000	0	0	0.127628	0.230667	0.207908	0.188735
Q07954	LRP1	R.VNRFN@STEYQVVTR.V	0.78	2.652	446	15.288	0	0	0.580151	0.808858	0.716298	0.701769
Q07954	LRP1	R.IETILLN@GTDRK.I	0.78	1.937	729	1000	0	0	0.483684	0.614762	0.562763	0.553736
Q07954	LRP1	R.IETILLN@GTDR.K	0.85	3.305	729	1000	0	0	0.568797	0.679421	0.635403	0.627874
Q07954	LRP1	K.WTGHN@VTVVQR.T	0.79	2.773	1511	1000	0	0	0.621152	0.58511	0.661057	0.62244
Q07954	LRP1	K.LYWTDGDN@ISM*ANM*DGSNR.T	-0.08	2.35	1723	13.113	0	0	0.397897	0.57558	0.173648	0.382375
Q07954	LRP1	R.THAN@GSIK.R	1.5	1.827	2117	1000	0	0	0.52582	0.655913	0.76194	0.647891
Q07954	LRP1	R.GSKDN@ATDSVPLR.T	0.71	2.063	2127	1000	0	0	0.653322	0.831099	0.776555	0.753659
Q07954	LRP1	K.DN@ATDSVPLR.T	1.21	1.52	2127	1000	0	0	0.766737	0.74349	0.820977	0.777068
Q07954	LRP1	K.RGSKDN@ATDSVPLR.T	0.81	2.624	2127	1000	0	0	0.733095	0.760681	0.875613	0.789796
Q07954	LRP1	R.DGTCIGN@SSR.C	1.36	1.438	2620	1000	0	0	0.709966	0.730902	0.9042	0.78169
Q07954	LRP1	R.CRDGTCIGN@SSR.C	0.71	1.674	2620	1000	0	0	0.767199	0.79365	0.786569	0.782473
Q07954	LRP1	R.CNQFVDCEDASDEM*N@CSATDCSSYFR.L	0.84	4.87	2638	192.876	0	0	0.659966	0.5728	0.624888	0.619218
Q07954	LRP1	R.WLCDGDKDCADGADESIAAGCLYN@STCDDR.E	0.84	2.268	2815	1000	0	0	0.470227	0.544116	0.556449	0.523597
Q07954	LRP1	R.WLCDGDKDCADGADESIAAGCLYN@STCDDREFM*CQNR.Q	1.3	2.804	2815	43.596	0	0	0.571489	0.750384	0.560715	0.627529
Q07954	LRP1	K.CN@ASSQFLCSSGR.C	0.05	2.463	2905	1000	0	0	0.762868	0.854724	0.787834	0.801809
Q07954	LRP1	K.LNLDGSN@YTLLK.Q	1.34	1.448	3048	67.368	0	0	0.548696	0.62292	0.584062	0.585226
Q07954	LRP1	R.KLNLDGSN@YTLLK.Q	0.55	3.098	3048	182.041	0	0	0.673339	0.631336	0.714147	0.672941
Q07954	LRP1	R.M*HLN@GSNVQVLHR.T	0.14	1.701	3089	33.918	0	0	0.75656	0.50767	0.747016	0.670415
Q07954	LRP1	R.TCVSN@CTASQFVCK.N	1.36	2.762	3333	1000	0	0	0.66005	0.683263	0.571825	0.638379
Q07954	LRP1	R.VWVCDRDNDCVDGSDEPAN@CTQM*TCGVDEFR.C	2.67	3.312	3488	76.603	0	0	0.555509	0.675764	0.676201	0.635825
Q07954	LRP1	R.DNDCVDGSDEPAN@CTQM*TCGVDEFR.C	2.54	2.845	3488	95.931	0	0	0.778385	0.751174	0.735805	0.755121
Q07954	LRP1	K.LTSCATN@ASICGDEAR.C	0.68	2.958	3788	1000	0	0	0.675652	0.647551	0.766721	0.696641
Q07954	LRP1	R.FGTCSQLCN@NTK.G	1.44	2.874	3839	20.016	0	0	0.718335	0.577304	0.733676	0.676438
Q07954	LRP1	R.GVTHLN@ISGLK.M	0.72	2.441	3953	1000	0	0	0.54878	0.664123	0.768505	0.660469
Q07954	LRP1	K.QSGDVTCN@CTDGR.V	0.4	2.112	4364	1000	0	0	0.848654	0.934601	0.991323	0.924859
Q08334	IL10RB	K.CM*N@TTLTECDFSSLSK.Y	1.14	1.919	68	1000	0	0	0.572204	0.647644	0.545048	0.588298
Q08380	LGALS3BP	R.ALGFEN@ATQALGR.A	0	2.112	69	1000	0	0	0.523045	0.596762	0.726221	0.615342
Q08380	LGALS3BP	R.DAGVVCTN@ETR.S	1.73	2.401	125	1000	0	0	0.72132	0.762963	0.781286	0.75519
Q08380	LGALS3BP	K.EPGSN@VTM*SVDAECVPM*VR.D	1.9	2.022	192	1000	0	0	0.726409	0.779026	1	0.835145
Q08380	LGALS3BP	K.GLN@LTEDTYKPR.I	1.64	1.937	398	1000	0	0	0.710681	0.650893	0.652414	0.671329
Q08380	LGALS3BP	K.AAIPSALDTN@SSK.S	0.66	1.652	551	1000	0	0	0.637342	0.701236	0.697692	0.678757
Q08380	LGALS3BP	R.TVIRPFYLTN@SSGVD.-	0.99	1.972	580	1000	0	0	0.471362	0.629624	0.504531	0.535172
Q08431	MFGE8	K.GYAGN@HCETK.C	0.71	1.324	64	1000	0	0	1	0.84025	1	0.94675
Q08431	MFGE8	K.VAYSNDSAN@WTEYQDPR.T	0.67	3.105	329	71.586	0	0	0.540664	0.656311	0.561757	0.586244
Q08431	MFGE8	K.VAYSNDSAN@WTEYQDPR.T	0.82	1.45	329	17.028	0	0	0.540202	0.687316	0.553	0.593506
Q08722	CD47	R.DIYTFDGALN@K.S	-1.37	1.755	73	1000	0	0	0.397981	0.335422	0.457023	0.396809
Q08722	CD47	K.GRDIYTFDGALN@K.S	0.12	2.251	73	1000	0	0	0.4455	0.460866	0.577547	0.494638
Q08722	CD47	K.M*DKSDAVSHTGN@YTCEVTELTR.E	1.38	3.532	111	1000	0	0	0.624432	0.454569	0.629296	0.569432
Q08722	CD47	K.SDAVSHTGN@YTCEVTELTR.E	1.96	2.296	111	1000	0	0	0.610261	0.690413	0.78445	0.695041
Q09328	MGAT5	R.QN@QSLVYGK.V	-0.21	1.531	447	1000	0	0	0.783263	0.798918	0.746542	0.776241
Q10472	GALNT1	K.INQFNLM*ASEM*IALN@R.S	1.19	1.792	95	38.415	0	0	0.418629	0.572451	0.621551	0.537544
Q10588	BST1	R.NKN@CTAIWEAFK.V	1.04	2.316	66	18.266	0	0	0.521615	0.743066	0.592429	0.619037
Q11201	ST3GAL1	K.KPNNLN@DTIK.E	1.34	1.414	114	37.613	0	0	0.737679	0.705708	0.833524	0.758971
Q11201	ST3GAL1	K.TGVHDADFESN@VTATLASINK.I	0.5	2.909	323	142.041	0	0	0.493019	0.410232	0.612807	0.505353
Q12770	SCAP	K.LPEN@QTSPGESPER.G	1.86	1.251	590	1000	0	0	0.997056	0.558458	0.637632	0.731049
Q12797	ASPH	R.LVQLFPN@DTSLK.N	0.1	1.741	452	1000	0	0	0.0211522	0.0644001	0.0931317	0.0595613
Q12841	FSTL1	K.FVEQN@ETAIN@ITTYPDQENNK.L	1.23	3.557	175	188.947	180	188.947	0.419512	0.573282	0.414061	0.468952
Q12860	CNTN1	K.GN@YSCFVSSPSITK.S	1.39	1.763	208	1000	0	0	0.294113	0.448323	0.424026	0.388821
Q12860	CNTN1	K.GTEWLVN@SSR.I	1.09	1.847	457	1000	0	0	0.555593	0.670799	0.572703	0.599699
Q12860	CNTN1	K.AN@STGTLVITDPTR.I	1.77	2.01	494	1000	0	0	0.559209	0.662855	0.637128	0.619731
Q12860	CNTN1	R.GKAN@STGTLVITDPTR.I	1.56	2.039	494	1000	0	0	0.628007	0.681564	0.708872	0.672814
Q12864	CDH17	K.KQDTPQYN@LTIEVSDKDFK.T	1.23	3.027	419	1000	0	0	0.547519	0.585216	0.618807	0.583847
Q12864	CDH17	K.VGN@VTAKDPEGLDISYSLR.G	1.08	2.802	587	1000	0	0	0.498654	0.618939	0.575483	0.564359
Q12864	CDH17	K.VGN@VTAK.D	1.03	1.242	587	1000	0	0	0.875442	0.833138	1	0.90286
Q12866	MERTK	K.ELLEEVGQN@GSR.A	1.78	2.26	442	1000	0	0	0.62439	0.69837	0.671464	0.664742
Q12884	FAP	K.SVN@ASNYGLSPDR.Q	0.51	2.145	99	40.309	0	0	0.761144	0.615742	0.65312	0.676669
Q12913	PTPRJ	R.TPEQGSN@GTDGASQK.T	0.49	1.513	104	1000	0	0	1	0.595617	1	0.865206
Q12913	PTPRJ	K.SN@DTAASEYK.Y	1.24	1.273	142	1000	0	0	0.748108	0.733635	0.842024	0.774589
Q12913	PTPRJ	K.VSDN@ESSSN@YTYK.I	0.91	1.671	391	1000	396	1000	0.707569	0.664154	0.706573	0.692765
Q12913	PTPRJ	K.VSDNESSSN@YTYK.I	1.24	2.099	396	88.334	0	0	0.568629	0.795441	0.896796	0.753622
Q12913	PTPRJ	K.IHVAGETDSSNLN@VSEPR.A	0.89	5.013	413	60.621	0	0	0.527082	0.548047	0.623276	0.566135
Q12913	PTPRJ	K.GPN@GTEGASR.T	0.62	1.4	525	1000	0	0	1	0.930614	1	0.976871
Q13219	PAPPA	R.FNFDGGECCDPEITN@VTQTCFDPDSPHR.A	1.75	3.518	480	153.511	0	0	0.426577	0.594642	0.383293	0.468171
Q13308	PTK7	R.SAN@ASFNIK.W	0.73	1.5	116	85.666	0	0	0.663751	0.791155	0.725907	0.726938
Q13308	PTK7	R.SAN@ASFNIK.W	1.14	1.401	116	85.666	0	0	0.725736	0.80553	0.745317	0.758861
Q13308	PTK7	R.DGTPLSDGQSN@HTVSSK.E	0.89	4.102	175	1000	0	0	0.429184	0.207128	0.609746	0.415353
Q13308	PTK7	R.ATVFAN@GSLLLTQVRPR.N	0.97	3.646	283	1000	0	0	0.201682	0.176419	0.261774	0.213292
Q13308	PTK7	R.RQDVN@ITVATVPSWLK.K	0.96	2.703	405	1000	0	0	0.344954	0.394971	0.304509	0.348145
Q13308	PTK7	R.DDAGN@YTCIASNGPQGQIR.A	1.64	1.636	567	121.423	0	0	0.591253	0.745072	0.553842	0.630056
Q13332	PTPRS	R.GHPQILEAAGN@ASAGTVLLR.W	1.37	4.206	940	1000	0	0	0.513961	0.631638	0.794437	0.646679
Q13433	SLC39A6	R.YGEN@NSLSVEGFRK.L	1.88	3.361	67	20.016	0	0	0.647267	0.635486	0.626588	0.636447
Q13433	SLC39A6	R.YGEN@NSLSVEGFR.K	1.58	2.231	67	23.016	0	0	0.628007	0.690266	0.683579	0.667284
Q13433	SLC39A6	K.TN@ESVSEPR.K	0.55	1.216	241	1000	0	0	0.818881	0.813259	0.77415	0.802097
Q13433	SLC39A6	R.NTNENPQECFN@ASK.L	0.58	3.265	266	126.914	0	0	0.455214	0.598394	0.504881	0.519496
Q13444	ADAM15	K.YRDFQHLLN@R.T	1.4	1.434	237	1000	0	0	0.127418	0.24445	0.548841	0.306903
Q13449	LSAMP	R.GTDN@ITVR.Q	1.44	1.392	40	1000	0	0	0.724811	0.787558	0.890596	0.800988
Q13510	ASAH1	R.TVLEN@STSYEEAK.N	1.22	2.443	259	1000	0	0	0.122372	0.128179	0.152479	0.134343
Q13641	TPBG	K.CVNRN@LTEVPTDLPAYVR.N	1.69	3.226	81	17.602	0	0	0.639151	0.612225	0.611951	0.621109
Q13641	TPBG	R.N@LTEVPTDLPAYVR.N	1.22	1.863	81	1000	0	0	0.590833	0.727743	0.602748	0.640441
Q13641	TPBG	R.N@LTHLESLHLEDNALK.V	0.86	2.35	256	68.156	0	0	0.590244	0.618723	0.77934	0.662769
Q13641	TPBG	K.VLHN@GTLAELQGLPHIR.V	0.95	2.421	275	1000	0	0	0.533221	0.627289	0.764612	0.641708
Q13740	ALCAM	R.LNLSEN@YTLSISNAR.I	1.06	1.836	95	85.666	0	0	0.534735	0.634882	0.566501	0.578706
Q13740	ALCAM	K.DRLNLSEN@YTLSISNAR.I	1.63	3.19	95	50.686	0	0	0.554079	0.643418	0.700014	0.632504
Q13740	ALCAM	K.LGDCISEDSYPDGN@ITWYR.N	1.03	1.314	167	1000	0	0	0.415559	0.647673	0.486686	0.516639
Q13740	ALCAM	K.KLGDCISEDSYPDGN@ITWYR.N	1.71	3.413	167	1000	0	0	0.484693	0.564764	0.593546	0.547668
Q13740	ALCAM	K.NAIKEGDN@ITLK.C	1.82	2.744	265	125.497	0	0	0.715643	0.753058	0.747287	0.738663
Q13740	ALCAM	R.N@ATVVWMK.D	1.66	1.5	361	1000	0	0	0.491842	0.778355	0.666048	0.645415
Q13740	ALCAM	K.IIISPEEN@VTLTCTAENQLER.T	1.99	2.236	480	117.111	0	0	0.616569	0.527836	0.609652	0.584686
Q13740	ALCAM	R.TVNSLN@VSAISIPEHDEADEISDENR.E	0.67	4.099	499	88.668	0	0	0.569302	0.633602	0.533568	0.578824
Q13740	ALCAM	R.TVNSLN@VSAISIPEHDEADEISDENREK.V	1.66	4.698	499	60.621	0	0	0.626198	0.55763	0.601805	0.595211
Q13873	BMPR2	R.ISHEN@GTILCSK.G	0.72	2.497	55	1000	0	0	0.710429	0.517309	0.686203	0.63798
Q14108	SCARB2	K.ANIQFGDN@GTTISAVSNK.A	1.21	4.063	105	136.981	0	0	0.583474	0.665541	0.700714	0.649909
Q14108	SCARB2	K.ANIQFGDN@GTTISAVSNK.A	2.1	3.405	105	116.085	0	0	0.655257	0.587905	0.718548	0.653903
Q14112	NID2	R.IHQN@ITYQVCR.H	0.55	2.715	703	1000	0	0	0.5836	0.635465	0.839216	0.686093
Q14114	LRP8	K.HIYWTDSGN@K.T	1.37	1.643	518	1000	0	0	0.597225	0.537188	0.918245	0.684219
Q14126	DSG2	K.IN@ATDADEPNTLNSK.I	1	1.545	182	117.182	0	0	0.699201	0.594505	0.701654	0.66512
Q14126	DSG2	R.YVQN@GTYTVK.I	1.58	1.92	462	1000	0	0	0.60942	0.666714	0.807696	0.69461
Q14517	FAT1	K.ENQPVGSSVIFM*N@STDLDTGFNGK.L	0.52	5.186	740	165.978	0	0	0.511775	0.714259	0.688975	0.638336
Q14517	FAT1	K.TGALTVQN@TTQLR.S	0.3	2.389	1940	1000	0	0	0.690664	0.522797	0.734096	0.649186
Q14517	FAT1	R.GISYQM*FGN@HSK.S	1.32	1.984	2325	1000	0	0	0.634651	0.538546	0.694315	0.622504
Q14517	FAT1	R.QVTQEM*LN@HTIAIR.F	1.25	1.706	3640	1000	0	0	0.468839	0.490761	0.908929	0.622843
Q14563	SEMA3A	R.IIYGVEN@SSTFLECSPK.S	2.01	2.654	590	1000	0	0	0.464592	0.553824	0.490726	0.503047
Q14643	ITPR1	R.VESGEN@CSSPAPR.E	0.94	1.602	2512	1000	0	0	0.947014	0.359165	1	0.768726
Q15043	SLC39A14	R.GN@VTQHVQGHR.N	0.21	2.071	77	1000	0	0	0.757023	0.63384	1	0.796954
Q15165	PON2	K.HTNM*N@LTQLK.V	0.83	1.691	254	60.621	0	0	0.337426	0.412153	0.410058	0.386546
Q15198	PDGFRL	K.EIPAN@GTDIVYDM*K.R	0.22	1.593	219	1000	0	0	0.817494	0.783434	0.797428	0.799452
Q15223	NECTIN1	R.NPN@GTVTVISR.Y	0.98	1.729	202	44.274	0	0	0.586585	0.678354	0.674453	0.646464
Q15262	PTPRK	R.LGDVEVNAGQN@ATFQCIATGR.D	0.42	4.203	211	93.8	0	0	0.462111	0.527135	0.600539	0.529928
Q15262	PTPRK	K.APQHVVNHLPPYTN@VSLK.M	1.36	4.34	462	100.568	0	0	0.457107	0.508252	0.725844	0.563734
Q15293	RCN1	R.VVRPDSELGERPPEDN@QSFQYDHEAFLGKEDSK.T	1.77	4.185	53	1000	0	0	0.589571	0.518396	0.633467	0.580478
Q15293	RCN1	R.VVRPDSELGERPPEDN@QSFQYDHEAFLGK.E	1.31	3.352	53	1000	0	0	0.559294	0.605679	0.621198	0.59539
Q15758	SLC1A5	R.SYSTTYEERN@ITGTR.V	1.35	2.997	212	1000	0	0	0.698696	0.693783	0.814841	0.735774
Q15818	NPTX1	R.VNTLEEGKGGPRN@DTEER.V	0.39	2.974	193	54.786	0	0	0.739277	0.761894	0.722743	0.741304
Q15904	ATP6AP1	K.QPVSPVIHPPVSYN@DTAPR.I	1.46	2.667	261	1000	0	0	0.565265	0.452334	0.774128	0.597242
Q16288	NTRK3	R.N@ITSIHIENWR.S	1.35	1.686	79	117.111	0	0	0.599579	0.555679	0.741173	0.632144
Q16394	EXT1	R.EM*LHN@ATFCLVPR.G	-1.86	2.312	330	1000	0	0	0.308747	0.459367	0.337451	0.368522
Q16610	ECM1	R.QGNN@HTCTWK.A	0.66	2.206	354	20.016	0	0	0.736669	0.77903	0.851235	0.788978
Q16706	MAN2A1	R.DSVIN@LSESVEDGPK.S	1.13	2.399	78	1000	0	0	0.453322	0.620257	0.640802	0.57146
Q16769	QPCT	K.NYHQPAILN@SSALR.Q	1.25	2.236	49	139.417	0	0	0.572666	0.651712	0.858354	0.694244
Q16787	LAMA3	K.EVIDTN@LTTLR.D	1.6	1.935	2265	1000	0	0	0.522119	0.600071	0.681994	0.601395
Q16787	LAMA3	R.EGSLPGN@STISIR.A	0.69	1.565	3097	1000	0	0	0.684104	0.503141	0.570211	0.585819
Q24JP5	TMEM132A	R.VQQVGHYPPAN@SSLSSR.S	1.34	1.618	71	1000	0	0	0.78831	0.6102	0.998888	0.799132
Q24JP5	TMEM132A	R.HN@FTASLLTLR.I	0.79	1.965	280	1000	0	0	0.553743	0.485706	0.663431	0.567626
Q29980	MICB	R.AQTLAM*N@VTNFWK.E	1.45	2.737	164	33.918	0	0	0.520942	0.593329	0.541936	0.552069
Q29983	MICA	R.AKPQGQWAEDVLGN@KTWDR.E	0.95	2.499	79	1000	0	0	0.55677	0.634602	0.652638	0.61467
Q29983	MICA	R.AKPQGQWAEDVLGN@K.T	1.06	4.139	79	1000	0	0	0.560597	0.681702	0.698416	0.646905
Q29983	MICA	R.VCEIHEDN@STR.S	1.27	2.628	125	1000	0	0	0.727839	0.805172	0.870735	0.801248
Q29983	MICA	R.SEASEGN@ITVTCR.A	1.16	2.54	220	1000	0	0	0.645753	0.770599	0.742779	0.71971
Q30201	HFE	K.ESHTLQVILGCEM*QEDN@STEGYWK.Y	0.98	2.427	130	1000	0	0	0.347939	0.448523	0.430253	0.408905
Q32P28	P3H1	K.LLN@GSQR.V	1.14	1.694	467	1000	0	0	0.494449	0.611758	0.688023	0.598077
Q3T906	GNPTAB	R.EILGKN@TTEPTK.K	2.28	2.009	114	1000	0	0	0.606392	0.765026	0.882291	0.751236
Q3T906	GNPTAB	K.NPSTN@VSVVVFDSTK.D	0.88	2.811	179	88.668	0	0	0.461606	0.60062	0.504029	0.522085
Q3T906	GNPTAB	K.KN@MTIDGK.E	0.22	1.266	287	1000	0	0	0.70799	0.703707	0.828602	0.746766
Q3T906	GNPTAB	K.VILLPN@QTHYIIPK.G	1.28	3.108	551	1000	0	0	0.649159	0.597073	0.770162	0.672131
Q3T906	GNPTAB	K.IKNQAIITDETN@DSLVAPQEK.Q	1.95	4.845	759	282.824	0	0	0.561144	0.596743	0.671085	0.609657
Q3T906	GNPTAB	K.NQAIITDETN@DSLVAPQEK.Q	1.34	2.632	759	121.61	0	0	0.660765	0.628727	0.717512	0.669001
Q3T906	GNPTAB	K.TIGGN@VTK.E	1.45	1.603	829	1000	0	0	0.802775	0.784094	0.724075	0.770315
Q3T906	GNPTAB	R.TN@VSHVVGQLDDIR.K	0.65	2.712	1129	1000	0	0	0.480404	0.470991	0.661801	0.537732
Q3T906	GNPTAB	R.TN@VSHVVGQLDDIRK.N	0.98	2.768	1129	1000	0	0	0.6455	0.714666	0.529178	0.629781
Q3V5L5	MGAT5B	R.IQAIAQN@VSDIAVK.V	1.2	2.743	127	1000	0	0	0.289319	0.402121	0.464227	0.385222
Q3V5L5	MGAT5B	R.APDPALPEAHAPQSPFVLAPN@ATHLEWAR.N	0.53	2.634	666	1000	0	0	0.659882	0.348787	0.685891	0.564853
Q3V5L5	MGAT5B	R.N@TSLAPGAWPPAHALR.A	0.26	1.57	675	1000	0	0	0.575778	0.532632	0.714319	0.607576
Q3ZCQ3	FAM174B	R.ESRPPPGPGPGN@TTR.F	1.13	1.462	53	1000	0	0	0.771362	0.679347	0.94936	0.800023
Q4KMQ2	ANO6	K.NIN@GTDPIQK.Y	1.13	1.205	493	20.016	0	0	0.624558	0.756852	0.640341	0.673917
Q4KMQ2	ANO6	K.GNPYSDLGN@HTTCR.Y	0.8	2.049	802	61.839	0	0	0.86106	0.685817	1	0.848959
Q53F39	MPPE1	R.RSDAN@CSGEDAAPAEER.D	-0.11	2.246	259	1000	0	0	0.718966	0.933514	0.648368	0.766949
Q58EX2	SDK2	R.VISAGGN@DSR.S	0.19	1.325	577	1000	0	0	0.731287	0.642697	1	0.791328
Q58EX2	SDK2	R.ISWEEYN@RTNTR.V	1.34	1.576	936	34.703	0	0	0.635408	0.62384	0.797443	0.685563
Q58EX2	SDK2	R.KIQTLQAPPDM*APAN@VSLR.T	-0.17	2.529	1102	1000	0	0	0.423717	0.821585	0.428249	0.55785
Q58EX2	SDK2	K.IQTLQAPPDM*APAN@VSLR.T	0.86	2.264	1102	1000	0	0	0.637679	0.624645	0.574861	0.612395
Q58EX2	SDK2	R.ESVPSSGPTN@VSALATTSSSM*LVR.W	1.19	2.257	1205	1000	0	0	0.514886	0.573845	0.795648	0.628126
Q5H8A4	PIGG	R.AEHGAEPPAPEPSAGASSN@WTTLPPPLFSK.V	3.15	2.441	56	1000	0	0	0.690076	0.321968	0.494977	0.50234
Q5JPE7	NOMO2	R.LEN@ITTGTYTIHAQK.E	2.07	1.673	369	1000	0	0	0.544743	0.460352	0.616974	0.54069
Q5JPE7	NOMO2	R.ENVGIYN@LSK.G	2.3	1.799	618	106.134	0	0	0.336417	0.371568	0.40783	0.371938
Q5NDL2	EOGT	R.LN@ITQEGPKDGK.I	2.18	2.186	354	1000	0	0	0.451472	0.57059	0.614377	0.545479
Q5VUB5	FAM171A1	R.GLDGN@GTGN@STR.H	1.03	1.216	190	1000	194	1000	0.740286	0.778693	0.968188	0.829056
Q5VV43	KIAA0319	K.ASQLQEQSSN@SSGK.E	0.7	2.683	262	1000	0	0	0.85021	0.826087	1	0.892099
Q5VV43	KIAA0319	R.LSNLDPGN@YSFR.L	0.61	1.994	498	80.912	0	0	0.602439	0.536038	0.661891	0.600123
Q5VV43	KIAA0319	R.HVLVLPN@NSITLDGSR.S	0.04	1.636	733	20.016	0	0	0.489151	0.555161	0.708135	0.584149
Q5VV43	KIAA0319	R.HVLVLPN@NSITLDGSR.S	2.27	2.393	733	20.016	0	0	0.641127	0.614744	0.736532	0.664134
Q5VY80	RAET1L	K.TFLHYDCGN@K.T	1.95	1.996	68	1000	0	0	0.29159	0.450579	0.317892	0.353353
Q5ZPR3	CD276	K.QLVHSFAEGQDQGSAYAN@R.T	1.4	3.124	91	1000	0	0	0.504205	0.580367	0.676077	0.586883
Q5ZPR3	CD276	R.DQGSAYAN@R.T	1.81	2.174	309	1000	0	0	0.883936	0.841818	1	0.908585
Q68CP4	HGSNAT	K.YPN@CTGGAAGYIDR.L	0.62	1.544	461	1000	0	0	0.45164	0.55639	0.497449	0.501826
Q68CQ7	GLT8D1	R.QN@ITNQLEK.W	0.69	1.317	257	65.076	0	0	0.673255	0.768236	0.668736	0.703409
Q68D85	NCR3LG1	K.LN@SSQEDPGTVYQCVVR.H	0.68	1.773	216	1000	0	0	0.792052	0.646322	0.910721	0.783032
Q68D85	NCR3LG1	R.SN@FTLTAAR.H	1.52	1.296	242	1000	0	0	0.734903	0.927672	0.658267	0.773614
Q6H3X3	RAET1G	K.KLN@VTTAWK.A	0.86	1.932	82	1000	0	0	0.591337	0.596421	0.72079	0.636183
Q6KF10	GDF6	K.LGIN@ASFFQSSK.S	1.28	2.383	114	1000	0	0	0.436922	0.56618	0.610898	0.538
Q6NSJ5	LRRC8E	K.IICLPNHELQEN@LSEAPCQQLLPR.G	1.3	4.964	63	159.487	0	0	0.491421	0.382809	0.802211	0.558814
Q6P4E1	GOLM2	K.LQNN@ISYQMADIHHLK.E	1.59	3.429	115	21.26	0	0	0.521867	0.549014	0.6266	0.565827
Q6P4E1	GOLM2	K.LQNN@ISYQM*ADIHHLK.E	1.46	2.426	115	21.26	0	0	0.639697	0.667234	0.786459	0.697797
Q6P4E1	GOLM2	K.N@NTYLVK.R	2.04	1.291	150	23.016	0	0	0.81169	0.914433	0.698234	0.808119
Q6P4Q7	CNNM4	R.GN@TSGVLVVLTK.F	1.09	1.564	127	1000	0	0	0.422708	0.488769	0.45893	0.456803
Q6P9A2	GALNT18	K.LEN@STAPIR.S	1.32	1.624	320	1000	0	0	0.699622	0.690672	0.814472	0.734922
Q6UW32	IGFL1	R.TQTCGN@CTFR.V	1.75	1.807	71	1000	0	0	0.836838	0.844291	0.591238	0.757456
Q6UWY0	ARSK	K.QSIGQN@YSNVIANLR.W	1.27	1.924	498	54.711	0	0	0.578722	0.645624	0.537435	0.58726
Q6UXD5	SEZ6L2	R.LLAN@SSM*LGEGQVLR.S	2.22	2.287	247	1000	0	0	0.581581	0.664349	0.860064	0.701998
Q6UXD5	SEZ6L2	R.IVSPEPGGAVGPN@LTCR.W	3.22	3.003	373	1000	0	0	0.576198	0.665529	0.725176	0.655635
Q6UXD5	SEZ6L2	K.EVPRN@DTCPELPPPEWGWR.T	1.35	2.365	641	1000	0	0	0.518966	0.623743	0.699951	0.61422
Q6UXZ4	UNC5D	R.EVFIN@VTR.Q	0.24	1.446	117	1000	0	0	0.406981	0.556861	0.511329	0.491724
Q6YHK3	CD109	R.TQDEILFSN@STR.L	1.31	1.631	118	1000	0	0	0.43566	0.537304	0.454489	0.475818
Q6YHK3	CD109	R.N@YTEYWSGSNSGNQK.M	1.05	2.222	397	39.793	0	0	0.631119	0.593618	0.6618	0.628846
Q6YHK3	CD109	K.IN@YTVPQSGTFK.I	1.1	2.411	419	1000	0	0	0.564424	0.64046	0.641936	0.615607
Q6ZMP0	THSD4	K.VIDGTPCDQN@GTAICVSGQCK.S	1.47	4.136	373	1000	0	0	0.563078	0.531223	0.645297	0.579866
Q6ZRP7	QSOX2	R.QTMIDFLQN@HTEGSRPPACPR.L	0.42	2.362	178	1000	0	0	0.090328	0.378183	0.443231	0.303914
Q6ZRP7	QSOX2	R.QTM*IDFLQN@HTEGSRPPACPR.L	1.72	4.735	178	1000	0	0	0.452649	0.602575	0.436218	0.497147
Q6ZXV5	TMTC3	R.AN@ESRLEEADQLYR.Q	1.36	2.246	541	1000	0	0	0.921026	0.469717	0.608227	0.666323
Q70UQ0	IKBIP	K.ISN@LTIVQAEIK.D	2.45	2.258	328	1000	0	0	0.316569	0.316336	0.361299	0.331401
Q7L985	LINGO2	K.CN@LTAVPTEALSHLR.S	1.37	1.64	188	1000	0	0	0.0423045	0.130963	0.135241	0.102836
Q7LGC8	CHST3	K.NTQAAHDGSGIYSTQKN@SSEQFEK.W	1.76	5.311	420	271.875	0	0	0.552481	0.501769	0.552246	0.535499
Q7LGC8	CHST3	K.N@SSEQFEK.W	0.38	1.574	420	1000	0	0	0.806981	0.937793	1	0.914925
Q7LGC8	CHST3	R.DAAALTN@R.S	1.02	1.976	464	1000	0	0	0.715728	0.68812	0.739888	0.714578
Q7Z4F1	LRP10	R.TSPAN@CTWLILGSK.E	1.36	1.389	56	1000	0	0	0.5418	0.601841	0.584644	0.576095
Q7Z4F1	LRP10	R.GFN@ATYHVR.G	0.5	1.936	299	1000	0	0	0.625484	0.672065	0.8767	0.72475
Q7Z5N4	SDK1	K.IYYWEADSQN@ETEK.M	1.2	2.21	1748	1000	0	0	0.618839	0.64485	0.982022	0.74857
Q7Z5N4	SDK1	R.TITYGPELQAN@ITAGPAEGSPGSPR.D	-0.23	4.533	1893	1000	0	0	0.53259	0.435657	0.757738	0.575329
Q7Z6M3	MILR1	K.YDREPAEFN@LTK.K	1.25	1.479	182	1000	0	0	0.66762	0.562665	0.884612	0.704966
Q7Z7M0	MEGF8	R.GYQGDGISHCN@R.T	1.32	1.286	1115	1000	0	0	0.949075	0.478264	1	0.809113
Q7Z7M0	MEGF8	R.CRPGSFGN@ATGSR.G	0.78	2.426	1201	1000	0	0	0.817115	1	0.969649	0.928922
Q7Z7M9	GALNT5	R.KQSIN@ETPLGSLSK.D	2.05	2.301	294	1000	0	0	0.763415	0.555674	0.739042	0.686044
Q7Z7N9	TMEM179B	R.SLCNSIISLN@TTISCSEAQK.I	3.92	4.707	136	157.278	0	0	0.529605	0.557801	0.561366	0.54959
Q86SJ2	AMIGO2	R.HNN@ITSISTGSFSTTPNLK.C	1.04	2.483	104	23.016	0	0	0.418461	0.414265	0.449199	0.427308
Q86SQ4	ADGRG6	R.LWN@FTM*NAK.I	0.79	1.241	314	60.621	0	0	0.484188	0.604266	0.556809	0.548421
Q86SQ4	ADGRG6	K.ILSN@LSCNVK.G	0.88	1.399	324	85.666	0	0	0.69815	0.766199	0.674203	0.712851
Q86VZ4	LRP11	R.SSDN@VSVTVLR.A	1.16	1.83	291	1000	0	0	0.597014	0.740196	0.65958	0.665597
Q86WC4	OSTM1	R.AAGN@TSESQSCAR.S	0.9	1.666	135	1000	0	0	0.964256	0.887102	1	0.950453
Q86WC4	OSTM1	K.N@YSEVCK.N	0.74	1.539	216	1000	0	0	0.776871	0.761861	0.930813	0.823182
Q86X52	CHSY1	R.SLN@SSEPLFLGQTGLGTTEEM*GK.L	1.12	2.058	189	1000	0	0	0.240538	0.308742	0.306105	0.285128
Q86XX4	FRAS1	R.SEIHSIN@ITIER.K	0.19	1.866	1948	1000	0	0	0.632464	0.751546	0.931193	0.771734
Q8IV08	PLD3	K.ELGVVMYN@CSCLAR.D	0.97	1.98	236	1000	0	0	0.402229	0.663974	0.461512	0.509238
Q8IV08	PLD3	K.ELGVVM*YN@CSCLAR.D	0.59	1.94	236	1000	0	0	0.452902	0.688683	0.552919	0.564835
Q8IV08	PLD3	R.AFLLSLAALRDN@HTHSDIQVK.L	0.25	2.116	387	1000	0	0	0.518671	0.481844	0.527124	0.509213
Q8IV08	PLD3	R.DN@HTHSDIQVK.L	0.58	1.75	387	1000	0	0	1	1	1	1
Q8IW00	VSTM4	R.VVQYYGN@FSR.S	1.5	1.703	89	1000	0	0	0.547687	0.717196	0.592562	0.619148
Q8IWA5	SLC44A2	K.N@ITDLVEGAK.K	1.29	1.921	200	1000	0	0	0.626829	0.70781	0.674904	0.669848
Q8IWA5	SLC44A2	R.KN@ITDLVEGAK.K	2.42	2.52	200	1000	0	0	0.654415	0.750316	0.721367	0.708699
Q8IWA5	SLC44A2	K.TCNPETFPSSN@ESR.Q	1.21	1.899	417	58.767	0	0	0.615559	0.71321	0.511179	0.613316
Q8IWK6	ADGRA3	K.N@GSFSGLSLLER.L	0.54	1.567	98	1000	0	0	0.615475	0.709704	0.624224	0.649801
Q8IWK6	ADGRA3	K.LFPATGN@STNLADDGK.R	0.28	3.275	652	77.206	0	0	0.531623	0.535061	0.564921	0.543868
Q8IWK6	ADGRA3	K.LFPATGN@STNLADDGKR.R	2.18	3.59	652	77.206	0	0	0.626156	0.736723	0.638612	0.667164
Q8IWT6	LRRC8A	K.DSCN@DSFR.G	1.36	1.318	66	1000	0	0	0.678217	0.67976	0.832349	0.730109
Q8IWT6	LRRC8A	R.GWAAPGPEPTYPN@STILPTPDTGPTGIK.Y	0.83	2.567	83	1000	0	0	0.342473	0.729069	0.607327	0.559623
Q8IYR6	TMEFF1	K.SIN@CSELNVR.E	-0.01	1.335	63	57.327	0	0	0.634735	0.696815	0.729288	0.686946
Q8IYR6	TMEFF1	K.SIN@CSELNVR.E	-0.21	1.401	63	80.912	0	0	0.678722	0.744729	0.691654	0.705035
Q8IZA0	KIAA0319L	K.VIVEGQNAHGEGYVN@VTVKPEPR.K	1.17	5.154	395	213.077	0	0	0.566695	0.572138	0.633063	0.590632
Q8IZF3	ADGRF4	K.CEGPCISSSN@CSQPCAK.D	1.64	2.405	61	1000	0	0	0.607527	0.658676	0.665858	0.64402
Q8IZU9	KIRREL3	R.AGDPLN@LTCHADNAKPAASIIWLR.K	1.38	2.069	167	83.031	0	0	0.477796	0.641645	0.527068	0.548837
Q8N0V5	GCNT2	R.IPGVPGSM*PN@ASWTGNLR.A	1.93	1.532	316	64.776	0	0	0.444659	0.632468	0.729022	0.60205
Q8N0Z9	VSIG10	R.N@LTQPEVIIQPSSR.H	1.49	1.716	347	1000	0	0	0.6455	0.874738	0.711443	0.743894
Q8N2S1	LTBP4	R.VN@GSCEDVDECATGGR.C	1.26	1.787	352	1000	0	0	0.610681	0.580513	0.824529	0.671908
Q8N3Y3	LARGE2	R.AAALDGDPGAGPGDHN@R.S	1.34	1.67	80	1000	0	0	0.858705	0.579483	1	0.812729
Q8N441	FGFRL1	R.AGAIN@ATYK.V	1.27	1.712	231	1000	0	0	0.692599	0.721653	0.774856	0.729702
Q8N697	SLC15A4	R.LLN@CTAPGPDAAAR.C	0.89	2.114	140	1000	0	0	0.634146	0.747559	0.697818	0.693174
Q8N8U9	BMPER	K.GCTYEGNTYN@SSFK.W	1.58	2.679	116	77.206	0	0	0.514214	0.679166	0.757189	0.650189
Q8N8Z6	DCBLD1	K.NYPGTYPN@HTVCEK.T	0.95	3.029	64	82.112	0	0	0.701976	0.631037	0.646	0.659671
Q8N8Z6	DCBLD1	K.ELLLN@TSEVTVR.F	1.15	1.464	124	1000	0	0	0.556939	0.629689	0.568673	0.5851
Q8NBJ4	GOLM1	K.AVLVNN@ITTGER.L	1.35	2.473	109	23.016	0	0	0.622204	0.733911	0.78314	0.713085
Q8NBJ4	GOLM1	R.LQQDVLQFQKN@QTNLER.K	1.48	2.591	144	60.621	0	0	0.624558	0.514198	0.71312	0.617292
Q8NBJ5	COLGALT1	K.AM*N@TSQVEALGIQM*LPGYR.D	1.61	2.167	381	1000	0	0	0.108284	0.405816	0.191099	0.235066
Q8NBJ9	SIDT2	R.TGEQFSFN@TTAAQPQYFK.Y	1.26	3.489	165	1000	0	0	0.469891	0.557328	0.479821	0.502347
Q8NBN3	TMEM87A	K.LFQN@CSELFK.T	1.63	1.711	127	1000	0	0	0.537595	0.621666	0.543071	0.567444
Q8NBN3	TMEM87A	K.EN@GTNLTFIGDK.T	0.37	1.637	157	40.309	0	0	0.533053	0.628081	0.619212	0.593449
Q8NBN3	TMEM87A	K.QEAKEN@GTN@LTFIGDK.T	1.36	1.542	157	1000	160	1000	0.662111	0.57206	0.714661	0.64961
Q8NBN3	TMEM87A	K.EN@GTN@LTFIGDK.T	1.36	1.733	157	1000	160	1000	0.603364	0.55497	0.819148	0.659161
Q8NBN3	TMEM87A	K.ENGTN@LTFIGDK.T	0.47	2.063	160	54.711	0	0	0.573171	0.574271	0.608661	0.585368
Q8NBN3	TMEM87A	K.QEAKENGTN@LTFIGDK.T	1.84	2.71	160	33.918	0	0	0.566022	0.690161	0.543158	0.59978
Q8NC42	RNF149	R.N@ASAVVLYNEER.Y	1.11	1.841	131	167.146	0	0	0.641716	0.723101	0.63953	0.668116
Q8NC42	RNF149	R.N@ASAVVLYNEER.Y	0.89	1.903	131	117.182	0	0	0.636964	0.755038	0.679778	0.690593
Q8NC42	RNF149	R.RN@ASAVVLYNEER.Y	0.87	3.137	131	138.177	0	0	0.648444	0.739084	0.811498	0.733009
Q8NCC3	PLA2G15	K.VFVQTPTIN@YTLR.D	0.66	2.067	289	1000	0	0	0.555088	0.412684	0.81968	0.595817
Q8NCW6	GALNT11	K.SYGN@ISER.V	0.96	1.413	428	1000	0	0	0.946678	0.555253	0.893577	0.798502
Q8NFM7	IL17RD	R.NSGLYN@ITFK.Y	2.03	1.586	55	80.912	0	0	0.69487	0.692898	0.64754	0.678436
Q8NFP4	MDGA1	R.LTN@TTAPPALK.L	0.86	2.157	235	1000	0	0	0.524685	0.606047	0.768332	0.633021
Q8NFP4	MDGA1	R.LVSPLYN@ASAK.F	1.51	1.789	826	1000	0	0	0.649369	0.670461	0.700362	0.673397
Q8NFQ8	TOR1AIP2	K.HLNASN@PTEPATIIFTAAR.E	1.95	2.251	289	34.703	0	0	0.548949	0.60129	0.765009	0.638416
Q8NFT8	DNER	K.WDQVEVIPDIACGN@ASSN@SSAGGR.L	1.44	3.214	204	1000	208	1000	0.488814	0.557975	0.512299	0.519696
Q8NFT8	DNER	R.LVSFEVPQN@TSVK.I	1.16	2.191	223	1000	0	0	0.499748	0.547483	0.614406	0.553879
Q8NFT8	DNER	R.KPCQNN@ASCIDANEK.Q	1.65	2.281	361	44.274	0	0	0.867704	0.878991	0.799977	0.848891
Q8NFZ8	CADM4	R.QTLFFN@GTR.A	1.35	2.047	67	1000	0	0	0.658621	0.813305	0.663575	0.711833
Q8NHP8	PLBD2	R.HPDAVAWAN@LTNAIR.E	2.6	2.364	88	33.918	0	0	0.43995	0.49831	0.429543	0.455934
Q8NHP8	PLBD2	R.SDLNPAN@GSYPFQALR.Q	1.59	1.54	515	40.309	0	0	0.623465	0.600079	0.726958	0.650167
Q8NI99	ANGPTL6	R.VLN@ASAEAQR.A	1	1.218	145	1000	0	0	0.81312	0.565917	0.757228	0.712089
Q8TCJ2	STT3B	K.AMSSN@ETAAYK.I	1.62	1.51	641	1000	0	0	0.0038688	0.0580576	0.07684	0.0462555
Q8TCJ2	STT3B	K.AM*SSN@ETAAYK.I	-0.3	1.394	641	1000	0	0	0.292851	0.300986	0.416571	0.336803
Q8TCT8	SPPL2A	R.DM*NQTLGDN@ITVK.M	0.95	1.512	155	45.171	0	0	0.276535	0.362534	0.452512	0.36386
Q8TDW7	FAT3	R.EQQSSYN@ISVR.A	1.42	1.72	3202	1000	0	0	0.809378	0.735796	0.720641	0.755272
Q8TDW7	FAT3	R.N@FTSLSLDDSYVER.R	1.15	1.821	3927	1000	0	0	0.447687	0.607503	0.59843	0.551207
Q8TDX6	CSGALNACT1	K.GILEN@TSK.A	1.05	1.72	315	1000	0	0	0.766106	0.701063	0.871627	0.779599
Q8TE58	ADAMTS15	R.GAEYVISPLPN@ASAPAAQR.N	1.76	2.773	141	1000	0	0	0.488057	0.661438	0.771649	0.640382
Q8WVQ1	CANT1	R.LGQAPANWYN@DTYPLSPPQR.T	0.62	2.819	88	54.711	0	0	0.414045	0.575247	0.395387	0.46156
Q8WWB7	GLMP	R.TFAN@GSLAFR.V	1.17	1.41	187	1000	0	0	0.632464	0.78945	0.543617	0.655177
Q92187	ST8SIA4	R.SLVN@SSDK.I	0.13	1.217	50	1000	0	0	0.522708	0.605833	0.9066	0.67838
Q92508	PIEZO1	K.RELYN@GTADITLR.F	0.55	2.172	2294	1000	0	0	0.495795	0.581244	0.668048	0.581696
Q92508	PIEZO1	R.ELYN@GTADITLR.F	-0.41	1.466	2294	1000	0	0	0.556098	0.674627	0.667179	0.632634
Q92508	PIEZO1	K.HM*LALAPN@STAR.R	0.92	2.556	2331	1000	0	0	0.600421	0.680448	0.745185	0.675351
Q92521	PIGB	K.VCYNNPN@K.S	1.44	1.328	427	44.274	0	0	0.76762	0.681956	1	0.816525
Q92542	NCSTN	R.KIYIPLN@K.T	1.08	1.659	45	1000	0	0	0.165265	0.209511	0.286349	0.220375
Q92542	NCSTN	R.TSLELWMHTDPVSQKN@ESVR.N	2.05	3.155	387	1000	0	0	0.315139	0.408497	0.463684	0.395773
Q92542	NCSTN	R.TSLELWM*HTDPVSQKN@ESVR.N	1.49	2.89	387	1000	0	0	0.516989	0.566631	0.571838	0.55182
Q92542	NCSTN	R.ALYELAGGTN@FSDTVQADPQTVTR.L	1.03	1.379	506	1000	0	0	0.408242	0.51411	0.491081	0.471144
Q92542	NCSTN	K.DLYEYSWVQGPLHSN@ETDR.L	0.02	2.283	612	1000	0	0	0.555551	0.376293	0.539618	0.490487
Q92542	NCSTN	K.VPSENKDLYEYSWVQGPLHSN@ETDR.L	1.09	3.208	612	121.272	0	0	0.533305	0.505857	0.515624	0.518262
Q92542	NCSTN	K.VPSENKDLYEYSWVQGPLHSN@ETDRLPR.C	0.84	5.452	612	104.538	0	0	0.482632	0.514935	0.58089	0.526152
Q92542	NCSTN	K.DLYEYSWVQGPLHSN@ETDRLPR.C	1.27	2.708	612	1000	0	0	0.505383	0.500045	0.759189	0.588206
Q92673	SORL1	K.LNFGLGN@R.S	1.99	1.765	158	132.939	0	0	0.6545	0.734814	0.688865	0.692726
Q92673	SORL1	R.LTIVN@SSVLDRPR.A	0.75	2.994	871	1000	0	0	0.515433	0.531064	0.639169	0.561889
Q92673	SORL1	R.SDEYN@CSSGM*CIR.S	1.14	1.236	1164	1000	0	0	0.659882	0.853194	1	0.837692
Q92673	SORL1	R.CPN@GTCIPSSK.H	2.07	1.519	1246	1000	0	0	0.702103	0.768554	1	0.823552
Q92673	SORL1	R.AASN@FTEIK.N	1.67	1.514	1706	1000	0	0	0.68709	0.740167	0.803446	0.743568
Q92673	SORL1	R.N@STVEYTLNK.L	1.75	1.442	1986	117.182	0	0	0.818419	0.647532	0.702419	0.72279
Q92673	SORL1	K.SRN@STVEYTLNK.L	1.06	2.07	1986	159.931	0	0	0.702523	0.755329	0.776051	0.744634
Q92673	SORL1	K.M*GHN@YTFTVQAR.C	0.84	1.855	2092	1000	0	0	0.652817	0.693081	0.815418	0.720439
Q92823	NRCAM	R.FN@HTQTIQQK.Q	0.95	2.164	223	1000	0	0	0.601598	0.498879	0.61818	0.572886
Q92823	NRCAM	R.ERPPTFLTPEGN@ASNK.E	2.28	1.534	276	55.952	0	0	0.631707	0.616168	0.73323	0.660368
Q92823	NRCAM	R.ERPPTFLTPEGN@ASNKEELR.G	0.73	2.61	276	15.661	0	0	0.63894	0.680628	0.679193	0.666254
Q92823	NRCAM	K.LSPYVN@YSFR.V	1.19	1.488	716	1000	0	0	0.458789	0.620204	0.599968	0.559654
Q92823	NRCAM	K.DGDDEWTSVVVAN@VSK.Y	1.23	3.269	802	1000	0	0	0.533474	0.66886	0.55855	0.586961
Q92823	NRCAM	R.QKDGDDEWTSVVVAN@VSK.Y	0.72	3.472	802	1000	0	0	0.715601	0.721172	0.680814	0.705863
Q92823	NRCAM	K.YQPIN@STHELGPLVDLK.I	1.59	2.183	993	1000	0	0	0.314844	0.269625	0.398512	0.32766
Q92823	NRCAM	K.NLN@FSTR.Y	1.45	1.381	1019	44.274	0	0	0.632885	0.622387	0.839183	0.698152
Q92823	NRCAM	K.EIVN@GSR.S	1.15	1.33	1115	1000	0	0	0.801093	0.910285	0.821102	0.84416
Q92854	SEMA4D	R.EAVFAVNALN@ISEK.Q	1.93	2.915	77	54.711	0	0	0.510345	0.726466	0.611622	0.616144
Q92859	NEO1	R.GSSVILN@CSAYSEPSPK.I	1.87	2.595	73	1000	0	0	0.402944	0.459438	0.759314	0.540565
Q92859	NEO1	K.LPSGM*LVISN@ATEGDGGLYR.C	1.74	2.604	210	1000	0	0	0.41968	0.46367	0.541871	0.475074
Q92859	NEO1	R.TPASDPHGDN@LTYSVFYTK.E	1.35	4.179	470	1000	0	0	0.460555	0.519152	0.488033	0.489247
Q92859	NEO1	R.TLSDVPSAAPQN@LSLEVR.N	0.72	1.457	639	1000	0	0	0.513625	0.491156	0.657825	0.554202
Q92896	GLG1	R.GN@ITEYQCHQYITK.M	1.8	1.546	210	1000	0	0	0.537258	0.626172	0.549706	0.571046
Q92896	GLG1	R.LCHTHGWN@ETSEFM*PQGAVFSCLYR.H	1.5	2.242	581	1000	0	0	0.225273	0.335332	0.293529	0.284711
Q92896	GLG1	R.N@DTLQEAK.E	1.46	1.49	786	1000	0	0	0.837511	0.960434	0.919731	0.905892
Q93063	EXT2	K.CTN@LSEGVLSVR.K	0.43	1.905	288	1000	0	0	0.673423	0.663886	0.706878	0.681396
Q969P0	IGSF8	R.GETASLLCN@ISVR.G	0.56	1.344	463	1000	0	0	0.594113	0.712757	0.685801	0.664224
Q969V3	NCLN	R.VIYN@LTEK.G	1.95	1.849	428	1000	0	0	0.0150547	0.0909277	0.0742173	0.0600665
Q969Y0	NXPE3	K.M*PVN@SSGPDWVTVIPR.R	0.66	1.913	292	1000	0	0	0.515896	0.354991	0.662218	0.511035
Q969Y0	NXPE3	R.QFNDPDN@ITECLQR.K	1.64	1.454	346	14.061	0	0	0.417494	0.498688	0.704824	0.540335
Q96AY3	FKBP10	R.YHYN@GTFEDGKK.F	1.09	1.776	70	1000	0	0	0.280151	0.328327	0.354694	0.321058
Q96AY3	FKBP10	R.YHYN@GTFEDGK.K	2.33	2.636	70	1000	0	0	0.410597	0.404688	0.543564	0.45295
Q96AY3	FKBP10	R.TLSRPSETCN@ETTK.L	0.28	1.365	393	1000	0	0	0.467031	0.57455	0.435023	0.492201
Q96EE4	CCDC126	R.TN@VSGSIR.-	0.72	1.39	134	1000	0	0	0.863751	0.591922	0.881759	0.779144
Q96F46	IL17RA	R.ALVCSQPGLN@CTVK.N	-0.27	2.164	49	1000	0	0	0.633263	0.578607	0.654276	0.622049
Q96F46	IL17RA	K.N@STCLDDSWIHPR.N	1.69	2.076	54	1000	0	0	0.669008	0.545897	1	0.738302
Q96HA4	C1orf159	R.SFAGPGAPFPM*N@R.S	1	2.217	128	1000	0	0	0.676241	0.6761	0.736071	0.696137
Q96J84	KIRREL1	R.IDGGPVILLQAGTPHN@LTCR.A	-0.28	2.4	140	1000	0	0	0.300925	0.476963	0.426245	0.401378
Q96J84	KIRREL1	K.VGSTN@VSTLVNVHFAPR.I	2.33	2.509	297	83.991	0	0	0.458789	0.403031	0.608663	0.490161
Q96L58	B3GALT6	R.DAYEN@LTAK.V	1.57	1.779	131	1000	0	0	0.28894	0.304321	0.35381	0.315691
Q96NT5	SLC46A1	R.FSADLGYN@GTR.Q	1.22	1.483	58	1000	0	0	0.539277	0.660623	0.592071	0.597324
Q96PB1	CASD1	K.IHN@GSSEALSQYK.M	1.23	1.562	175	1000	0	0	0.843818	0.505719	0.621006	0.656848
Q96PD2	DCBLD2	K.YCGLGLQM*N@HSIESK.G	2.41	3.503	155	1000	0	0	0.577208	0.475216	0.50575	0.519391
Q96PD2	DCBLD2	R.NSNDLKN@TTAPPK.I	1.03	2.208	474	50.686	0	0	0.787426	0.80316	0.863306	0.817964
Q96PQ0	SORCS2	R.YVTCAIHN@CSEK.M	0.72	3.533	328	1000	0	0	0.793944	0.579408	0.741499	0.70495
Q96PQ0	SORCS2	K.AM*YVN@LTLTGEPIR.H	3.35	2.704	830	1000	0	0	0.492767	0.456419	0.523051	0.490746
Q96QE2	SLC2A13	R.ITFKPIAPSGQN@ATCTR.Y	1.3	2.642	433	1000	0	0	0.547183	0.571885	0.589493	0.56952
Q96S52	PIGS	K.TYN@ASVLPVR.V	1.6	1.532	370	1000	0	0	0.571236	0.574353	0.378001	0.507863
Q99519	NEU1	R.WSFSN@GTSWR.K	2.09	1.382	352	1000	0	0	0.490076	0.530991	0.579197	0.533421
Q99571	P2RX4	K.VKGVAVTN@TSK.L	0.8	1.249	75	1000	0	0	0.768124	0.670746	0.951564	0.796812
Q99571	P2RX4	K.GVAVTN@TSK.L	1.82	1.578	75	1000	0	0	0.796972	0.821224	0.998713	0.872303
Q99571	P2RX4	R.CVAFN@GSVK.T	1.03	2.185	153	1000	0	0	0.626535	0.703412	0.675535	0.668494
Q99650	OSMR	K.VSTN@STR.Q	0.98	1.263	42	1000	0	0	0.792347	0.916877	1	0.903075
Q99650	OSMR	R.IETSNVIWVGN@YSTTVK.W	1.95	2.665	84	83.991	0	0	0.350841	0.506825	0.54549	0.467719
Q99650	OSMR	R.NIQNN@VSCYLEGK.Q	1.56	2.912	176	20.016	0	0	0.516611	0.652784	0.638143	0.602513
Q99650	OSMR	K.GTNIYCEASQGN@VSEGM*K.G	0.82	3.084	221	179.266	0	0	0.438688	0.519368	0.700122	0.552726
Q99650	OSMR	K.M*M*QYN@VSIK.V	1.42	1.507	380	1000	0	0	0.65841	0.616789	0.758014	0.677738
Q99650	OSMR	K.NVGPN@TTSTVISTDAFRPGVR.Y	1.84	3.612	580	58.868	0	0	0.522035	0.600933	0.596166	0.573045
Q99808	SLC29A1	R.LDM*SQN@VSLVTAELSK.D	1.01	2.834	48	1000	0	0	0.577965	0.615606	0.610622	0.601397
Q99835	SMO	K.FN@SSGQCEVPLVR.T	0.62	1.519	188	1000	0	0	0.565349	0.685897	0.767431	0.672892
Q99985	SEMA3C	R.VIQTFN@R.T	1.08	1.457	123	1000	0	0	0.343482	0.399041	0.455692	0.399405
Q99985	SEMA3C	R.ICPN@DTGGLR.S	0.81	1.294	268	1000	0	0	0.633305	0.595753	0.658492	0.629183
Q99985	SEMA3C	K.NN@TTFLECAPK.S	1.44	2.086	586	21.26	0	0	0.572246	0.899965	0.647636	0.706615
Q99999	GAL3ST1	R.AN@GSAGECQPR.R	0.27	1.745	66	1000	0	0	0.945753	0.921528	1	0.95576
Q9BTN0	LRFN3	R.M*YQIQYN@SSADDILVYR.M	1.18	3.221	462	1000	0	0	0.450126	0.519803	0.512389	0.494106
Q9BTY2	FUCA2	R.SQN@DTVTPDVWYTSKPK.E	0.31	2.628	377	1000	0	0	0.521615	0.658833	0.449429	0.543292
Q9BVK6	TMED9	R.FTFTSHTPGEHQICLHSN@STK.F	0.64	4.041	125	1000	0	0	0.335955	0.258506	0.389591	0.328017
Q9BVX2	TMEM106C	R.SEQLVN@FTGK.A	0.95	1.859	186	1000	0	0	0.679479	0.576951	0.662576	0.639669
Q9BXN1	ASPN	K.ITDIEN@GSLANIPR.V	1.16	1.939	282	67.368	0	0	0.545248	0.620597	0.748541	0.638129
Q9BXP2	SLC12A9	R.LTPRPGPN@GSSLPPR.F	0.06	2.036	228	1000	0	0	0.721362	0.774353	0.788122	0.761279
Q9BXT2	CACNG6	R.DTCGPAELPGEAN@CTYFK.F	1.22	1.962	113	1000	0	0	0.45677	0.572903	0.715243	0.581639
Q9BY67	CADM1	K.VSLTN@VSISDEGR.Y	1.82	1.944	113	1000	0	0	0.604836	0.642573	0.614454	0.620621
Q9BY67	CADM1	K.DTAVEGEEIEVN@CTAM*ASKPATTIR.W	1.23	4.006	165	1000	0	0	0.230446	0.384171	0.278048	0.297555
Q9BY67	CADM1	K.DTAVEGEEIEVN@CTAMASKPATTIR.W	3.05	3.441	165	1000	0	0	0.453574	0.646652	0.860801	0.653676
Q9BY67	CADM1	K.TDN@GTYR.C	1.63	1.538	308	1000	0	0	0.961733	1	1	0.987244
Q9BY76	ANGPTL4	R.LPEM*AQPVDPAHN@VSR.L	2.06	2.183	177	1000	0	0	0.584357	0.56309	0.784296	0.643914
Q9BY76	ANGPTL4	K.RLPEM*AQPVDPAHN@VSR.L	0.1	2.08	177	1000	0	0	0.685282	0.612887	0.803225	0.700464
Q9BY76	ANGPTL4	R.KRLPEM*AQPVDPAHN@VSR.L	0.97	2.659	177	1000	0	0	0.700757	0.557154	0.897776	0.718562
Q9BY76	ANGPTL4	R.LPEMAQPVDPAHN@VSR.L	1.95	1.523	177	1000	0	0	0.884861	0.571241	0.75713	0.737744
Q9BY76	ANGPTL4	K.RLPEMAQPVDPAHN@VSR.L	0.04	2.533	177	1000	0	0	1	0.587319	0.925939	0.837753
Q9BZC7	ABCA2	K.VSQQLGLDAPN@GSDSSPQAPPPR.R	2.74	2.682	305	1000	0	0	0.63423	0.597042	0.882056	0.704443
Q9BZR6	RTN4R	R.VPPGDSPPGN@GSGPR.H	1.3	1.9	372	1000	0	0	0.716484	0.547539	1	0.754674
Q9BZR6	RTN4R	K.GRVPPGDSPPGN@GSGPR.H	1.04	2.513	372	1000	0	0	1	0.759994	0.680156	0.813384
Q9C0C4	SEMA4C	R.DPYCAWSVN@TSR.C	1.88	1.295	522	1000	0	0	0.647014	0.716833	0.695178	0.686342
Q9C0H2	TTYH3	R.VWDTAVGLN@HTAEPSLQTLER.Q	1.12	1.538	144	1000	0	0	0.450631	0.552616	0.483682	0.495643
Q9GZU1	MCOLN1	R.GGGDPWTN@GSGLALCQR.Y	1.95	1.56	159	1000	0	0	0.524222	0.520606	0.780933	0.608587
Q9GZX3	CHST6	R.NALN@VSQAWR.H	0.99	1.669	328	65.076	0	0	0.58873	0.797241	0.670032	0.685334
Q9H013	ADAM19	R.N@TSFFETEGCGK.K	1.87	2.404	645	1000	0	0	0.659083	0.799408	0.555121	0.671204
Q9H013	ADAM19	R.N@TSFFETEGCGKK.C	1.05	2.04	645	1000	0	0	0.628595	0.799962	0.65837	0.695642
Q9H0X4	FAM234A	K.SDPHWESM*LN@ATTR.R	0.76	1.774	314	1000	0	0	0.526493	0.566208	0.704905	0.599202
Q9H0X4	FAM234A	R.YKPDTLAVAVEN@GTGTDR.Q	2.04	3.314	389	1000	0	0	0.152187	0.237264	0.225248	0.204899
Q9H159	CDH19	R.SKVFNINDN@GTITTSNSLDR.E	1.51	1.955	419	37.613	0	0	0.4582	0.589427	0.650552	0.56606
Q9H159	CDH19	K.VFNINDN@GTITTSNSLDR.E	1.7	3.619	419	37.613	0	0	0.56619	0.626147	0.584991	0.592443
Q9H173	SIL1	R.LINKFN@SSSSSLEEK.I	1.1	2.017	193	34.703	0	0	0.606728	0.689998	0.761562	0.686096
Q9H1J7	WNT5B	R.FTQPTPEDLVYVDPSPDYCLRN@ESTGSLGTQGR.L	-0.44	1.606	291	1000	0	0	0.477923	0.739821	0.660517	0.626087
Q9H1U4	MEGF9	R.CN@QTTGQCECRPGYQGLHCETCK.E	0.84	2.907	218	1000	0	0	0.570648	0.778186	0.891711	0.746848
Q9H1U4	MEGF9	K.GN@HCEECK.E	1.25	1.25	327	1000	0	0	0.825315	0.819503	1	0.881606
Q9H239	MMP28	K.GSHFWEVAADGN@VSEPRPLQER.W	1.64	2.031	355	1000	0	0	0.540622	0.625813	0.869231	0.678556
Q9H4D0	CLSTN2	K.IHGQELPFEAVVLN@K.T	2.37	2.749	98	1000	0	0	0.373339	0.419967	0.446006	0.413104
Q9H5V8	CDCP1	R.ESN@ITVLIK.L	0.63	1.351	39	1000	0	0	0.12725	0.201875	0.20342	0.177515
Q9H5V8	CDCP1	R.IGTFCSN@GTVSR.I	1.89	1.851	180	1000	0	0	0.517073	0.581696	0.560618	0.553129
Q9H5V8	CDCP1	R.N@VSGFSIANR.S	0.92	1.407	205	117.182	0	0	0.763751	0.76274	0.795057	0.773849
Q9H5V8	CDCP1	R.TCSSN@LTLTSGSK.H	1.48	2.445	386	1000	0	0	0.785786	0.778663	0.615432	0.726627
Q9H6B4	CLMP	R.HVYNN@LTEEQK.G	1.2	2.67	74	44.274	0	0	0.607569	0.645279	0.69656	0.649803
Q9H6X2	ANTXR1	K.DFN@ETQLAR.I	1.12	1.371	184	1000	0	0	0.643902	0.802524	0.665896	0.704107
Q9H741	SPRING1	K.VQFNLGN@SSRPSNQCR.N	1.44	2.618	67	54.711	0	0	0.56291	0.775218	0.602099	0.646742
Q9H813	PACC1	K.HHYEVIPPLTSPGQPGDM*N@CTTQR.I	1.59	2.798	148	1000	0	0	0.438982	0.68207	0.699041	0.606698
Q9H8M5	CNNM2	R.VYGQNINN@ETWSR.I	1.87	2.023	112	23.016	0	0	0.592515	0.769068	0.603639	0.655074
Q9HAT2	SIAE	K.N@LTFEGPLPEK.I	1.36	1.462	401	1000	0	0	0.474516	0.508683	0.448573	0.477258
Q9HAT2	SIAE	R.ALAYGEKN@LTFEGPLPEK.I	0.64	1.644	401	1000	0	0	0.570227	0.68526	0.669002	0.641496
Q9HAW8	UGT1A10	R.SLN@CTVK.T	1.83	1.531	71	1000	0	0	0.249243	0.342366	0.337251	0.30962
Q9HC56	PCDH9	K.IVASDSGKPSLN@QTALVR.V	1.6	2.334	450	1000	0	0	0.554668	0.706372	0.63969	0.633577
Q9HC56	PCDH9	K.SN@VSFDREQQSSYTFDVK.A	0.63	2.133	630	1000	0	0	0.614886	0.637894	0.58729	0.613357
Q9HC56	PCDH9	R.IDPVTGN@ITLEEKPAPTDVGLHR.L	-0.65	3.986	734	1000	0	0	0.241926	0.43997	0.447559	0.376485
Q9HCN3	PGAP6	R.DCVSN@GSLGCPVR.L	2.06	1.871	232	1000	0	0	0.625315	0.710852	0.845336	0.727168
Q9HCN3	PGAP6	R.GWSCTDN@STAQTVAQQR.A	1.17	2.958	535	1000	0	0	0.525147	0.592546	0.807521	0.641738
Q9HCU4	CELSR2	R.FGSVLGN@YSCAAQGTQGGSK.K	1.49	2.12	1501	1000	0	0	0.533474	0.563434	0.520137	0.539015
Q9HCU4	CELSR2	R.FGSVLGN@YSCAAQGTQGGSKK.S	2.4	2.333	1501	1000	0	0	0.647435	0.575441	0.608735	0.610537
Q9HCU4	CELSR2	R.LQRN@ESGLDSGR.S	0.89	1.902	2043	1000	0	0	0.730362	0.823151	0.933706	0.829073
Q9HD45	TM9SF3	R.IVDVN@LTSEGK.V	0.24	2.238	174	1000	0	0	0.0915055	0.169406	0.14856	0.136491
Q9HDC9	APMAP	R.AGPN@GTLFVADAYK.G	1.37	2.006	160	1000	0	0	0.443734	0.421993	0.538875	0.468201
Q9NQZ7	ENTPD7	R.YEDLVLN@ETLNK.N	-0.7	2.185	330	71.586	0	0	0.463331	0.531107	0.556028	0.516822
Q9NQZ7	ENTPD7	R.QRYEDLVLN@ETLNK.N	1.3	3.009	330	72.827	0	0	0.485029	0.567229	0.593543	0.5486
Q9NRA2	SLC17A5	K.VHHN@QTGK.K	0.57	2.161	95	1000	0	0	0.522876	0.614514	0.830114	0.655835
Q9NRB3	CHST12	R.GFCAN@SSLAFPTK.E	2.39	2.39	134	1000	0	0	0.537847	0.574964	0.56611	0.55964
Q9NS68	TNFRSF19	K.AN@CSATSDAICGDCLPGFYR.K	1.47	2.439	105	1000	0	0	0.26968	0.427384	0.359794	0.352286
Q9NS84	CHST7	R.FPSN@LSGAVGEAVSR.E	3.98	2.241	88	1000	0	0	0.442431	0.57699	0.544883	0.521435
Q9NS84	CHST7	R.APDTAN@LTTAALFR.W	2.87	2.648	186	1000	0	0	0.581203	0.558304	0.812201	0.650569
Q9NT68	TENM2	K.N@SSIDSGEAEVGRR.V	0.95	1.293	443	1000	0	0	0.588057	0.627386	0.880876	0.698773
Q9NT99	LRRC4B	K.ETVPSN@TTCCAR.C	0.41	1.476	333	1000	0	0	0.705635	0.900241	0.73401	0.779962
Q9NU53	GINM1	R.IN@VTTLKDDGDISK.Q	1.24	2.348	46	1000	0	0	0.287805	0.371043	0.361898	0.340249
Q9NUM4	TMEM106B	R.LNN@ITIIGPLDM*K.Q	1.06	1.659	183	20.016	0	0	0.184609	0.401552	0.403446	0.329869
Q9NUN5	LMBRD1	K.DWANAN@VSR.Q	0.84	1.249	88	20.016	0	0	0.668167	0.714515	0.688526	0.690403
Q9NWD8	TMEM248	R.FNDLDLCVSEN@ETLK.H	1.04	2.429	72	94.29	0	0	0.471825	0.56964	0.651145	0.564203
Q9NX62	BPNT2	K.QVALQTFGN@QTTIIPAGGAGYK.V	1.02	3.51	259	1000	0	0	0.566022	0.573354	0.578546	0.572641
Q9NY35	CLDND1	R.SPVQEN@SSDLNK.S	1.57	1.856	42	88.334	0	0	0.680025	0.614724	0.849988	0.714913
Q9NY97	B3GNT2	R.QYNPILSM*LTN@QTGEAGR.L	1.43	1.405	79	58.767	0	0	0.402019	0.423624	0.624184	0.483275
Q9NY97	B3GNT2	R.LSNISHLN@YCEPDLR.V	1.74	1.441	94	67.368	0	0	0.357275	0.379817	0.514219	0.417104
Q9NY97	B3GNT2	R.ESWGQESNAGN@QTVVR.V	0.39	2.46	173	92.339	0	0	0.645921	0.692782	0.643186	0.66063
Q9NYQ6	CELSR1	K.DIGN@YSCAAQGTQTGSK.K	0.01	2.252	1576	1000	0	0	0.598738	0.709947	0.6709	0.659862
Q9NYQ6	CELSR1	K.DIGN@YSCAAQGTQTGSKK.S	2.19	3.968	1576	1000	0	0	0.705299	0.649917	0.715221	0.690145
Q9NYQ6	CELSR1	K.GFDPDCN@KTNGQCQCK.E	0.19	1.933	1979	54.711	0	0	0.783768	0.748121	0.827912	0.7866
Q9NYQ6	CELSR1	K.LSRN@ETQVDGAR.A	0.26	2.241	2122	1000	0	0	0.900336	0.63522	0.804378	0.779978
Q9NZ53	PODXL2	R.SLEEIGIQN@YSTTSSCQAR.A	-1.09	3.909	480	1000	0	0	0.739277	0.986854	0.676052	0.800728
Q9NZQ7	CD274	K.DLYVVEYGSN@M*TIECK.F	-1.38	2.35	35	1000	0	0	0.558873	0.555188	0.790511	0.634857
Q9NZQ7	CD274	R.IN@TTTNEIFYCTFR.R	1.29	1.711	200	60.621	0	0	0.611186	0.622973	0.644073	0.626077
Q9P0K1	ADAM22	R.ETCSGN@SSQCAPNIHK.M	1.87	1.627	519	80.387	0	0	0.611354	0.847218	0.918477	0.79235
Q9P244	LRFN1	R.M*YQVQYN@SSVDDSLVYR.M	2.15	2.824	459	1000	0	0	0.385913	0.535868	0.536661	0.486147
Q9P244	LRFN1	R.MYQVQYN@SSVDDSLVYR.M	1.11	3.731	459	1000	0	0	0.431623	0.548081	0.487054	0.488919
Q9P273	TENM3	K.FN@ISLQK.D	1.32	1.225	419	1000	0	0	0.291001	0.323006	0.295027	0.303011
Q9P273	TENM3	K.IGPFAN@TTK.Y	1.37	1.385	2124	1000	0	0	0.704668	0.710371	0.833372	0.74947
Q9P2B2	PTGFRN	K.ELDLTCN@ITTDR.A	0.57	2.592	300	1000	0	0	0.533137	0.547576	0.652768	0.577827
Q9P2B2	PTGFRN	R.YSVLIM*AEKPVGDLSSPN@ETK.Y	1.04	3.136	600	1000	0	0	0.51598	0.604745	0.553558	0.558094
Q9P2C4	TMEM181	K.VIQTSAAN@FSLNNSK.K	2.19	2.381	185	71.586	0	0	0.346426	0.441585	0.513927	0.433979
Q9P2C4	TMEM181	K.VIQTSAAN@FSLNNSKK.L	1.24	3.373	185	193.67	0	0	0.660387	0.57207	0.933875	0.722111
Q9P2C4	TMEM181	K.VIQTSAANFSLN@NSK.K	1.9	3.77	189	71.586	0	0	0.543734	0.626726	0.559511	0.576657
Q9P2J2	IGSF9	K.DLGQGQGQVQVQN@GTLR.I	2.79	1.861	188	1000	0	0	0.710597	0.470509	1	0.727035
Q9UBG0	MRC2	R.VTPACN@TSLPAQR.W	1.03	2.043	69	1000	0	0	0.66148	0.736642	0.800773	0.732965
Q9UBG0	MRC2	R.TSN@ISKPGTLER.G	0.62	1.741	140	1000	0	0	0.718335	0.834479	0.587515	0.713443
Q9UBG0	MRC2	K.KPN@ATAEPTPPDR.W	0.49	1.724	364	1000	0	0	0.68402	0.66632	0.904195	0.751512
Q9UBG0	MRC2	K.KKPN@ATAEPTPPDR.W	0.93	2.043	364	1000	0	0	0.751808	0.775145	0.86395	0.796968
Q9UBG0	MRC2	R.WNDSPCN@QSLPSICKK.A	1.77	2.946	497	72.827	0	0	0.57561	0.727441	0.584908	0.62932
Q9UBG0	MRC2	R.WNDSPCN@QSLPSICK.K	0.59	2.498	497	68.329	0	0	0.650799	0.722584	0.738473	0.703952
Q9UBG0	MRC2	R.GGCVALATGSAM*GLWEVKN@CTSFR.A	2.23	1.884	634	1000	0	0	0.205467	0.597878	0.406746	0.403364
Q9UBN6	TNFRSF10D	K.CKN@ESAASSTGK.T	1.52	1.65	182	1000	0	0	1	0.941941	1	0.980647
Q9UBQ6	EXTL2	K.STM*DSFTLIMQTYN@R.T	0.94	1.499	74	1000	0	0	0.410934	0.417128	0.521588	0.449883
Q9UBQ6	EXTL2	K.STM*DSFTLIM*QTYN@R.T	1.29	2.283	74	1000	0	0	0.43074	0.563715	0.678085	0.557514
Q9UBX1	CTSF	K.NFVITYN@R.T	-0.1	1.315	195	153.204	0	0	0.210934	0.454766	0.231561	0.299087
Q9UH99	SUN2	K.ALSPN@STISSAPK.D	1.48	1.831	636	1000	0	0	0.481245	0.503389	0.485428	0.490021
Q9UHG3	PCYOX1	K.GELN@TSIFSSRPIDK.F	1.36	1.981	353	1000	0	0	0.0158116	0.0896966	0.0999732	0.0684938
Q9UHN6	CEMIP2	R.FDTHEYRN@ESR.R	0.55	2.745	292	1000	0	0	0.747729	0.647486	0.797805	0.731007
Q9UHW9	SLC12A6	K.TKEINN@M*TVPSK.L	1.32	2.209	398	44.274	0	0	0.695963	0.773642	0.881932	0.783846
Q9UIG8	SLCO3A1	R.DVCAAN@GSGGDEGPDPDLICR.N	-0.23	2.495	153	1000	0	0	0.546257	0.633754	0.802905	0.660972
Q9UIQ6	LNPEP	R.EETLLYDSN@TSSMADR.K	1.72	1.553	448	1000	0	0	0.601093	0.591288	0.593422	0.595268
Q9UIQ6	LNPEP	R.EETLLYDSN@TSSM*ADRK.L	1.62	1.535	448	1000	0	0	0.595963	0.636957	0.657801	0.63024
Q9UIQ6	LNPEP	R.EETLLYDSN@TSSM*ADR.K	1.31	1.95	448	1000	0	0	0.596299	0.615491	0.728966	0.646919
Q9UIQ6	LNPEP	R.SALLEFACTHNLGN@CSTTAM*K.L	1.55	1.774	834	15.288	0	0	0.512195	0.512976	0.519018	0.51473
Q9UIW2	PLXNA1	K.LSGN@LTLLR.A	1.31	1.958	77	1000	0	0	0.569722	0.640791	0.590847	0.600454
Q9UIW2	PLXNA1	R.AQLTNPEVKYN@YTEDPTILR.I	1.49	1.807	1043	67.368	0	0	0.652902	0.648612	0.552368	0.617961
Q9UK23	NAGPA	R.N@GSIYIN@ESQATECDETQETGSFSK.F	1.99	1.594	208	1000	214	1000	0.646005	1	0.811267	0.819091
Q9UK23	NAGPA	R.CDAGWTGSN@CSEECPLGWHGPGCQRPCK.C	1.13	3.474	388	1000	0	0	0.514718	0.706637	0.442102	0.554486
Q9UKX5	ITGA11	K.CPVIHGN@CTK.L	0.78	2.151	82	1000	0	0	0.866022	0.829562	1	0.898528
Q9UKX5	ITGA11	K.VIQQSERDN@VTR.Y	0.62	2.77	291	1000	0	0	0.759546	0.772491	0.820553	0.784197
Q9UKX5	ITGA11	K.HFFN@VTDEAALK.D	0.42	1.355	331	1000	0	0	0.300841	0.500787	0.47676	0.426129
Q9UKX5	ITGA11	K.YIASDPDDKHFFN@VTDEAALK.D	1.2	3.879	331	1000	0	0	0.405929	0.459871	0.465462	0.443754
Q9UKX5	ITGA11	K.QVCN@VSYPFFR.A	1.39	2.06	894	1000	0	0	0.239361	0.347039	0.311254	0.299218
Q9ULF5	SLC39A10	R.GEPSNEPSTETN@KTQEQSDVKLPK.G	1.16	2.323	218	46.97	0	0	0.613541	0.673625	0.85828	0.715149
Q9ULF5	SLC39A10	R.GEPSNEPSTETN@KTQEQSDVK.L	1.24	2.495	218	46.341	0	0	0.679437	0.769874	0.726516	0.725276
Q9ULF5	SLC39A10	K.DLNEDDHHHECLN@VTQLLK.Y	0.15	4.313	339	134.708	0	0	0.529689	0.629875	0.604668	0.588077
Q9ULI3	HEG1	R.TFLN@TTVEK.H	1.26	1.346	1080	1000	0	0	0.747351	0.836251	0.744777	0.776126
Q9UM47	NOTCH3	R.CLHN@GTCVDLVGGFR.C	3.32	3.044	1179	1000	0	0	0.438478	0.445526	0.48062	0.454874
Q9UN70	PCDHGC3	K.VLDANDNAPVFN@QSLYR.A	1.94	3.826	245	88.334	0	0	0.487132	0.603821	0.591242	0.560732
Q9UN70	PCDHGC3	K.VLDANDNAPVFN@QSLYR.A	1.29	2.191	245	47.631	0	0	0.616611	0.600554	0.610418	0.609194
Q9UN70	PCDHGC3	R.ETVPEYN@LSITAR.D	1.28	1.534	424	1000	0	0	0.469722	0.571158	0.504934	0.515271
Q9UN75	PCDHA12	K.VVLSENVQN@DTR.V	1.51	2.132	257	65.076	0	0	0.703448	0.778041	0.695058	0.725516
Q9UPZ6	THSD7A	R.RGN@QTALCGGGIQTR.E	0.76	1.592	450	1000	0	0	0.712994	0.679772	0.770957	0.721241
Q9UPZ6	THSD7A	R.CPN@SSALQEVR.S	1.29	1.327	679	1000	0	0	0.644743	0.831308	0.692178	0.722743
Q9UPZ6	THSD7A	K.YNAQPVGN@WSDCILPEGK.V	1.42	2.534	968	89.575	0	0	0.543987	0.530314	0.593178	0.555826
Q9UQV4	LAMP3	K.TGIYQVLN@GSR.L	1.21	1.757	232	1000	0	0	0.476451	0.602156	0.447811	0.508806
Q9UQV4	LAMP3	R.RYFNIDPN@ATQASGNCGTR.K	-1.62	1.825	266	31.351	0	0	0.533642	0.661613	0.788509	0.661255
Q9Y227	ENTPD4	R.ETIQPFM*N@K.T	1.27	1.348	404	1000	0	0	0.667872	0.610606	0.732362	0.67028
Q9Y2B1	RXYLT1	R.EHWQPQETN@ESLK.N	1.71	2.511	312	1000	0	0	0.390833	0.472429	0.675076	0.512779
Q9Y3B3	TMED7	K.QYDSFTFTASKN@GTYK.F	1.26	2.626	103	1000	0	0	0.487132	0.658203	0.542272	0.562536
Q9Y3B3	TMED7	K.KQYDSFTFTASKN@GTYK.F	0.88	3.917	103	1000	0	0	0.666737	0.661036	0.663381	0.663718
Q9Y4D7	PLXND1	K.INLN@ESMQVVSR.R	1.07	1.635	500	20.016	0	0	0.502649	0.574782	0.630003	0.569145
Q9Y4D7	PLXND1	K.INLN@ESM*QVVSR.R	0.2	1.365	500	44.274	0	0	0.595374	0.633672	0.620373	0.616473
Q9Y4L1	HYOU1	R.VFGSQN@LTTVK.L	1.84	2.142	515	1000	0	0	0.0984441	0.177481	0.175496	0.150474
Q9Y4L1	HYOU1	K.VIN@ETWAWK.N	1.36	1.394	862	1000	0	0	0.169933	0.212612	0.258986	0.213844
Q9Y4L1	HYOU1	K.N@ATLAEQAK.L	1.23	1.448	869	1000	0	0	0.324853	0.325286	0.393017	0.347719
Q9Y4L1	HYOU1	R.AEPPLN@ASASDQGEK.V	0.63	3.243	931	1000	0	0	0.55307	0.593392	0.757449	0.634637
Q9Y5G0	PCDHGB5	R.EQTPEYN@VTITATDR.G	0.13	2.998	415	1000	0	0	0.787721	0.681637	0.806964	0.758774
Q9Y5G2	PCDHGB2	R.DQGSPALSAN@VSLR.V	0.96	1.7	545	1000	0	0	0.590034	0.68234	0.709019	0.660464
Q9Y5G3	PCDHGB1	R.EQTADYN@VTIIATDK.G	1.21	2.85	415	1000	0	0	0.500589	0.579804	0.632774	0.571056
Q9Y5Z0	BACE2	K.ISIYLRDEN@SSR.S	1.45	1.793	366	1000	0	0	0.688141	0.515722	0.847025	0.683629
Q9Y639	NPTN	K.AN@ATIEVK.A	0.89	1.401	229	1000	0	0	0.224432	0.255939	0.290496	0.256956
Q9Y639	NPTN	R.KKENGM*PM*DIVN@TSGR.F	1.01	2.472	284	41.343	0	0	0.655887	0.57124	0.762126	0.663084
Q9Y639	NPTN	K.ENGM*PM*DIVN@TSGR.F	0.82	2.203	284	58.767	0	0	0.682506	0.651328	0.671864	0.668566
Q9Y639	NPTN	K.KENGMPM*DIVN@TSGR.F	0.84	2.069	284	117.111	0	0	0.60143	0.588645	0.822183	0.670753
Q9Y644	RFNG	R.VINTN@CSAVR.T	-0.43	1.667	113	20.016	0	0	0.53873	0.729873	0.661424	0.643342
Q9Y6M7	SLC4A7	K.KDN@ITAHNISWR.N	1.47	2.112	786	110.37	0	0	0.620353	0.62927	0.707241	0.652288
Q9Y6M7	SLC4A7	K.DN@ITAHNISWR.N	0.29	1.942	786	88.334	0	0	0.62439	0.667869	0.872587	0.721615
Q9Y6M7	SLC4A7	R.N@LTVSECK.K	0.17	1.476	796	1000	0	0	0.718839	0.832777	0.774953	0.775523
Q9Y6X5	ENPP4	K.YGPEDKEN@M*SR.V	0.91	1.321	202	1000	0	0	0.386459	0.452494	0.549151	0.462702

## Sheet: S1c
Table S1c. Quantification of core fucosylation stoichiometry of N-glycosites in MCF10A cells
UniProt ID	Gene Symbol	ModScore Peptide	PPM	XCorr	Site 1 Position	Site 1 Score	Site 2 Position	Site 2 Score	Stoi Exp1	Stoi Exp2	Stoi Exp3	Average Stoi
A0PJZ3	GXYLT2	R.LFN@STQLAAM*APEHEIPK.I	1.84	3.466	233	1000	0	0	0.468217	0.51493	0.533121	0.505423
A2RU67	FAM234B	K.APDSN@CSNLLITTR.Q	2.47	1.83	396	54.711	0	0	0.618837	0.712188	0.676259	0.669095
A7E3W2	LGALS3BP	K.ALVPSALATN@SSR.S	1.36	1.937	521	1000	0	0	0.598295	0.671856	0.62124	0.630464
O00391	QSOX1	K.N@GSGAVFPVAGADVQTLR.E	1.36	2.875	130	1000	0	0	0.644651	0.690574	0.600449	0.645225
O00461	GOLIM4	R.KPDPAEQQN@VTQVAHSPQGYNTAR.E	1.93	4.273	257	175.053	0	0	0.515581	0.658212	0.686653	0.620149
O00468	AGRN	R.DPCSN@VTCSFGSTCAR.S	1.47	2.922	250	1000	0	0	0.635504	0.718096	0.575552	0.643051
O00469	PLOD2	K.YFN@YTVK.V	2.23	1.686	63	1000	0	0	0.56814	0.511625	0.487877	0.522547
O00469	PLOD2	R.EAIN@ITLDHK.C	1.06	2.383	209	1000	0	0	0.390543	0.247592	0.314756	0.31763
O00469	PLOD2	R.YN@CSIESPR.K	0.89	1.229	696	1000	0	0	0.587597	0.541031	0.640095	0.589574
O00478	BTN3A3	R.IHN@VTASDSGK.Y	1.87	2.412	115	1000	0	0	0.57124	0.531905	0.641801	0.581649
O00584	RNASET2	R.AYWPDVIHSFPN@R.S	0.91	2.683	106	1000	0	0	0.348915	0.37765	0.362543	0.363036
O00754	MAN2B1	R.WWHQQTN@ATQEVVR.D	1.35	3.386	133	1000	0	0	0.531008	0.620279	0.490462	0.54725
O00754	MAN2B1	K.AN@LTWSVK.H	2.92	1.38	367	1000	0	0	0.57593	0.628583	0.526221	0.576911
O00754	MAN2B1	K.TPLVQEVHQN@FSAWCSQVVR.L	-0.65	3.137	692	1000	0	0	0.439767	0.468028	0.514492	0.474096
O00754	MAN2B1	K.LN@QTEPVAGNYYPVNTR.I	1.72	2.567	766	77.307	0	0	0.589806	0.544955	0.570229	0.56833
O00754	MAN2B1	R.N@LSAPVTLNLR.D	0.86	1.858	930	93.8	0	0	0.624341	0.752603	0.556538	0.644494
O14672	ADAM10	R.EGICNGFTALCPASDPKPN@FTDCNR.H	2.2	4.17	551	33.2	0	0	0.58907	0.674429	0.552009	0.605169
O14773	TPP1	K.FLSSSPHLPPSSYFN@ASGR.A	2.19	2.268	443	1000	0	0	0.510388	0.61099	0.459078	0.526819
O14786	NRP1	R.GPECSQN@YTTPSGVIK.S	3.23	1.784	150	1000	0	0	0.464651	0.51271	0.411657	0.463006
O14786	NRP1	K.IGYSNN@GSDWK.M	2.54	1.42	522	23.016	0	0	0.568295	0.62356	0.494656	0.56217
O15031	PLXNB2	R.ALSN@ISLR.L	1.57	1.519	127	1000	0	0	0.542171	0.589303	0.472761	0.534745
O15031	PLXNB2	K.SCVAVTSAQPQN@MSR.R	1.12	2.734	528	1000	0	0	0.422636	0.300044	0.510917	0.411199
O15031	PLXNB2	K.LSHDAN@ETLPLHLYVK.S	1.19	3.087	733	1000	0	0	0.493798	0.51353	0.53421	0.513846
O15031	PLXNB2	R.CVYEALCN@TTSECPPPVITR.I	1.62	4.618	795	1000	0	0	0.555194	0.470565	0.560517	0.528759
O15031	PLXNB2	R.EAESLQPMTVVGTDYVFHN@DTK.V	0.89	3.434	1049	1000	0	0	0.57186	0.601873	0.605311	0.593015
O15118	NPC1	R.QSQFLN@VTATEDYVDPVTN@QTK.T	2.77	1.892	122	1000	135	1000	0.0265891	0.227025	0.136533	0.130049
O15118	NPC1	R.VDN@ITDQFCN@ASVVDPACVR.C	1.59	2.475	961	1000	968	1000	0.398062	0.46857	0.546261	0.470964
O15230	LAMA5	R.CDVCAEGFTGFPSCYPTPSSSN@DTR.E	1.12	2.506	479	1000	0	0	0.458062	0.456965	0.493176	0.469401
O15230	LAMA5	R.CEICAPGFYGNALLPGN@CTR.C	0.62	4.625	2019	105.001	0	0	0.586822	0.660185	0.575921	0.607643
O15230	LAMA5	R.GIN@ASSMAWAR.L	1.36	1.713	2196	1000	0	0	0.591705	0.727532	0.540885	0.620041
O15230	LAMA5	R.DN@ATLQATLHAAR.D	0.79	3.236	2423	1000	0	0	0.562946	0.615611	0.669634	0.616064
O15230	LAMA5	R.AQQLLAN@STALEEAM*LQEQQR.L	2.31	2.986	2568	1000	0	0	0.499806	0.644716	0.638041	0.594188
O15230	LAMA5	R.GVHN@ASLALSASIGR.V	2.12	3.28	2707	1000	0	0	0.646744	0.599704	0.542304	0.596251
O15230	LAMA5	K.RLN@TTGVSAGCTADLLVGR.A	1.65	3.314	3107	1000	0	0	0.476512	0.394278	0.460676	0.443822
O15321	TM9SF1	R.IIFAN@VSVR.D	1.67	1.263	178	1000	0	0	0.252403	0.328582	0.339542	0.306842
O15438	ABCC3	R.QNN@TSLR.L	1.3	1.269	1007	23.016	0	0	0.803023	0.900111	1	0.901045
O15455	TLR3	K.SEELDIFAN@SSLK.K	2.16	2.091	196	1000	0	0	0.522403	0.597028	0.539659	0.55303
O15455	TLR3	K.LCLELAN@TSIR.N	1.65	2.477	247	1000	0	0	0.56	0.645647	0.56953	0.591726
O15460	P4HA2	K.TLTN@QTEAELATPEGIYERPVDYLPER.D	1.28	3.533	264	1000	0	0	0.579225	0.49997	0.551028	0.543407
O43157	PLXNB1	R.LTLN@GSK.L	1.08	1.471	1183	1000	0	0	0.587636	0.583967	0.64627	0.605958
O43157	PLXNB1	K.YTLDPN@ITSAGPTK.S	2.09	1.964	1253	1000	0	0	0.605116	0.67002	0.567375	0.61417
O43291	SPINT2	K.CATVTEN@ATGDLATSR.N	0.53	1.943	94	1000	0	0	0.560659	0.694388	0.649911	0.634986
O43291	SPINT2	R.N@SCNNFIYGGCR.G	2.01	1.801	156	40.309	0	0	0.686822	0.816881	0.54305	0.682251
O43462	MBTPS2	R.LDGSTECCNN@HSLTDVCFSYR.N	1.77	3.674	337	20.016	0	0	0.513101	0.562367	0.696138	0.590535
O43493	TGOLN2	K.SGAEAQTPEDSPN@R.S	1.77	2.557	152	1000	0	0	0.492093	0.653903	0.817252	0.654416
O43567	RNF13	K.DN@SSGTFIVLIR.R	1.64	1.351	88	1000	0	0	0.52845	0.600366	0.547615	0.55881
O43657	TSPAN6	K.QYN@STGDYR.S	1.47	1.414	134	1000	0	0	0.667209	0.810247	0.710469	0.729309
O43688	PLPP2	R.VN@CSVYVQLEK.V	1.91	1.65	139	1000	0	0	0.527907	0.620784	0.500894	0.549862
O43699	SIGLEC6	K.N@CSLSIR.D	-0.95	1.401	103	1000	0	0	0.650465	0.579179	0.570331	0.599992
O43852	CALU	K.N@ATYGYVLDDPDPDDGFNYK.Q	1.32	2.043	131	115.199	0	0	0.596434	0.617394	0.522158	0.578662
O43909	EXTL3	R.KSDTQNLLYN@VSTGR.A	1.88	3.66	290	167.146	0	0	0.570581	0.713857	0.481968	0.588802
O60245	PCDH7	K.IDN@LTGELSTSER.R	1.69	2.099	79	1000	0	0	0.570233	0.661819	0.516768	0.58294
O60279	SUSD5	K.VIYGNTDGPSGPFVGKN@DSK.A	1.8	2.556	354	70.612	0	0	0.68062	0.716922	0.559802	0.652448
O60462	NRP2	K.TGSEDCSKN@FTSPN@GTIESPGFPEK.Y	2.17	1.849	152	1000	157	1000	0.548915	0.793066	0.531183	0.624388
O60487	MPZL2	R.VLEAVN@GTDAR.L	2.35	1.875	39	1000	0	0	0.491783	0.545374	0.570737	0.535965
O60512	B4GALT3	R.DVYSN@LSHLPGAPGGPPAPQGLPYCPER.S	0.73	1.711	57	1000	0	0	0.635891	0.536516	0.499077	0.557161
O60568	PLOD3	R.SAEFFN@YTVR.T	2.12	2.443	63	1000	0	0	0.469612	0.45764	0.416593	0.447948
O60568	PLOD3	K.EQYIHEN@YSR.A	1.15	2.304	548	1000	0	0	0.475465	0.303649	0.451742	0.410285
O60635	TSPAN1	K.DYGSQEDFTQVWN@TTM*K.G	2.19	2.304	141	1000	0	0	0.247519	0.319306	0.27604	0.280955
O60637	TSPAN3	K.N@QSVPLSCCR.E	0.95	1.446	167	1000	0	0	0.52155	0.630964	0.485364	0.54596
O75051	PLXNA2	K.LTGN@LTIQVAHK.T	1.28	1.689	76	1000	0	0	0.49093	0.576517	0.527882	0.531776
O75054	IGSF3	K.NYN@NTWTR.L	1.74	1.875	655	23.016	0	0	0.53814	0.517438	0.462861	0.506146
O75054	IGSF3	R.LSQAQGN@LSVLETR.Q	1.34	2.558	825	1000	0	0	0.618837	0.568956	0.586302	0.591365
O75054	IGSF3	R.QVQLECVVLN@R.T	1.67	2.386	842	1000	0	0	0.592093	0.672835	0.636041	0.633656
O75054	IGSF3	R.AEDTAGQTALTVM*RPDASLQVDTVVPN@ATVSEK.A	0.88	3.277	961	1000	0	0	0.802403	0.700478	0.671962	0.724948
O75071	EFCAB14	K.VWIN@ITEM*NK.Q	1.03	1.686	153	67.368	0	0	0.482093	0.491159	0.424158	0.465803
O75071	EFCAB14	R.QSLDQVTN@R.T	1.43	2.414	347	1000	0	0	0.627907	0.664726	0.645265	0.645966
O75144	ICOSLG	K.TVVTYHIPQN@SSLENVDSR.Y	1.88	2.345	70	90.892	0	0	0.538256	0.689764	0.729304	0.652441
O75144	ICOSLG	R.LFN@VTPQDEQK.F	2.72	1.806	102	1000	0	0	0.471085	0.611617	0.647396	0.576699
O75197	LRP5	R.IEVANLN@GTSR.K	1.77	1.86	138	44.274	0	0	0.470155	0.524557	0.593726	0.529479
O75208	COQ9	K.N@LTGLNQR.R	0.54	1.232	310	57.327	0	0	0.617984	0.843942	0.685696	0.715874
O75339	CILP	R.EQRPGQN@CSNYTVR.F	1.5	1.97	129	33.918	0	0	0.492403	0.742504	0.645717	0.626875
O75503	CLN5	K.NIETN@YTR.I	1.07	1.313	255	85.666	0	0	0.102907	0.123567	0.161982	0.129485
O75629	CREG1	K.VN@ETEMDIAK.H	0.92	1.257	160	1000	0	0	0.602287	0.617403	0.569743	0.596477
O75629	CREG1	K.IVTPEEYYN@VTVQ.-	2.13	1.814	216	1000	0	0	1	0.49046	0.671787	0.720749
O75718	CRTAP	R.N@CSAAPQPEPAAGLASYPELR.L	-0.19	1.4	87	1000	0	0	0.615271	0.819781	0.519258	0.651437
O75752	B3GALNT1	K.YLLNLN@HSEK.F	0.62	1.408	198	17.028	0	0	0.724264	0.591335	0.803292	0.706297
O75882	ATRN	R.GICN@SSDVR.G	1.41	1.248	300	1000	0	0	0.569806	0.619933	0.662901	0.617547
O75882	ATRN	R.EWLPLN@R.S	1.57	1.918	383	1000	0	0	0.577597	0.628509	0.559014	0.588373
O75882	ATRN	K.CIN@QSICEK.C	1.79	1.625	1073	1000	0	0	0.595775	0.75532	0.66233	0.671142
O75882	ATRN	K.CEN@LTTGK.H	1.74	1.245	1082	1000	0	0	0.778992	0.739112	0.853096	0.7904
O75976	CPD	R.FANEYPN@ITR.L	2.06	2.34	522	112.648	0	0	0.565194	0.66191	0.537879	0.588327
O75976	CPD	R.HIWSLEISNKPN@VSEPEEPK.I	1.2	4.832	978	55.952	0	0	0.512481	0.511995	0.568958	0.531144
O75976	CPD	K.DLDTDFTNN@ASQPETK.A	0.52	3.012	1070	23.016	0	0	0.575194	0.602895	0.51445	0.56418
O76082	SLC22A5	R.N@HTVPLR.L	1.16	1.571	64	1000	0	0	0.336318	0.76276	0.431276	0.510118
O94769	ECM2	K.NN@ITSSGIGPK.A	0.55	1.336	378	23.016	0	0	0.547054	0.790981	0.582414	0.64015
O94813	SLIT2	R.ITCVGN@DSFIGLSSVR.L	3.43	2.166	623	1000	0	0	0.581163	0.529383	0.581612	0.564052
O94813	SLIT2	K.IITN@LSK.Q	0.59	1.326	1266	1000	0	0	0.652016	0.796597	0.637264	0.695292
O94923	GLCE	K.N@LTEKPPHIEVYETAEDRDK.N	1.82	2.154	225	1000	0	0	0.172093	0.210502	0.266515	0.21637
O95196	CSPG5	R.DLASSEN@GTECR.S	1.25	1.408	355	1000	0	0	0.514574	0.533761	0.557178	0.535171
O95297	MPZL1	K.EIFVAN@GTQGK.L	1.35	2.775	50	1000	0	0	0.565349	0.60568	0.51219	0.561073
O95395	GCNT3	K.KKDPPPYN@LTM*FTGNAYIVASR.D	1.01	2.211	289	65.597	0	0	0.684496	0.742685	0.405554	0.610912
O95477	ABCA1	R.TLN@STSPFPSK.E	0.67	1.424	244	1000	0	0	0.654419	0.654432	0.674255	0.661035
O95477	ABCA1	R.EAFN@ETNQAIR.T	2.14	1.389	489	65.076	0	0	0.501395	0.573909	0.585872	0.553725
O95490	ADGRL2	R.SLGQFLSTEN@ATIK.L	1.92	2.792	731	1000	0	0	0.480465	0.539823	0.540222	0.52017
O95498	VNN2	K.TTN@LTTCGRPVETASTR.F	0.82	1.452	411	1000	0	0	0.537752	0.689744	0.723244	0.650247
O95857	TSPAN13	R.SVNPN@DTCLASCVK.S	1.21	2.841	137	44.274	0	0	0.535349	0.728473	0.565145	0.609656
P00450	CP	K.EHEGAIYPDN@TTDFQR.A	2	2.99	138	1000	0	0	0.643101	0.595104	0.929306	0.722504
P00533	EGFR	K.CDPSCPN@GSCWGAGEENCQK.L	2.2	3.026	196	113.204	0	0	0.500465	0.849231	0.60733	0.652342
P00533	EGFR	K.DSLSIN@ATNIK.H	0	1.783	352	65.076	0	0	0.27845	0.353899	0.284241	0.30553
P00533	EGFR	K.TCPAGVM*GEN@NTLVWK.Y	1.7	3.598	603	19.053	0	0	0.604419	0.776022	0.628588	0.669676
P00749	PLAU	K.EN@STDYLYPEQLK.M	1.8	1.315	322	1000	0	0	0.594419	0.595983	0.587234	0.592545
P00750	PLAT	R.CTSQHLLN@R.T	0.83	1.641	483	1000	0	0	0.68655	0.432145	0.852312	0.657002
P01033	TIMP1	K.FVGTPEVN@QTTLYQR.Y	2.36	3.568	53	1000	0	0	0.559961	0.639086	0.570768	0.589938
P01130	LDLR	K.DM*SDEVGCVN@VTLCEGPNK.F	3.23	3.93	272	146.401	0	0	0.655194	0.781862	0.648385	0.695147
P01861	IGHG4	R.EEQFN@STYR.V	1.45	1.565	177	1000	0	0	0.631318	0.594759	0.638462	0.621513
P02751	FN1	R.HEEGHMLN@CTCFGQGR.G	1.21	3.426	542	1000	0	0	0.493411	0.579349	0.59696	0.556573
P02751	FN1	R.WTPLN@SSTIIGYR.I	2.49	1.723	1291	1000	0	0	0.557519	0.587288	0.533039	0.559282
P02786	TFRC	K.KDFEDLYTPVN@GSIVIVR.A	1.73	4.094	251	1000	0	0	0.578295	0.548173	0.492759	0.539742
P02786	TFRC	R.KQNNGAFN@ETLFR.N	1.11	2.339	727	71.586	0	0	0.538605	0.620363	0.476692	0.54522
P02790	HPX	R.SWPAVGN@CSSALR.W	0.68	2.328	187	1000	0	0	0.0784496	0.144245	0.120433	0.114376
P04004	VTN	K.N@GSLFAFR.G	1.22	1.235	169	1000	0	0	0.0717829	0.193966	0.127746	0.131165
P04062	GBA	R.M*ELSM*GPIQAN@HTGTGLLLTLQPEQK.F	-0.39	5.293	98	1000	0	0	0.476124	0.545002	0.583199	0.534775
P04062	GBA	R.TYTYADTPDDFQLHN@FSLPEEDTK.L	1.23	1.878	185	1000	0	0	0.609225	0.409157	0.627344	0.548575
P04062	GBA	R.DLGPTLAN@STHHNVR.L	0.54	2.857	309	88.334	0	0	0.520698	0.460106	0.546903	0.509236
P04066	FUCA1	R.VQWEKN@TTSVWYTSK.G	1.21	2.985	382	1000	0	0	0.511163	0.672743	0.543866	0.575924
P04156	PRNP	K.QHTVTTTTKGEN@FTETDVK.M	1.57	3.361	197	1000	0	0	0.484109	0.651387	0.500113	0.545203
P04626	ERBB2	K.NNQLALTLIDTN@R.S	0.68	2.3	187	318.465	0	0	0.499845	0.640446	0.576454	0.572248
P05026	ATP1B1	R.VLGFKPKPPKN@ESLETYPVMK.Y	1.01	1.812	193	1000	0	0	0.577674	0.685417	0.560361	0.607817
P05187	ALPP	R.FNQCN@TTR.G	1.39	1.328	144	65.076	0	0	0.71376	0.57003	0.904808	0.729533
P05556	ITGB1	K.SCGECIQAGPNCGWCTN@STFLQEGMPTSAR.C	2.07	4.575	50	13.33	0	0	0.451318	0.643719	0.392423	0.49582
P05556	ITGB1	R.NPCTSEQN@CTSPFSYK.N	1.54	1.374	212	46.341	0	0	0.567674	0.661596	0.486347	0.571873
P05556	ITGB1	K.CHEGN@GTFECGACR.C	1.65	2.91	481	1000	0	0	0.281783	0.454689	0.324511	0.353661
P05556	ITGB1	K.DTCTQECSYFN@ITK.V	2.04	2.538	669	1000	0	0	0.573566	0.641991	0.571297	0.595618
P06213	INSR	R.CVN@FSFCQDLHHK.C	0.81	2.042	282	1000	0	0	0.553643	0.615914	0.582421	0.583993
P06213	INSR	K.HN@LTITQGK.L	1.46	1.625	445	1000	0	0	0.719147	0.715911	0.528876	0.654645
P06280	GLA	K.LGIYADVGN@K.T	1.81	1.954	139	1000	0	0	0.543062	0.631729	0.487392	0.554061
P06756	ITGAV	K.AN@TTQPGIVEGGQVLK.C	1.86	1.833	74	1000	0	0	0.563566	0.684791	0.60575	0.618036
P06756	ITGAV	K.ISSLQTTEKN@DTVAGQGER.D	2.4	3.3	874	1000	0	0	0.517326	0.682724	0.561436	0.587162
P06756	ITGAV	K.ENQN@HSYSLK.S	1.12	2.159	945	17.028	0	0	0.556899	0.424739	0.914237	0.631959
P07093	SERPINE2	K.N@ASEIEVPFVTR.N	1.93	1.838	118	1000	0	0	0.629225	0.676151	0.515769	0.607048
P07204	THBD	R.GFQWVTGDNN@TSYSR.W	2.33	2.134	116	23.016	0	0	0.553023	0.723067	0.493114	0.589735
P07204	THBD	R.ANCEYQCQPLN@QTSYLCVCAEGFAPIPHEPHR.C	1.89	6.916	382	248.047	0	0	0.545465	0.563909	0.573796	0.561057
P07339	CTSD	K.GSLSYLN@VTR.K	1.46	2.265	263	1000	0	0	0.600078	0.459334	0.425448	0.494953
P07602	PSAP	K.DVVTAAGDM*LKDN@ATEEEILVYLEK.T	1.28	4.645	80	1000	0	0	0.651085	0.635824	0.708726	0.665212
P07602	PSAP	K.TCDWLPKPN@MSASCK.E	1.26	2.364	101	1000	0	0	0.518023	0.627292	0.437351	0.527556
P07602	PSAP	K.LIDNN@KTEK.E	1.29	1.9	332	20.016	0	0	0.702248	0.404988	0.880044	0.662427
P07602	PSAP	K.N@STKQEILAALEK.G	1.81	2.112	426	1000	0	0	0.571008	0.787906	0.504703	0.621206
P07711	CTSL	K.YSVAN@DTGFVDIPKQEK.A	2.06	3.059	221	1000	0	0	0.0844186	0.168228	0.114998	0.122548
P07942	LAMB1	K.LSDTTSQSN@STAK.E	0.97	2.587	1279	1000	0	0	0.724884	0.550065	0.864307	0.713085
P07942	LAMB1	K.M*EM*PSTPQQLQN@LTEDIR.E	2.61	2.14	1542	1000	0	0	0.455504	0.502337	0.454673	0.470838
P07996	THBS1	K.VSCPIMPCSN@ATVPDGECCPR.C	1.93	3.975	360	1000	0	0	0.553876	0.613169	0.572278	0.579774
P07996	THBS1	K.VVN@STTGPGEHLR.N	1.14	3.137	1067	1000	0	0	0.18031	0.145033	0.173338	0.166227
P08069	IGF1R	R.N@GSQSMYCIPCEGPCPK.V	2.71	2.139	314	1000	0	0	0.56876	0.712061	0.458935	0.579918
P08069	IGF1R	R.LNPGN@YTAR.I	0.88	1.392	900	65.076	0	0	0.609922	0.639758	0.498324	0.582668
P08174	CD55	K.GSQWSDIEEFCN@R.S	1.76	1.593	95	1000	0	0	0.355426	0.521722	0.4191	0.432083
P08195	SLC3A2	K.DASSFLAEWQN@ITK.G	2.89	2.491	365	1000	0	0	0.595116	0.611399	0.530517	0.579011
P08195	SLC3A2	K.SLVTQYLN@ATGNR.W	3.4	2.497	424	60.621	0	0	0.592984	0.644137	0.513506	0.583543
P08236	GUSB	K.VVAN@GTGTQGQLK.V	1.83	2.137	272	1000	0	0	0.635969	0.636711	0.651222	0.641301
P08473	MME	R.SCIN@ESAIDSR.G	0.64	1.891	145	1000	0	0	0.151628	0.199942	0.177497	0.176356
P08473	MME	K.EIAN@ATAKPEDR.N	0.66	2.936	285	1000	0	0	0.568217	0.649573	0.695563	0.637784
P08581	MET	K.AN@LSGGVWK.D	1.43	1.474	106	1000	0	0	0.515388	0.632386	0.475449	0.541074
P08581	MET	R.N@FTVACQHR.S	1.55	2.434	785	1000	0	0	0.556899	0.654323	0.596647	0.602623
P08648	ITGA5	R.TEKEPLSDPVGTCYLSTDN@FTR.I	1.32	1.834	182	1000	0	0	0.634961	0.642886	0.560212	0.612686
P08648	ITGA5	K.NLN@NSQSDVVSFR.L	2.46	1.975	773	23.016	0	0	0.535969	0.726814	0.454499	0.572427
P09603	CSF1	K.NVFN@ETK.N	0.92	1.504	154	65.076	0	0	0.647674	0.761382	0.586329	0.665129
P09758	TACSTD2	R.QCN@QTSVCWCVNSVGVR.R	1.57	3.063	120	134.708	0	0	0.647481	0.615438	0.609414	0.624111
P09758	TACSTD2	R.HRPTAGAFN@HSDLDAELRR.L	0.57	4.209	168	1000	0	0	0.50438	0.508751	0.589958	0.534363
P0DOX5		R.EEQYN@STYR.V	2.25	1.453	299	1000	0	0	0.652248	0.612797	0.724117	0.663054
P10253	GAA	K.LEN@LSSSEM*GYTATLTR.T	2.02	1.953	140	1000	0	0	0.556047	0.612349	0.582232	0.583542
P10253	GAA	R.N@NTIVNELVR.V	1.08	1.638	882	23.016	0	0	0.67907	0.758359	0.463184	0.633538
P10321	HLA-C	R.GYYN@QSEDGSHTLQR.M	1.09	4.034	110	1000	0	0	0.264496	0.475815	0.693454	0.477922
P10586	PTPRF	K.VEVEPLN@STAVHVYWK.L	3.45	2.936	721	1000	0	0	0.599767	0.583785	0.524464	0.569339
P10586	PTPRF	R.DINSQQELQN@ITTDTR.F	1.64	1.436	966	32.538	0	0	0.555388	0.733282	0.559223	0.615964
P10619	CTSA	R.M*DPPCTN@TTAASTYLNNPYVR.K	1.87	4.25	333	154.712	0	0	0.448178	0.376053	0.420173	0.414801
P10646	TFPI	R.YFYNN@QTK.Q	1.16	1.516	145	20.016	0	0	0.559302	0.610164	0.54279	0.570752
P10909	CLU	K.EDALN@ETR.E	1.52	1.934	86	1000	0	0	0.657984	0.753257	0.733251	0.714831
P10909	CLU	R.LAN@LTQGEDQYYLR.V	1.95	1.97	374	1000	0	0	0.586899	0.569349	0.559724	0.571991
P11047	LAMC1	R.VN@NTLSSQISR.L	1.06	2.191	1107	44.274	0	0	0.524419	0.554424	0.574956	0.551266
P11047	LAMC1	K.TAN@DTSTEAYNLLLR.T	1.59	2.004	1205	117.111	0	0	0.415736	0.550705	0.458944	0.475128
P11047	LAMC1	R.TLAGEN@QTAFEIEELNRK.Y	1.78	2.385	1223	152.347	0	0	0.525271	0.618006	0.494786	0.546021
P11047	LAMC1	R.KIPAIN@QTITEANEK.T	1.95	3.09	1395	102.688	0	0	0.630233	0.653739	0.578716	0.620896
P11117	ACP2	R.YHGFLN@TSYHR.Q	0.84	2.405	92	1000	0	0	0.877442	0.437493	0.650116	0.655017
P11117	ACP2	R.FNPN@ISWQPIPVHTVPITEDR.L	0.25	2.459	133	18.266	0	0	0.497054	0.529513	0.568286	0.531618
P11117	ACP2	R.YEQLQN@ETR.Q	0.89	1.959	167	1000	0	0	0.34093	0.333251	0.408882	0.361021
P11117	ACP2	R.QTPEYQN@ESSR.N	1.19	2.089	177	1000	0	0	0.694806	0.602304	0.687469	0.661526
P11279	LAMP1	K.SGPKN@M*TFDLPSDATVVLNR.S	0.78	3.021	62	185.323	0	0	0.59969	0.699708	0.61052	0.636639
P11279	LAMP1	R.SSCGKEN@TSDPSLVIAFGR.G	1.88	2.848	84	1000	0	0	0.643798	0.693106	0.578693	0.638533
P11279	LAMP1	R.GHTLTLN@FTR.N	1.43	2.607	103	1000	0	0	0.112054	0.0899294	0.168916	0.123633
P11279	LAMP1	K.DN@TTVTR.L	1.43	1.31	249	1000	0	0	1	0.482407	1	0.827469
P11362	FGFR1	K.HIEVN@GSK.I	1.89	1.427	296	1000	0	0	0.462093	0.685727	0.547098	0.564972
P11717	IGF2R	R.SLLEFN@TTVSCDQQGTNHR.V	1.89	4.527	112	194.263	0	0	0.595814	0.635386	0.595142	0.60878
P11717	IGF2R	R.MSVINFECN@K.T	1.24	2.12	435	85.666	0	0	0.547946	0.614705	0.507949	0.556866
P11717	IGF2R	R.GCPEDAAVCAVDKN@GSK.N	1.69	2.794	543	1000	0	0	0.563643	0.746278	0.590123	0.633348
P11717	IGF2R	K.TN@ITLVCKPGDLESAPVLR.T	1.05	2.535	581	1000	0	0	0.100659	0.131557	0.112388	0.114868
P11717	IGF2R	R.DAGVGFPEYQEEDN@STYNFR.W	1.39	2.178	747	20.016	0	0	0.59314	0.646714	0.532778	0.590877
P11717	IGF2R	K.TGPVVEDSGSLLLEYVN@GSACTTSDGR.Q	1.8	6.202	871	1000	0	0	0.633333	0.66154	0.608796	0.634557
P11717	IGF2R	R.N@GSSIVDLSPLIHR.T	2.08	2.47	1656	1000	0	0	0.523295	0.5054	0.483894	0.504196
P11717	IGF2R	K.HFN@YTSLIAFHCK.R	0.52	3.661	1757	1000	0	0	0.286124	0.272679	0.298523	0.285775
P11717	IGF2R	R.AACAVKPQEVQMVN@GTITNPINGK.S	0.8	6.326	2136	72.827	0	0	0.593798	0.672089	0.551523	0.605803
P12109	COL6A1	R.RN@FTAADWGQSR.D	1.34	2.193	212	1000	0	0	0.616899	0.573534	0.647093	0.612509
P12259	F5	K.TWN@QSIALR.L	1.43	1.329	2209	1000	0	0	0.349922	0.399147	0.343338	0.364136
P12763	AHSG	R.RPTGEVYDIEIDTLETTCHVLDPTPLAN@CSVR.Q	2.56	1.945	99	1000	0	0	0.473178	0.619511	0.440416	0.511035
P12763	AHSG	R.KLCPDCPLLAPLN@DSR.V	1.32	2.744	156	1000	0	0	0.205736	0.274481	0.222864	0.234361
P13473	LAMP2	K.WQM*N@FTVR.Y	1.74	1.287	49	1000	0	0	0.296395	0.353983	0.317427	0.322602
P13473	LAMP2	K.VASVININPN@TTHSTGSCR.S	1.74	4.167	257	37.613	0	0	0.716047	0.566034	0.724727	0.668936
P13473	LAMP2	R.VQPFN@VTQGK.Y	0.84	1.731	356	1000	0	0	0.474574	0.495316	0.452406	0.474098
P13497	BMP1	K.AAVPGN@TSTPSCQSTNGQPQR.G	1.31	2.34	91	130.574	0	0	0.56814	0.896751	0.688948	0.717946
P13497	BMP1	K.LN@GSITSPGWPK.E	1.09	1.447	599	1000	0	0	0.597054	0.629008	0.576229	0.600764
P13611	VCAN	R.FEN@QTGFPPPDSR.F	1.56	1.821	330	1000	0	0	0.34907	0.348081	0.327326	0.341492
P13612	ITGA4	R.QPGEN@GSIVTCGHR.W	1.34	2.03	138	1000	0	0	0.763101	0.653191	0.729259	0.715183
P13674	P4HA1	K.DMSDGFISN@LTIQR.Q	2.2	2.6	113	1000	0	0	0.359225	0.311996	0.335317	0.335512
P13726	F3	K.VN@VTVEDER.T	0.97	1.341	156	1000	0	0	0.242558	0.297554	0.347386	0.295833
P13726	F3	R.RN@NTFLSLR.D	1.42	1.997	169	20.016	0	0	0.637287	0.619157	0.504094	0.586846
P13987	CD59	K.TAVN@CSSDFDACLITK.A	1.46	1.714	43	1000	0	0	0.611628	0.685067	0.540372	0.612356
P14384	CPM	K.SQN@FSALKK.D	1	1.828	384	1000	0	0	0.588101	0.692299	0.58985	0.623417
P14625	HSP90B1	R.TDDEVVQREEEAIQLDGLN@ASQIR.E	1.36	3.486	62	1000	0	0	0.458488	0.49152	0.467932	0.472647
P14625	HSP90B1	K.GVVDSDDLPLN@VSR.E	0.56	2.745	445	1000	0	0	0.53531	0.515563	0.438727	0.496533
P14625	HSP90B1	K.LGVIEDHSN@R.T	1.31	1.28	502	1000	0	0	0.54907	0.360254	0.661016	0.523447
P15144	ANPEP	K.LN@YTLSQGHR.V	1.2	2.149	128	1000	0	0	0.393101	0.20356	0.342391	0.313017
P15144	ANPEP	K.AEFN@ITLIHPK.D	1.6	1.53	234	1000	0	0	0.0592636	0.0822867	0.078398	0.0733161
P15144	ANPEP	R.N@NTNNWR.E	1.16	1.205	735	23.016	0	0	0.68186	0.786757	0.657896	0.708838
P15144	ANPEP	R.N@ATLVNEADK.L	1.41	2.261	818	106.134	0	0	0.564651	0.832201	0.547817	0.648223
P15151	PVR	R.VEDEGN@YTCLFVTFPQGSR.S	1.87	2.374	120	1000	0	0	0.542171	0.827562	0.622455	0.664063
P15260	IFNGR1	R.MN@GSEIQYK.I	1.47	1.796	179	1000	0	0	0.559535	0.657759	0.548514	0.588603
P15328	FOLR1	K.NACCSTN@TSQEAHK.D	2.26	3.453	69	110.37	0	0	0.650581	0.541812	1	0.730798
P15328	FOLR1	K.GWN@WTSGFNK.C	2.05	1.339	161	101.179	0	0	0.437752	0.594448	0.464219	0.498806
P15514	AREG	R.VEQVVKPPQN@K.T	1.4	1.327	113	1000	0	0	0.552326	0.701029	0.657226	0.63686
P15586	GNS	K.YYN@YTLSINGK.A	1.47	2.534	183	126.523	0	0	0.573488	0.501087	0.529888	0.534821
P15586	GNS	R.GPGIKPN@QTSK.M	0.93	1.81	362	1000	0	0	0.610969	0.655196	0.771878	0.679348
P15586	GNS	R.GASN@LTWR.S	1.72	1.672	405	1000	0	0	0.179612	0.170908	0.211963	0.187495
P15813	CD1D	R.CLQISSFAN@SSWTR.T	1.4	1.591	38	1000	0	0	0.410465	0.527403	0.404794	0.447554
P15848	ARSB	R.GHTN@GTKPLDGFDVWK.T	1.96	2.453	366	1000	0	0	0.487752	0.556314	0.352024	0.465363
P16070	CD44	K.AFN@STLPTMAQMEK.A	0.96	2.482	57	1000	0	0	0.524806	0.638263	0.47878	0.547283
P16144	ITGB4	K.HNIIPIFAVTN@YSYSYYEK.L	1.93	2.457	327	164.374	0	0	0	0.554236	0.611701	0.388646
P16144	ITGB4	R.DEDDDCTYSYTMEGDGAPGPN@STVLVHK.K	1.61	3.354	695	1000	0	0	0.581938	0.608403	0.600882	0.597074
P16278	GLB1	R.NNVITLN@ITGK.A	1.32	2.494	464	126.523	0	0	0.511202	0.628175	0.471501	0.536959
P16284	PECAM1	K.DDVLFYN@ISSM*K.S	1.41	1.609	84	1000	0	0	0.350465	0.814873	0.708308	0.624549
P16284	PECAM1	K.VLEN@STK.N	2.09	1.267	453	1000	0	0	0.939845	0.536513	1	0.825453
P16422	EPCAM	K.AEMN@GSK.L	1.18	1.324	74	1000	0	0	1	0.324825	1	0.774942
P17050	NAGA	K.LGIYADM*GN@FTCM*GYPGTTLDK.V	2.93	2.013	124	1000	0	0	0.556977	0.524085	0.680561	0.587207
P17181	IFNAR1	K.LSGCQN@ITSTK.C	2.03	1.727	81	1000	0	0	0.553953	0.649358	0.638924	0.614078
P17301	ITGA2	K.LNLQTSTSIPN@VTEMK.T	1.6	3.892	105	180.769	0	0	0.580155	0.614373	0.568028	0.587519
P17301	ITGA2	R.TASCSN@VTCWLK.D	1.74	2.287	1057	1000	0	0	0.550116	0.668207	0.521961	0.580095
P17301	ITGA2	K.GEYFVN@VTTR.I	1.99	1.935	1074	1000	0	0	0.0281395	0.0912104	0.128837	0.0827289
P17342	NPR3	R.SVEGN@GTGR.R	1.6	1.498	86	1000	0	0	1	0.648731	1	0.88291
P17900	GM2A	R.SLTLEPDPIIVPGN@VTLSVM*GSTSVPLSSPLK.V	0.27	2.857	63	1000	0	0	0.224031	0.231049	0.443754	0.299611
P17936	IGFBP3	R.GLCVN@ASAVSR.L	1.66	2.258	116	1000	0	0	0.55469	0.65675	0.574809	0.595416
P18084	ITGB5	R.CN@GSGTYVCGLCECSPGYLGTR.C	-1.61	2.565	477	1000	0	0	0.540271	0.805305	0.52684	0.624139
P18084	ITGB5	R.DCVECLLLHSGKPDN@QTCHSLCR.D	2.08	6.553	654	1000	0	0	0.526899	0.625752	0.54072	0.564457
P18564	ITGB6	R.QKN@SSDIVQIAPQSLILK.L	3.05	2.14	97	1000	0	0	0.768837	0.868484	0.677712	0.771678
P18564	ITGB6	K.EVEVN@SSK.C	1.13	1.514	463	1000	0	0	0.85155	0.582215	1	0.811255
P18827	SDC1	R.N@QSPVDQGATGASQGLLDR.K	0.67	2.455	231	1000	0	0	0.633953	0.824957	0.680045	0.712985
P19075	TSPAN8	R.IVN@ETLYENTK.L	1.44	1.855	118	63.992	0	0	0.595543	0.652156	0.621298	0.622999
P19256	CD58	R.N@STSIYFK.M	2.16	1.73	169	1000	0	0	0.564535	0.752291	0.52084	0.612555
P19438	TNFRSF1A	K.YIHPQN@NSICCTK.C	1.7	3.526	54	20.016	0	0	0.652248	0.601918	0.668888	0.641018
P19440	GGT1	R.LAFATM*FN@SSEQSQK.G	0.67	3.925	120	1000	0	0	0.533953	0.57242	0.515973	0.540782
P19440	GGT1	R.LHNQLLPN@VTTVER.N	-0.51	2.583	511	157.278	0	0	0.532016	0.566238	0.538104	0.545452
P20645	M6PR	R.EAGN@HTSGAGLVQINK.S	1.61	2.644	83	166.595	0	0	0.505116	0.576034	0.570273	0.550474
P20774	OGN	K.AN@DTSYIR.D	1.38	1.778	258	1000	0	0	0.655504	0.594301	0.684796	0.644867
P21453	S1PR1	R.HYN@YTGK.L	0.88	1.609	30	1000	0	0	0.777364	0.585784	0.905366	0.756172
P21589	NT5E	R.IKLDN@YSTQELGK.T	0.76	2.519	333	1000	0	0	0.535	0.639264	0.541247	0.571837
P21709	EPHA1	R.N@LSFSASGTQLSLR.W	2.47	2.006	338	1000	0	0	0.682481	0.713405	0.613447	0.669778
P21709	EPHA1	R.SPGAN@LTYELHVLNQDEER.Y	1.55	3.33	478	154.712	0	0	0.494806	0.560998	0.581218	0.545674
P21802	FGFR2	K.DGVHLGPNN@R.T	1.12	1.587	83	20.016	0	0	0.77186	0.420179	0.788676	0.660238
P22607	FGFR3	K.HVEVN@GSK.V	0.88	1.851	294	1000	0	0	0.781434	0.459853	1	0.747096
P23142	FBLN1	R.CATPHGDN@ASLEATFVK.R	1.76	3.666	98	1000	0	0	0.627403	0.634665	0.650545	0.637538
P23229	ITGA6	R.AN@HSGAVVLLK.R	1.27	2.34	323	1000	0	0	0.232093	0.227276	0.240356	0.233242
P23229	ITGA6	K.QLSCVANQN@GSQADCELGNPFKR.N	1.87	6.922	770	65.076	0	0	0.53345	0.663585	0.54384	0.580292
P23229	ITGA6	K.EINSLN@LTESHNSR.K	2.44	3.137	930	77.206	0	0	0.437171	0.458794	0.556545	0.48417
P23229	ITGA6	K.YQTLN@CSVNVNCVNIR.C	1.55	3.862	966	71.586	0	0	0.229225	0.266286	0.186016	0.227176
P23284	PPIB	K.DTN@GSQFFITTVK.T	0.41	1.992	148	1000	0	0	0.605426	0.670471	0.517896	0.597931
P23470	PTPRG	R.VGEEYQELQLDGFDN@ESSNK.T	2.41	3.022	109	80.912	0	0	0.472868	0.530702	0.598448	0.534006
P23470	PTPRG	R.SDFSQTMLFQAN@TTR.I	2.7	3.684	444	1000	0	0	0.619922	0.650305	0.557289	0.609172
P24394	IL4R	R.IYN@VTYLEPSLR.I	1.93	1.814	176	1000	0	0	0.652636	0.548502	0.532224	0.577787
P24821	TNC	R.GN@FSTEGCGCVCEPGWK.G	2.44	1.781	166	1000	0	0	0.592558	0.688497	0.706253	0.662436
P24821	TNC	K.GPN@CSEPECPGNCHLR.G	1.57	2.659	184	133.626	0	0	0.554186	0.575283	0.581347	0.570272
P25445	FAS	R.LCDEGHGLEVEIN@CTR.T	1.31	4.331	118	1000	0	0	0.494651	0.695364	0.614982	0.601666
P25445	FAS	R.CKPNFFCN@STVCEHCDPCTK.C	1.84	4.952	136	181.257	0	0	0.598992	0.777545	0.588929	0.655155
P25942	CD40	K.DLVVQQAGTN@K.T	2.11	2.636	180	1000	0	0	0.465814	0.54106	0.656778	0.554551
P26006	ITGA3	R.ELAVPDGYTN@R.T	2.3	1.651	86	1000	0	0	0.547946	0.732297	0.555302	0.611848
P26006	ITGA3	R.RN@ITLAYTLEADRDR.R	1.3	2.522	511	1000	0	0	0.548876	0.641508	0.527886	0.572756
P26006	ITGA3	R.AHCVWLECPIPDAPVVTN@VTVK.A	1.88	4.503	926	1000	0	0	0.00496124	0.0860164	0.0774186	0.0561321
P26012	ITGB8	R.N@CSCQCEDNR.G	1.44	1.209	466	97.686	0	0	1	0.492117	1	0.830706
P27037	ACVR2A	R.TN@QTGVEPCYGDKDK.R	0.99	2.329	43	1000	0	0	0.573798	0.696489	0.594387	0.621558
P27701	CD82	R.KGFCEAPGN@R.T	0.95	2.047	198	1000	0	0	0.533876	0.695971	0.546193	0.592013
P28300	LOX	R.RDPGAAVPGAAN@ASAQQPR.T	1.56	2.694	81	1000	0	0	0.611473	0.674807	0.693594	0.659958
P28300	LOX	R.AEN@QTAPGEVPALSNLRPPSR.V	0.83	2.862	144	85.626	0	0	0.635078	0.684977	0.590682	0.636912
P28799	GRN	K.CLSKEN@ATTDLLTK.L	1.57	1.947	265	1000	0	0	0.581085	0.734444	0.537386	0.617638
P28799	GRN	K.DVECGEGHFCHDN@QTCCR.D	1.51	3.774	530	1000	0	0	0.630465	0.550956	0.607494	0.596305
P28827	PTPRM	R.RFIASFNVVN@TTK.R	1.4	2.467	249	54.711	0	0	0.542558	0.720366	0.549123	0.604016
P28827	PTPRM	R.WEPFGYN@VTR.C	0.52	2.4	406	1000	0	0	0.476434	0.54787	0.445627	0.489977
P28827	PTPRM	K.AVSSFDPEIDLSN@QSGR.V	1.73	1.786	534	1000	0	0	0.489612	0.641205	0.642396	0.591071
P29317	EPHA2	R.TSVTVSDLEPHM*N@YTFTVEAR.N	0.85	3.481	407	1000	0	0	0.523488	0.623601	0.655956	0.601015
P29317	EPHA2	R.TASVSIN@QTEPPKVR.L	1.52	2.539	435	1000	0	0	0.55345	0.662542	0.531461	0.582484
P29323	EPHB2	K.AGFEAVEN@GTVCR.G	1.47	3.018	265	1000	0	0	0.578682	0.69427	0.46132	0.578091
P30101	PDIA3	K.VDCTANTN@TCNK.Y	1.45	2.286	90	17.028	0	0	0.803992	0.460704	1	0.754899
P30530	AXL	R.SLHVPGLN@K.T	0.42	1.49	198	1000	0	0	0.555271	0.437467	0.652789	0.548509
P30530	AXL	R.N@GSQAFVHWQEPR.A	1.85	2.042	345	1000	0	0	0.548915	0.636418	0.515142	0.566825
P30825	SLC7A1	K.NWQLTEEDFGN@TSGR.L	1.34	2.852	226	172.46	0	0	0.57155	0.777003	0.581584	0.643379
P30825	SLC7A1	R.LCLNN@DTK.E	1.72	1.473	235	23.016	0	0	0.570775	0.959738	0.734787	0.7551
P32004	L1CAM	K.VPGN@QTSTTLK.L	1.13	1.622	671	1000	0	0	0.610775	0.727228	0.729053	0.689018
P32004	L1CAM	K.GEGN@ETTNMVITWKPLR.W	1.58	4.201	726	50.686	0	0	0.616589	0.66026	0.569232	0.615361
P32926	DSG3	R.DSTFIVN@K.T	2.11	1.321	459	1000	0	0	0.579186	0.640973	0.561791	0.593983
P32970	CD70	R.GDTLCTN@LTGTLLPSR.N	1.71	2.756	170	1000	0	0	0.609535	0.662828	0.561527	0.611297
P34925	RYK	K.N@FTVLNFK.R	2.77	1.321	182	106.134	0	0	0.484729	0.759786	0.411115	0.551876
P35052	GPC1	R.SFDDHFQHLLN@DSER.T	1.67	2.944	116	1000	0	0	0.646085	0.434534	0.551961	0.544193
P35354	PTGS2	K.TVTIN@ASSSR.S	1.43	1.287	580	1000	0	0	0.495814	0.524382	0.513342	0.511179
P35504	UGT1A5	R.YTGTRPSNLAN@NTILVK.W	0.97	1.997	348	20.016	0	0	0.596202	0.650717	0.53721	0.594709
P35555	FBN1	R.CDSGFALDSEERN@CTDIDECR.I	3.06	1.933	1067	1000	0	0	0.42155	0.693307	0.455852	0.52357
P35555	FBN1	R.DACGN@GTCR.N	1.73	1.456	1902	1000	0	0	1	0.226779	1	0.74226
P35556	FBN2	R.N@CTDIDECR.I	1.63	1.232	1112	1000	0	0	0.406977	0.4502	0.384636	0.413938
P35556	FBN2	R.HPCGN@GTCK.N	1.31	1.321	1945	1000	0	0	1	0.366281	1	0.78876
P35556	FBN2	K.FN@LSHLGSK.E	1.35	1.675	2808	1000	0	0	0.620233	0.422988	0.57719	0.540137
P35613	BSG	K.ILLTCSLN@DSATEVTGHR.W	1.55	4.628	160	1000	0	0	0.511473	0.582211	0.502909	0.532198
P35613	BSG	K.ALMN@GSESR.F	1.89	1.422	268	1000	0	0	0.695194	0.669164	0.824959	0.729772
P35625	TIMP3	K.SIIN@ATDP.-	1.52	1.248	207	1000	0	0	0.651628	0.544178	0.665612	0.620473
P36268	GGT2	R.N@MTSEFFAAQLR.S	0.65	1.592	344	1000	0	0	0.579884	0.633336	0.625825	0.613015
P36269	GGT5	R.GFN@FSTESM*ARPEGR.V	1.62	1.257	303	1000	0	0	0.624264	0.657992	0.491133	0.59113
P36941	LTBR	K.AGHFQN@TSSPSAR.C	1.55	2.942	177	1000	0	0	0.493333	0.653479	0.879937	0.675583
P37088	SCNN1A	R.QNN@YTVNNK.R	1.7	1.388	511	23.016	0	0	0.711822	0.693693	1	0.801838
P38571	LIPA	K.NYFHYN@QSYPPTYNVK.D	2.33	3.163	321	98.611	0	0	0.590736	0.49335	0.571345	0.55181
P40189	IL6ST	K.EQYTIIN@R.T	1.63	1.462	83	1000	0	0	0.477364	0.516226	0.5312	0.508263
P40189	IL6ST	K.N@LSCIVNEGKK.M	1.8	1.711	131	83.991	0	0	0.51907	0.701184	0.548688	0.589647
P40189	IL6ST	R.ETHLETN@FTLK.S	1.57	3.212	157	1000	0	0	0.328217	0.46926	0.450742	0.416073
P40189	IL6ST	K.SHLQN@YTVN@ATK.L	1.89	1.907	379	1000	383	1000	0.428023	0.607477	0.461685	0.499062
P40189	IL6ST	K.LTVN@LTNDR.Y	1.75	1.579	390	18.266	0	0	0.753256	0.71159	0.60997	0.691605
P41221	WNT5A	R.N@ESTGSLGTQGR.L	1.45	1.782	312	1000	0	0	0.57124	0.913391	0.685061	0.723231
P41271	NBL1	K.N@ITQIVGHSGCEAK.S	1.67	3.62	39	1000	0	0	0.607132	0.707767	0.594528	0.636475
P42785	PRCP	K.N@YSVLYFQQK.V	1.69	1.954	47	1000	0	0	0.505039	0.538202	0.558043	0.533761
P42892	ECE1	K.HLLEN@STASVSEAERK.A	1.29	4.338	166	1000	0	0	0.43155	0.435586	0.58071	0.482616
P42892	ECE1	R.DYYLN@KTENEK.V	2.31	1.683	270	50.686	0	0	0.502481	0.538016	0.563572	0.53469
P42892	ECE1	K.N@SSVEAFK.R	2.1	1.414	632	1000	0	0	0.522597	0.814095	0.570892	0.635862
P42892	ECE1	R.QTECM*VEQYSN@YSVNGEPVNGR.H	-0.02	3.709	651	71.586	0	0	0.57938	0.533881	0.36657	0.493277
P43251	BTD	R.FN@DTEVLQR.L	0.52	1.254	150	1000	0	0	0.312791	0.352093	0.362022	0.342302
P43251	BTD	K.NPVGLIGAEN@ATGETDPSHSK.F	2.5	5.108	349	193.112	0	0	0.600659	0.619581	0.577754	0.599331
P46531	NOTCH1	K.CEAAN@GTEACVCGGAFVGPR.C	0.7	4.568	41	1000	0	0	0.683411	0.772781	0.598213	0.684802
P48307	TFPI2	K.YFFN@LSSM*TCEK.F	0.59	2.165	116	1000	0	0	0.503876	0.626808	0.611476	0.58072
P48307	TFPI2	K.DEGLCSAN@VTR.Y	1.45	2.173	170	1000	0	0	0.572752	0.684907	0.559136	0.605598
P48551	IFNAR2	K.GNM*SGN@FTYIIDK.L	1.89	1.88	192	51.579	0	0	0.538217	0.643608	0.488125	0.55665
P48740	MASP1	R.FGYILHTDN@R.T	1.52	1.434	178	1000	0	0	0.557054	0.572209	0.484179	0.537814
P48960	ADGRE5	R.WCPQN@SSCVNATACR.C	1.09	2.73	33	67.368	0	0	0.686357	0.675453	0.645916	0.669242
P48960	ADGRE5	R.WCPQNSSCVN@ATACR.C	1.1	3.253	38	106.134	0	0	0.613333	0.720361	0.555236	0.629644
P48960	ADGRE5	K.TFKNESEN@TCQDVDECQQNPR.L	2.06	3.353	112	15.288	0	0	0.484806	0.697641	0.47455	0.552332
P48960	ADGRE5	R.GDKN@VTMGQSSAR.M	1.18	2.347	371	1000	0	0	0.605349	0.698152	0.678989	0.66083
P48960	ADGRE5	R.LSAVNSIFLSHN@NTK.E	1.42	4.742	453	20.016	0	0	0.573566	0.616435	0.545264	0.578421
P49281	SLC11A2	K.DN@STLAVDIYK.G	1.3	1.306	349	1000	0	0	0.534109	0.809776	0.561289	0.635058
P49641	MAN2A2	K.NLGFN@CTTSQGK.V	1.01	1.907	1093	95.418	0	0	0.656434	0.693948	0.54773	0.632704
P50897	PPT1	R.N@HSIFLADINQER.G	2.02	3.021	197	154.712	0	0	0.639767	0.640553	0.586849	0.62239
P51168	SCNN1B	R.ILAPELSHAN@ATR.N	1.49	1.59	135	1000	0	0	0.733256	0.681192	0.770405	0.728284
P51168	SCNN1B	R.DQSTN@ITLSR.K	0.27	1.821	484	1000	0	0	0.607829	0.610466	0.571617	0.596638
P51805	PLXNA3	K.LAPN@LTELR.A	2.07	1.691	59	1000	0	0	0.517364	0.634876	0.518355	0.556865
P52797	EFNA3	R.TCN@ASQGFK.R	0.42	1.45	100	1000	0	0	0.698915	0.712978	0.770099	0.727331
P52799	EFNB2	K.NKDYYIISTSN@GSLEGLDNQEGGVCQTR.A	3.63	4.862	139	83.991	0	0	0.57907	0.546055	0.570808	0.565311
P53634	CTSC	R.DVN@CSVMGPQEK.K	1.55	2.125	53	1000	0	0	0.655271	0.630001	0.678638	0.654637
P53801	PTTG1IP	K.N@VSCLWCNTNK.A	2.03	1.571	54	43.112	0	0	0.326357	0.469992	0.418922	0.40509
P54289	CACNA2D1	K.DDLDPEKN@DSEPGSQR.I	2.32	1.859	136	1000	0	0	0.602829	0.717914	0.610343	0.643695
P54289	CACNA2D1	K.QSCITEQTQYFFDN@DSK.S	1.43	2.914	985	1000	0	0	0.47876	0.555045	0.513462	0.515755
P54289	CACNA2D1	K.SFSGVLDCGN@CSR.I	1.63	2.072	998	1000	0	0	0.555969	0.647007	0.581091	0.594689
P54709	ATP1B3	K.N@LTVCPDGALFEQK.G	1.46	2.192	124	1000	0	0	0.597907	0.746443	0.436812	0.593721
P54802	NAGLU	R.VFPQVN@VTK.M	1.04	1.261	261	1000	0	0	0.528411	0.622729	0.585747	0.578962
P54802	NAGLU	R.SVYN@CSGEACR.G	1.96	1.632	503	1000	0	0	0.144806	0.14894	0.183155	0.158967
P55058	PLTP	K.VSN@VSCQASVSR.M	1.34	1.414	143	1000	0	0	0.566512	0.640733	0.700035	0.63576
P55268	LAMB2	R.N@TSAASTAQLVEATEELRR.E	2.52	3.029	1249	1000	0	0	0.704496	0.900421	0.747955	0.784291
P55268	LAMB2	R.RAN@TSALAVPSPVSNSASAR.H	1.76	1.686	1348	103.863	0	0	0.727132	0.738386	0.786002	0.750507
P55285	CDH6	R.EDAQIN@TTIGSVTAQDPDAAR.N	1.2	4.055	399	1000	0	0	0.466589	0.482907	0.641652	0.530383
P55290	CDH13	K.N@LSVVILGASDK.D	2.34	1.946	598	1000	0	0	0.578023	0.759121	0.526174	0.621106
P55290	CDH13	K.ANYNLPIM*VTDSGKPPM*TN@ITDLR.V	1.4	2.867	671	85.626	0	0	0.42	0.446316	0.391572	0.419296
P56199	ITGA1	K.VYVYALN@QTR.F	1.18	2.291	532	1000	0	0	0.607442	0.652922	0.595659	0.618674
P78310	CXADR	K.N@ASSEYSGTYSCTVR.N	2.26	1.965	201	1000	0	0	0.58593	0.624775	0.605567	0.605424
P78324	SIRPA	R.IGN@ITPADAGTYYCVK.F	1.6	1.392	110	1000	0	0	0.466279	0.658384	0.657511	0.594058
P78324	SIRPA	R.GTAN@LSETIR.V	1.03	1.822	245	1000	0	0	0.51814	0.574627	0.515005	0.535924
P78504	JAG1	K.CPEDYEGKN@CSHLK.D	1.9	2.036	559	1000	0	0	0.580271	0.562108	0.613174	0.585185
P78504	JAG1	R.TTPCEVIDSCTVAMASN@DTPEGVR.Y	2.57	2.187	585	1000	0	0	0.651047	0.675187	0.579609	0.635281
P78504	JAG1	R.DGN@SSLIAAVAEVR.V	1.39	1.672	1045	1000	0	0	0.579806	0.696168	0.58549	0.620488
P78536	ADAM17	R.EQQLESCACN@ETDNSCK.V	1.35	2.809	594	32.538	0	0	0.547907	0.709376	0.572282	0.609855
P98153	DGCR2	R.LN@GSLATFSTDQELR.F	1.38	1.747	149	1000	0	0	0.612946	0.608914	0.543858	0.588573
P98160	HSPG2	R.NLHQSN@TSR.A	1.11	1.219	1755	67.368	0	0	0.777752	0.4517	1	0.743151
P98160	HSPG2	R.SLTQGSLIVGDLAPVN@GTSQGK.F	1.63	5.535	3780	1000	0	0	0.609302	0.649106	0.591036	0.616481
P98161	PKD1	R.AFNALGSEN@R.T	1.55	1.214	2050	77.206	0	0	0.58969	0.69181	0.566611	0.616037
P98172	EFNB1	K.HHDYYITSTSN@GSLEGLENR.E	1.06	2.862	139	125.497	0	0	0.687054	0.688157	0.655585	0.676932
Q01459	CTBS	K.QIN@SSISGNLWDKDQR.A	2.21	4.061	299	105.001	0	0	0.627597	0.611162	0.56061	0.599789
Q02388	COL7A1	R.LQILN@ASSDVLR.I	1.88	2.335	786	1000	0	0	0.628643	0.596477	0.588045	0.604388
Q02809	PLOD1	R.EQIN@ITLDHR.C	1.03	1.77	197	1000	0	0	0.400775	0.284947	0.363741	0.349821
Q02809	PLOD1	K.YIHQN@YTK.A	0.64	1.996	538	1000	0	0	0.398837	0.402531	0.481683	0.427684
Q04912	MST1R	R.AVLVN@GTECLLAR.V	1.9	2.398	720	1000	0	0	0.477752	0.496554	0.449613	0.474639
Q04912	MST1R	R.DPQGWVAGN@LSAR.G	1.99	1.732	841	1000	0	0	0.556589	0.629766	0.664686	0.617014
Q06481	APLP2	R.RN@QSLSLLYK.V	0.95	2.419	541	1000	0	0	0.567791	0.701592	0.517629	0.59567
Q07011	TNFRSF9	K.SVLVN@GTK.E	1.41	1.347	149	1000	0	0	0.75093	0.632866	0.747372	0.710389
Q07954	LRP1	R.ELQGN@CSR.L	2.13	1.78	114	1000	0	0	0.930581	0.513766	1	0.814782
Q07954	LRP1	R.LGCQHHCVPTLDGPTCYCN@SSFQLQADGK.T	2.97	4.233	136	1000	0	0	0.739922	0.800543	0.727339	0.755935
Q07954	LRP1	R.CDMDGQN@R.T	-0.9	1.697	357	1000	0	0	1	0.506724	1	0.835575
Q07954	LRP1	R.FN@STEYQVVTR.V	1.73	1.973	446	1000	0	0	0.268837	0.283197	0.24414	0.265392
Q07954	LRP1	R.IETILLN@GTDRK.I	1.24	2.346	729	1000	0	0	0.587984	0.612619	0.590336	0.59698
Q07954	LRP1	K.WTGHN@VTVVQR.T	2.34	1.355	1511	1000	0	0	0.584031	0.485921	0.663595	0.577849
Q07954	LRP1	K.LHKDN@TTCYEFK.K	1.43	2.601	1575	1000	0	0	0.489109	0.509176	0.433794	0.47736
Q07954	LRP1	R.THAN@GSIKR.G	1.15	1.736	2117	1000	0	0	0.64969	0.445638	0.804484	0.633271
Q07954	LRP1	R.INNGGCQDLCLLTHQGHVN@CSCR.G	1.99	5.093	2502	176.845	0	0	0.554574	0.456511	0.5145	0.508528
Q07954	LRP1	R.DGTCIGN@SSR.C	1.43	1.476	2620	1000	0	0	0.569612	0.449854	0.718463	0.57931
Q07954	LRP1	K.CN@ASSQFLCSSGR.C	1.2	1.643	2905	1000	0	0	0.61814	0.804206	0.582752	0.668366
Q07954	LRP1	R.GCHIN@ECLSR.K	1.23	1.957	2942	1000	0	0	0.535194	0.525951	0.730939	0.597361
Q07954	LRP1	K.LNLDGSN@YTLLK.Q	1.51	1.739	3048	106.134	0	0	0.563178	0.611645	0.496902	0.557241
Q07954	LRP1	R.M*HLN@GSNVQVLHR.T	0.73	2.3	3089	33.918	0	0	0.670233	0.522141	0.762782	0.651719
Q07954	LRP1	R.TCVSN@CTASQFVCK.N	1.87	2.999	3333	1000	0	0	0.577481	0.665587	0.549366	0.597478
Q07954	LRP1	R.DNDCVDGSDEPAN@CTQM*TCGVDEFR.C	0.71	4.026	3488	180.769	0	0	0.567442	0.5887	0.533775	0.563306
Q07954	LRP1	R.TCPLDEFQCN@NTLCKPLAWK.C	0.14	2.633	3662	20.016	0	0	0.720853	0.735042	0.526925	0.66094
Q07954	LRP1	K.LTSCATN@ASICGDEAR.C	1.09	1.653	3788	1000	0	0	0.530388	0.647238	0.568607	0.582077
Q07954	LRP1	R.FGTCSQLCN@NTK.G	1.13	2.075	3839	23.016	0	0	0.495659	0.629514	0.505193	0.543455
Q07954	LRP1	R.GVTHLN@ISGLK.M	1.52	1.205	3953	1000	0	0	0.650039	0.718565	0.642353	0.670319
Q07954	LRP1	R.LN@GTDPIVAADSK.R	0.96	1.963	4075	1000	0	0	0.165116	0.182214	0.220024	0.189118
Q07954	LRP1	K.CTQQVCAGYCANN@STCTVNQGNQPQCR.C	1.11	3.739	4279	21.26	0	0	1	0.794674	0.417456	0.737377
Q07954	LRP1	K.QSGDVTCN@CTDGR.V	1.65	1.513	4364	1000	0	0	0.664186	0.613607	0.841162	0.706318
Q08334	IL10RB	K.CMN@TTLTECDFSSLSK.Y	1.54	1.365	68	1000	0	0	0.534457	0.681597	0.450295	0.55545
Q08380	LGALS3BP	R.ALGFEN@ATQALGR.A	1.91	2.688	69	1000	0	0	0.590426	0.661145	0.575023	0.608865
Q08380	LGALS3BP	R.DAGVVCTN@ETR.S	2.17	2.139	125	1000	0	0	0.568682	0.723375	0.622956	0.638338
Q08380	LGALS3BP	K.GLN@LTEDTYKPR.I	1.44	2.489	398	1000	0	0	0.50062	0.600103	0.480314	0.527012
Q08380	LGALS3BP	K.AAIPSALDTN@SSK.S	0.94	2.147	551	1000	0	0	0.546434	0.638454	0.55699	0.580626
Q08380	LGALS3BP	R.TVIRPFYLTN@SSGVD.-	0.08	2.017	580	1000	0	0	0.523721	0.607843	0.55448	0.562015
Q08431	MFGE8	K.VAYSNDSAN@WTEYQDPR.T	0.82	2.256	329	60.621	0	0	0.592791	0.68059	0.58291	0.618763
Q08722	CD47	R.DIYTFDGALN@K.S	1.26	1.4	73	1000	0	0	0.425814	0.473278	0.400323	0.433138
Q08722	CD47	K.SDAVSHTGN@YTCEVTELTR.E	0.49	4.005	111	1000	0	0	0.57155	0.524228	0.630575	0.575451
Q09328	MGAT5	R.QN@QSLVYGK.V	2.36	1.372	447	1000	0	0	0.687403	0.638002	0.617561	0.647655
Q10472	GALNT1	K.INQFNLM*ASEM*IALN@R.S	1.03	2.27	95	54.786	0	0	0.508527	0.573307	0.515954	0.532596
Q10588	BST1	R.NKN@CTAIWEAFK.V	1.15	2.332	66	18.266	0	0	0.510736	0.669093	0.496889	0.558906
Q11201	ST3GAL1	K.KPNNLN@DTIK.E	1.44	2.233	114	60.621	0	0	0.535659	0.713694	0.654687	0.63468
Q11201	ST3GAL1	K.TGVHDADFESN@VTATLASINK.I	0.98	2.86	323	142.041	0	0	0.428837	0.59726	0.474559	0.500219
Q11206	ST3GAL4	K.LFGN@YSR.D	0.8	1.534	61	1000	0	0	0.497054	0.556863	0.449688	0.501202
Q11206	ST3GAL4	R.LRN@SSLGDAINK.Y	1.27	2.115	131	159.931	0	0	0.554651	0.660027	0.530454	0.581711
Q12770	SCAP	K.LPEN@QTSPGESPER.G	1.13	2.695	590	1000	0	0	0.677597	0.648791	0.657948	0.661446
Q12797	ASPH	R.LVQLFPN@DTSLK.N	1.78	2.107	452	1000	0	0	0.290116	0.276155	0.276202	0.280824
Q12841	FSTL1	K.GSN@YSEILDK.Y	1.99	1.244	144	1000	0	0	0.524729	0.592884	0.5837	0.567105
Q12860	CNTN1	K.GTEWLVN@SSR.I	1.17	1.641	457	1000	0	0	0.498915	0.55997	0.563813	0.540899
Q12860	CNTN1	K.AN@STGTLVITDPTR.I	1.21	1.592	494	1000	0	0	0.528915	0.616943	0.649559	0.598472
Q12864	CDH17	K.KQDTPQYN@LTIEVSDKDFK.T	1.9	5.908	419	1000	0	0	0.405736	0.551214	0.557809	0.50492
Q12864	CDH17	K.YN@ASSFAK.F	1.83	1.492	546	1000	0	0	0.557132	0.637671	0.572312	0.589038
Q12864	CDH17	K.VGN@VTAK.D	0.92	1.239	587	1000	0	0	0.802171	0.792787	0.827401	0.807453
Q12884	FAP	K.SVN@ASNYGLSPDR.Q	1.59	1.518	99	65.076	0	0	0.581938	0.638068	0.540173	0.586726
Q12884	FAP	K.DDNLEHYKN@STVM*AR.A	0.82	2.886	679	106.241	0	0	0.58876	0.567152	0.616884	0.590932
Q12913	PTPRJ	R.TPEQGSN@GTDGASQK.T	1.84	2.709	104	1000	0	0	0.847752	0.744029	0.991135	0.860972
Q12913	PTPRJ	K.SN@DTAASEYK.Y	1.51	1.372	142	1000	0	0	0.726279	0.690333	0.710704	0.709105
Q12913	PTPRJ	K.VSDN@ESSSN@YTYK.I	2.04	1.707	391	1000	396	1000	0.510349	0.638639	0.671755	0.606914
Q12913	PTPRJ	K.IHVAGETDSSNLN@VSEPR.A	1.58	3.833	413	37.613	0	0	0.517442	0.731997	0.675967	0.641802
Q13018	PLA2R1	R.TVNN@QSQR.C	1.2	1.531	909	23.016	0	0	1	0.368758	1	0.789586
Q13275	SEMA3F	R.LIQPWN@R.T	2.1	1.434	126	1000	0	0	0.322481	0.294728	0.306138	0.307782
Q13308	PTK7	R.SAN@ASFNIK.W	0.4	1.627	116	60.621	0	0	0.561628	0.655367	0.531494	0.58283
Q13308	PTK7	R.DGTPLSDGQSN@HTVSSK.E	1.19	3.044	175	1000	0	0	0.447054	0.265841	0.576577	0.429824
Q13308	PTK7	R.ATVFAN@GSLLLTQVRPR.N	1.4	1.888	283	1000	0	0	0.372403	0.333541	0.338444	0.348129
Q13308	PTK7	R.RQDVN@ITVATVPSWLK.K	1.24	2.827	405	1000	0	0	0.501357	0.554929	0.420276	0.492187
Q13308	PTK7	R.DDAGN@YTCIASNGPQGQIR.A	2.97	2.876	567	100.568	0	0	0.628915	0.671442	0.662326	0.654228
Q13332	PTPRS	R.GHPQILEAAGN@ASAGTVLLR.W	1.85	3.461	940	1000	0	0	0.572016	0.646654	0.535849	0.58484
Q13421	MSLN	R.KWN@VTSLETLK.A	1.26	1.815	388	1000	0	0	0.467054	0.553917	0.41792	0.47963
Q13421	MSLN	R.LAFQNM*N@GSEYFVK.I	0.42	2.142	496	16.522	0	0	0.587209	0.664549	0.553094	0.601618
Q13421	MSLN	K.ALSQQN@VSM*DLATFM*K.L	1.93	2.963	523	1000	0	0	0.457829	0.573182	0.52566	0.518891
Q13433	SLC39A6	R.YGEN@NSLSVEGFRK.L	1.73	2.249	67	44.274	0	0	0.490194	0.541449	0.448696	0.493446
Q13433	SLC39A6	K.TN@ESVSEPR.K	2.01	1.515	241	1000	0	0	0.647752	0.721637	0.669077	0.679488
Q13433	SLC39A6	R.NTNENPQECFN@ASK.L	1.3	2.362	266	15.288	0	0	0.58093	0.678875	0.625977	0.628594
Q13444	ADAM15	R.DFQHLLN@R.T	1.49	2.358	237	1000	0	0	0.199457	0.242347	0.241159	0.227654
Q13449	LSAMP	R.GTDN@ITVR.Q	0.88	1.309	40	1000	0	0	0.606512	0.655063	0.717928	0.659834
Q13510	ASAH1	R.TVLEN@STSYEEAK.N	1.05	2.299	259	1000	0	0	0.0296899	0.0901843	0.0855459	0.0684734
Q13641	TPBG	R.N@LTEVPTDLPAYVR.N	1.81	1.257	81	1000	0	0	0.597209	0.655614	0.501549	0.584791
Q13641	TPBG	R.RPPLAELAALN@LSGSR.L	1.96	3.656	124	1000	0	0	0.365349	0.441026	0.366323	0.390899
Q13641	TPBG	R.N@LTHLESLHLEDNALK.V	1.68	2.238	256	85.626	0	0	0.706744	0.34064	0.716811	0.588065
Q13641	TPBG	K.VLHN@GTLAELQGLPHIR.V	0.78	2.479	275	1000	0	0	0.64969	0.559299	0.518388	0.575792
Q13740	ALCAM	R.LNLSEN@YTLSISNAR.I	0.21	1.676	95	52.54	0	0	0.457636	0.559868	0.461848	0.493117
Q13740	ALCAM	K.LGDCISEDSYPDGN@ITWYR.N	1.13	3.081	167	1000	0	0	0.39907	0.757794	0.553551	0.570138
Q13740	ALCAM	K.EGDN@ITLK.C	1.45	1.304	265	1000	0	0	0.595116	0.641076	0.566642	0.600945
Q13740	ALCAM	R.N@ATVVWMK.D	1.3	1.71	361	1000	0	0	0.595426	0.725708	0.548945	0.62336
Q13740	ALCAM	K.IIISPEEN@VTLTCTAENQLER.T	0.39	3.454	480	138.177	0	0	0.365814	0.70603	0.694709	0.588851
Q13740	ALCAM	R.TVNSLN@VSAISIPEHDEADEISDENREK.V	0.04	3.316	499	37.613	0	0	0.484109	0.541477	0.597006	0.540864
Q13751	LAMB3	R.N@ATASLWSGPGLEDR.G	0.14	2.605	604	1000	0	0	0.577209	0.692573	0.499977	0.58992
Q13751	LAMB3	R.QMACTPISCPGELCPQDN@GTACGSR.C	-0.08	2.685	810	1000	0	0	0.594884	0.628318	0.506572	0.576591
Q14108	SCARB2	K.ANIQFGDN@GTTISAVSNK.A	1.81	3.757	105	136.981	0	0	0.660465	0.622833	0.600386	0.627895
Q14112	NID2	R.IHQN@ITYQVCR.H	2.76	1.682	703	1000	0	0	0.603876	0.549645	0.617512	0.590344
Q14114	LRP8	K.HIYWTDSGN@K.T	1.73	1.51	518	1000	0	0	0.586047	0.610893	0.532608	0.576516
Q14126	DSG2	K.DTGELN@VTSILDR.E	1.87	2.952	112	1000	0	0	0.118295	0.191207	0.1794	0.162967
Q14126	DSG2	K.IN@ATDADEPNTLNSK.I	1.06	2.824	182	167.146	0	0	0.577829	0.671923	0.520744	0.590165
Q14126	DSG2	R.YVQN@GTYTVK.I	1.33	1.847	462	1000	0	0	0.582287	0.821748	0.529422	0.644486
Q14435	GALNT3	K.TTN@LSVEEQKEK.E	0.68	2.489	132	1000	0	0	0.53093	0.752788	0.598269	0.627329
Q14517	FAT1	K.ENQPVGSSVIFM*N@STDLDTGFNGK.L	1.67	5.309	740	165.978	0	0	0.557752	0.567026	0.589024	0.571267
Q14517	FAT1	K.QVYN@LTVR.A	1.24	1.96	998	1000	0	0	0.61845	0.616075	0.575009	0.603178
Q14517	FAT1	K.TGALTVQN@TTQLR.S	1.99	2.271	1940	1000	0	0	0.29876	0.375754	0.353882	0.342799
Q14517	FAT1	R.GISYQMFGN@HSK.S	1.75	3.061	2325	1000	0	0	0.565349	0.580322	0.640038	0.595236
Q14517	FAT1	R.QVTQEMLN@HTIAIR.F	1.27	3.264	3640	1000	0	0	0.48093	0.470826	0.667422	0.539726
Q14643	ITPR1	R.VESGEN@CSSPAPR.E	1.36	2.477	2512	1000	0	0	0.715814	0.652665	0.83408	0.734186
Q15043	SLC39A14	R.GN@VTQHVQGHR.N	1.59	2.027	77	1000	0	0	0.606744	0.840413	0.804212	0.750456
Q15223	NECTIN1	R.NPN@GTVTVISR.Y	1.09	1.478	202	72.049	0	0	0.523876	0.577665	0.528542	0.543361
Q15262	PTPRK	R.LGDVEVNAGQN@ATFQCIATGR.D	1.22	4.737	211	93.8	0	0	0.470233	0.552019	0.466079	0.49611
Q15293	RCN1	R.VVRPDSELGERPPEDN@QSFQYDHEAFLGKEDSK.T	1.58	3.933	53	1000	0	0	0.635891	0.665577	0.669719	0.657062
Q15389	ANGPT1	R.DCADVYQAGFN@K.S	1.42	1.908	295	1000	0	0	0.739302	0.551815	0.65796	0.649693
Q15399	TLR1	K.SSVLPIAHLN@ISK.V	0.62	2.101	163	1000	0	0	0.503488	0.487277	0.394304	0.46169
Q15758	SLC1A5	R.SYSTTYEERN@ITGTR.V	1.74	3.039	212	1000	0	0	0.595853	0.608279	0.649969	0.618034
Q15768	EFNB3	R.GAAHSLEPGKENLPGDPTSN@ATSR.G	2.13	2.296	210	43.112	0	0	0.506822	0.483346	0.575398	0.521855
Q15818	NPTX1	R.LN@SSSQTNSLK.D	2.03	1.824	154	126.523	0	0	0.67124	0.684697	0.722885	0.692941
Q15904	ATP6AP1	K.QPVSPVIHPPVSYN@DTAPR.I	1.96	2.694	261	1000	0	0	0.571395	0.549671	0.758842	0.626636
Q16363	LAMA4	K.RPASN@VSASIQR.I	1.22	1.587	810	1000	0	0	0.618992	0.681096	0.686149	0.662079
Q16610	ECM1	R.QGNN@HTCTWK.A	2	2.158	354	20.016	0	0	0.720116	0.665613	0.76501	0.716913
Q16706	MAN2A1	R.DSVIN@LSESVEDGPK.S	1.55	2.862	78	1000	0	0	0.66876	0.737454	0.556785	0.654333
Q16787	LAMA3	R.N@ASGDELVR.C	1.93	1.318	2162	1000	0	0	0.653178	0.672653	0.605803	0.643878
Q16787	LAMA3	K.EVIDTN@LTTLR.D	1.01	1.95	2265	1000	0	0	0.593411	0.636524	0.519141	0.583025
Q16787	LAMA3	R.KIESINQQLLPLGN@ISDNMDR.I	3.94	2.38	2365	34.703	0	0	0.63845	0.621689	0.618749	0.626296
Q16787	LAMA3	K.TFNLN@TTEVEPCRR.R	1.43	2.512	2584	37.613	0	0	0.575581	0.621147	0.547792	0.581507
Q16787	LAMA3	R.FN@ISTPAFR.G	0.92	1.699	2728	1000	0	0	0.403992	0.399521	0.320485	0.374666
Q16787	LAMA3	R.LN@DTVGVTK.K	1.66	1.367	2751	1000	0	0	0.440078	0.409356	0.391835	0.413756
Q16787	LAMA3	R.EGSLPGN@STISIR.A	1.87	2.151	3097	1000	0	0	0.609264	0.686867	0.60034	0.632157
Q17RY6	LY6K	R.YCNLEGPPIN@SSVFK.E	1.97	2.433	129	61.179	0	0	0.460233	0.456578	0.408286	0.441699
Q24JP5	TMEM132A	R.VQQVGHYPPAN@SSLSSR.S	1.24	1.757	71	1000	0	0	0.28124	0.22078	0.339281	0.280434
Q24JP5	TMEM132A	R.HN@FTASLLTLR.I	0.41	2.166	280	1000	0	0	0.593953	0.540896	0.519526	0.551458
Q29980	MICB	R.AQTLAM*N@VTNFWK.E	1.22	1.226	164	33.918	0	0	0.236047	0.758451	0.801792	0.598763
Q29983	MICA	R.AKPQGQWAEDVLGN@K.T	1.29	3.737	79	1000	0	0	0.587984	0.682025	0.576477	0.615495
Q29983	MICA	R.VCEIHEDN@STR.S	0.84	2.451	125	1000	0	0	0.658062	0.605419	0.77011	0.677863
Q29983	MICA	R.SEASEGN@ITVTCR.A	1.32	2.051	220	1000	0	0	0.591085	0.742158	0.599004	0.644082
Q32P28	P3H1	K.LLN@GSQR.V	2.23	1.64	467	1000	0	0	0.652171	0.430216	0.712798	0.598395
Q3T906	GNPTAB	K.KN@MTIDGK.E	1.16	1.421	287	1000	0	0	0.726434	0.634535	0.739722	0.70023
Q3T906	GNPTAB	K.VILLPN@QTHYIIPK.G	1.57	2.667	551	1000	0	0	0.587984	0.525545	0.591958	0.568496
Q3T906	GNPTAB	K.NQAIITDETN@DSLVAPQEK.Q	3.05	2.5	759	143.433	0	0	0.703876	0.70466	0.570754	0.659763
Q3T906	GNPTAB	K.TIGGN@VTK.E	1.31	1.491	829	1000	0	0	0.622481	0.569563	0.585204	0.592416
Q3T906	GNPTAB	R.TN@VSHVVGQLDDIR.K	0.2	2.868	1129	1000	0	0	0.573023	0.676191	0.584927	0.61138
Q4G148	GXYLT1	K.KFN@STQIAAM*APEHEEPR.I	1.44	1.622	237	1000	0	0	0.625194	0.667855	0.848661	0.713903
Q4G148	GXYLT1	R.N@CSFEDDNIR.S	1.81	1.559	387	97.17	0	0	0.525891	0.549882	0.49821	0.524661
Q53F39	MPPE1	R.RSDAN@CSGEDAAPAEER.D	0.44	2.752	259	1000	0	0	0.773217	0.580408	0.940991	0.764872
Q58DX5	NAALADL2	K.IKN@VTNQIALLK.L	0.85	2.397	295	54.711	0	0	0.549225	0.57559	0.451734	0.525516
Q58EX2	SDK2	R.VISAGGN@DSR.S	1.57	1.375	577	1000	0	0	0.65938	0.637079	0.795661	0.697373
Q58EX2	SDK2	R.ESVPSSGPTN@VSALATTSSSMLVR.W	0.79	2.006	1205	1000	0	0	0.49062	0.596286	0.816367	0.634424
Q5HYA8	TMEM67	R.CEPTFVN@TSR.S	1.55	1.467	179	1000	0	0	0.545853	0.644952	0.603936	0.598247
Q5JPE7	NOMO2	R.LEN@ITTGTYTIHAQK.E	1.63	2.542	369	1000	0	0	0.52345	0.458258	0.545649	0.509119
Q5JPE7	NOMO2	R.ENVGIYN@LSK.G	1.39	2.011	618	57.327	0	0	0.522558	0.527614	0.516961	0.522378
Q5JRA6	MIA3	K.LKVPESENN@K.T	1.47	2.063	246	20.016	0	0	0.437054	0.410602	0.464839	0.437498
Q5JRA6	MIA3	K.TSN@SSQVSNEQDKIDAYK.L	0.43	2.679	250	46.341	0	0	0.418295	0.465135	0.46498	0.44947
Q5JRA6	MIA3	K.IQQESLGSAPLM*GDDHPN@ASR.D	2.31	3.958	589	1000	0	0	0.554845	0.603488	0.56892	0.575751
Q5NDL2	EOGT	R.LN@ITQEGPK.D	2.34	1.918	354	1000	0	0	0.642248	0.606225	0.58724	0.611904
Q5VV43	KIAA0319	K.ASQLQEQSSN@SSGK.E	2.16	1.745	262	1000	0	0	0.496667	0.550594	0.9315	0.659587
Q5VW38	GPR107	K.VLGQSQEPNVNPASAGN@QTQK.T	0.7	5.106	169	45.171	0	0	0.65186	0.588323	0.70449	0.648224
Q5VY80	RAET1L	K.TFLHYDCGN@K.T	1.59	2.264	68	1000	0	0	0.536124	0.605378	0.549444	0.563649
Q5ZPR3	CD276	K.QLVHSFAEGQDQGSAYAN@R.T	1.6	4.028	91	1000	0	0	0.512713	0.743106	0.612935	0.622918
Q5ZPR3	CD276	R.VVLGAN@GTYSCLVR.N	1.06	1.969	215	1000	0	0	0.559845	0.621217	0.534396	0.571819
Q5ZPR3	CD276	R.DQGSAYAN@R.T	3.24	2.136	309	1000	0	0	0.754341	0.556482	0.91932	0.743381
Q68CP4	HGSNAT	K.YPN@CTGGAAGYIDR.L	1.12	1.501	461	1000	0	0	0.44845	0.399589	0.447496	0.431845
Q68CQ7	GLT8D1	R.QN@ITNQLEK.W	1.77	1.835	257	65.076	0	0	0.51124	0.675449	0.437832	0.541507
Q68D85	NCR3LG1	R.SN@FTLTAAR.H	1.41	1.341	242	1000	0	0	0.601085	0.727602	0.514607	0.614432
Q6H3X3	RAET1G	K.LN@VTTAWK.A	1.6	1.454	82	1000	0	0	0.452713	0.524139	0.376618	0.451157
Q6NSJ5	LRRC8E	K.IICLPNHELQEN@LSEAPCQQLLPR.G	2.93	1.831	63	48.329	0	0	0.583721	0.709624	0.428964	0.574103
Q6P4E1	GOLM2	K.LQNN@ISYQMADIHHLK.E	2.02	3.624	115	21.26	0	0	0.59845	0.592615	0.556371	0.582479
Q6P4E1	GOLM2	K.N@NTYLVK.R	2.33	1.232	150	23.016	0	0	0.595659	0.810596	0.554998	0.653751
Q6P4Q7	CNNM4	R.GN@TSGVLVVLTK.F	0.63	1.984	127	1000	0	0	0.551783	0.610541	0.531628	0.564651
Q6UWJ1	TMCO3	R.VEEEEANSKQN@ITK.R	1.76	1.581	230	31.351	0	0	0.550698	0.669678	0.732105	0.650827
Q6UWJ8	CD164L2	K.EGCSIYN@R.S	0.49	1.22	103	1000	0	0	0.645659	0.730769	0.748586	0.708338
Q6UWY0	ARSK	K.GLDPN@YTTWM*DVM*ER.H	1.59	1.478	108	1000	0	0	0.589767	0.719798	0.61612	0.641895
Q6UWY0	ARSK	K.QSIGQN@YSNVIANLR.W	1.96	2.195	498	54.711	0	0	0.539884	0.505711	0.578367	0.54132
Q6UX71	PLXDC2	R.CGPCVSSQIGFN@CSWCSK.L	1.95	3.859	345	1000	0	0	0.684186	0.762919	0.594675	0.680593
Q6UXD5	SEZ6L2	R.IVSPEPGGAVGPN@LTCR.W	1.95	1.811	373	1000	0	0	0.719767	0.648023	0.793812	0.720534
Q6UXH1	CRELD2	R.N@ETHSICTACDESCK.T	1.49	2.898	190	1000	0	0	0.542132	0.568662	0.560736	0.557177
Q6UY14	ADAMTSL4	R.EVQCLSTN@QTLSTR.C	1.17	1.526	1001	1000	0	0	0.547132	0.808631	0.483336	0.613033
Q6V0I7	FAT4	R.IN@ATTGEIFNK.Q	1.07	1.368	2921	141.646	0	0	0.724806	0.776881	0.62445	0.708712
Q6V0I7	FAT4	K.N@GTATVLSVDR.I	0.51	1.533	4312	1000	0	0	0.527287	0.757135	0.543757	0.609393
Q6YHK3	CD109	R.TQDEILFSN@STR.L	1.11	3.162	118	1000	0	0	0.408876	0.494403	0.361166	0.421482
Q6YHK3	CD109	K.HLN@GTITAK.Y	1.88	2.11	247	1000	0	0	0.464264	0.291356	0.442821	0.39948
Q6YHK3	CD109	R.N@YTEYWSGSNSGNQK.M	2.43	2.522	397	56.659	0	0	0.49531	0.761043	0.425594	0.560649
Q6YHK3	CD109	K.IN@YTVPQSGTFK.I	0.47	3.153	419	1000	0	0	0.561783	0.705419	0.542535	0.603246
Q6YHK3	CD109	K.QN@STMFSLTPENSWTPK.A	2.2	2.069	513	23.394	0	0	0.81093	0.545419	0.577767	0.644705
Q6ZMP0	THSD4	K.VIDGTPCDQN@GTAICVSGQCK.S	2.23	3.282	373	1000	0	0	0.649845	0.564031	0.698568	0.637481
Q6ZRP7	QSOX2	R.QTMIDFLQN@HTEGSRPPACPR.L	1.1	4.536	178	1000	0	0	0.503566	0.535336	0.631673	0.556858
Q6ZRP7	QSOX2	R.GSHYVAIVFESN@SSYLGR.E	1.48	2.495	218	1000	0	0	0.469419	0.563092	0.463725	0.498745
Q70UQ0	IKBIP	K.ISN@LTIVQAEIK.D	0.86	2.178	328	1000	0	0	0.450388	0.523983	0.496427	0.490266
Q7LGC8	CHST3	R.DAAALTN@R.S	1.6	2.031	464	1000	0	0	0.582403	0.600029	0.669606	0.617346
Q7Z4F1	LRP10	R.GFN@ATYHVR.G	0.33	2.307	299	1000	0	0	0.609767	0.606133	0.69349	0.636463
Q7Z6M3	MILR1	K.GQN@VSM*FCSHK.N	2.34	1.58	51	1000	0	0	0.620581	0.544004	0.868545	0.67771
Q7Z6M3	MILR1	K.YDREPAEFN@LTK.K	1.32	1.992	182	1000	0	0	0.522907	0.627328	0.593372	0.581203
Q7Z7H5	TMED4	R.FTFTSHTPGDHQICLHSN@STR.M	1.31	1.877	117	1000	0	0	0.606667	0.434917	0.712191	0.584592
Q7Z7M0	MEGF8	R.GYQGDGISHCN@R.T	1.02	2.835	1115	1000	0	0	0.466899	0.495458	0.573769	0.512042
Q7Z7M0	MEGF8	R.ALLTN@VSSVALGSR.R	2.29	2.029	1271	1000	0	0	0.449225	0.613419	0.473575	0.512073
Q7Z7N9	TMEM179B	R.SLCNSIISLN@TTISCSEAQK.I	4.98	2.913	136	110.37	0	0	0.548062	0.755947	0.593114	0.632374
Q86SQ4	ADGRG6	K.ILSN@LSCNVK.G	2.23	1.785	324	85.666	0	0	0.609845	0.633602	0.583527	0.608991
Q86VR7	VSIG10L	R.FVTAGSN@VTLR.C	1.62	1.635	423	1000	0	0	0.602016	0.643896	0.509485	0.585132
Q86VZ4	LRP11	R.SSDN@VSVTVLR.A	1.1	1.729	291	1000	0	0	0.547326	0.562715	0.500944	0.536995
Q86WC4	OSTM1	R.AAGN@TSESQSCAR.S	1.96	1.839	135	1000	0	0	0.893023	0.774859	1	0.889294
Q86WC4	OSTM1	K.N@YSEVCK.N	1.25	1.36	216	1000	0	0	0.645504	0.7128	0.615031	0.657778
Q86XT9	TMEM219	R.GSHVVGLLTTLNFGDGPDRN@K.T	1.46	3.732	101	25.859	0	0	0.323178	0.391741	0.484061	0.39966
Q8IV08	PLD3	K.ELGVVMYN@CSCLAR.D	1.55	2.034	236	1000	0	0	0.533333	0.531183	0.438787	0.501101
Q8IV08	PLD3	R.DN@HTHSDIQVK.L	1.47	1.539	387	1000	0	0	0.996899	0.578758	0.647332	0.740996
Q8IWA5	SLC44A2	K.N@ITDLVEGAK.K	1.62	1.468	200	1000	0	0	0.52814	0.759825	0.527387	0.605117
Q8IWA5	SLC44A2	K.TCNPETFPSSN@ESR.Q	1.48	1.615	417	117.182	0	0	0.592519	0.751957	0.525924	0.623467
Q8IWK6	ADGRA3	K.N@GSFSGLSLLER.L	1.83	1.523	98	1000	0	0	0.571163	0.785305	0.513245	0.623238
Q8IWK6	ADGRA3	K.CN@VSNTFSSLALK.N	2.73	1.25	592	18.266	0	0	0.553876	0.728267	0.662188	0.64811
Q8IWK6	ADGRA3	K.LFPATGN@STNLADDGK.R	1.65	1.78	652	33.918	0	0	0.551822	0.636872	0.553398	0.580697
Q8IWT6	LRRC8A	K.DSCN@DSFR.G	2.45	1.212	66	1000	0	0	0.525969	0.41197	0.560744	0.499561
Q8IWU5	SULF2	R.TFAVYLN@STGYR.T	1.78	2.201	132	1000	0	0	0.342713	0.315554	0.303353	0.32054
Q8IZA0	KIAA0319L	K.VIVEGQNAHGEGYVN@VTVKPEPR.K	2.65	4.437	395	121.61	0	0	0.65124	0.725788	0.620595	0.665875
Q8IZJ1	UNC5B	R.LSDTAN@YTCVAK.N	1.57	1.793	222	1000	0	0	0.583643	0.664655	0.543313	0.597204
Q8IZJ1	UNC5B	R.DCSGTLLDSKN@CTDGLCM*QNK.K	2.68	2.303	347	27.096	0	0	0.555736	0.643129	0.545289	0.581385
Q8IZP9	ADGRG2	K.TFN@ASGVKPQR.N	1.97	2.657	99	1000	0	0	0.590078	0.644615	0.609477	0.614723
Q8N0W4	NLGN4X	R.N@TTQFAAVCPQHLDER.S	1.52	2.67	102	1000	0	0	0.688527	0.805258	0.668462	0.720749
Q8N0Z9	VSIG10	R.N@LTQPEVIIQPSSR.H	1.02	1.419	347	1000	0	0	0.643488	0.674067	0.609443	0.642333
Q8N441	FGFRL1	R.AGAIN@ATYK.V	1.52	1.893	231	1000	0	0	0.609264	0.60264	0.681644	0.631183
Q8N697	SLC15A4	R.LLN@CTAPGPDAAAR.C	1	2.29	140	1000	0	0	0.650233	0.764647	0.576941	0.66394
Q8N6C5	IGSF1	K.GIGN@YSCSYR.L	1.86	1.586	1223	1000	0	0	0.488062	0.667366	0.484292	0.546573
Q8N7P1	PLD5	K.AICTEIAN@CSLK.V	1.66	1.811	408	1000	0	0	0.625814	0.589804	0.640539	0.618719
Q8N8Z6	DCBLD1	K.NYPGTYPN@HTVCEK.T	2.76	2.084	64	62.527	0	0	0.584264	0.597876	0.589535	0.590558
Q8N8Z6	DCBLD1	K.ELLLN@TSEVTVR.F	1.65	1.956	124	1000	0	0	0.467829	0.807766	0.503191	0.592929
Q8NAC3	IL17RC	K.GHPNLCVQVN@SSEK.L	1.28	2.278	443	126.914	0	0	0.609147	0.556826	0.489461	0.551811
Q8NBI5	SLC43A3	K.DLCGPDAGPIGN@ATGQADCK.A	1.32	4.479	56	1000	0	0	0.588527	0.679762	0.561642	0.609977
Q8NBJ4	GOLM1	K.AVLVNN@ITTGER.L	1.64	2.646	109	23.016	0	0	0.502093	0.669137	0.506191	0.55914
Q8NBJ4	GOLM1	R.LQQDVLQFQKN@QTNLER.K	1.55	3.22	144	60.621	0	0	0.56093	0.640659	0.533875	0.578488
Q8NBJ5	COLGALT1	K.AM*N@TSQVEALGIQM*LPGYR.D	1.61	2.879	381	1000	0	0	0.457674	0.557164	0.423095	0.479311
Q8NBJ9	SIDT2	R.TGEQFSFN@TTAAQPQYFK.Y	2.3	3.349	165	1000	0	0	0.524031	0.587616	0.582844	0.56483
Q8NBK3	SUMF1	K.FVN@STGYLTEAEK.F	2.03	2.204	141	1000	0	0	0.513256	0.536766	0.535062	0.528361
Q8NBL1	POGLUT1	K.VFIDQIN@R.S	1.36	2.163	40	1000	0	0	0.629225	0.569134	0.55787	0.585409
Q8NBL1	POGLUT1	K.FLSYN@VTR.R	1.68	1.9	373	1000	0	0	0.636279	0.605623	0.573571	0.605158
Q8NBN3	TMEM87A	K.LFQN@CSELFK.T	0.79	2.295	127	1000	0	0	0.489612	0.760654	0.465676	0.571981
Q8NBN3	TMEM87A	K.ENGTN@LTFIGDK.T	1.85	2.192	160	33.918	0	0	0.53	0.67468	0.493198	0.565959
Q8NBS9	TXNDC5	K.IAEVDCTAERN@ICSK.Y	2.06	2.288	386	1000	0	0	0.68876	0.62804	0.696942	0.671247
Q8NC42	RNF149	R.RN@ASAVVLYNEER.Y	1.49	1.921	131	117.111	0	0	0.532946	0.767089	0.611412	0.637149
Q8NCC3	PLA2G15	K.VFVQTPTIN@YTLR.D	1.08	1.612	289	1000	0	0	0.481357	0.591651	0.495385	0.522797
Q8NCW6	GALNT11	K.SYGN@ISER.V	1.47	1.202	428	1000	0	0	0.623798	0.773262	0.700085	0.699049
Q8NFT8	DNER	R.LVSFEVPQN@TSVK.I	0.9	2.869	223	1000	0	0	0.631085	0.458562	0.873837	0.654495
Q8NFZ8	CADM4	R.QTLFFN@GTR.A	1.86	1.946	67	1000	0	0	0.597171	0.702782	0.556208	0.61872
Q8NHP8	PLBD2	R.HPDAVAWAN@LTNAIR.E	1.57	3.672	88	54.711	0	0	0.432442	0.437773	0.503702	0.457972
Q8NHP8	PLBD2	R.SDLNPAN@GSYPFQALR.Q	1.57	1.805	515	15.288	0	0	0.684612	0.69647	0.551927	0.644336
Q8TCT7	SPPL2B	R.GN@CTFYEK.V	2.03	1.24	97	1000	0	0	0.567907	0.63672	0.627679	0.610769
Q8TDX6	CSGALNACT1	K.GILEN@TSK.A	1.48	1.484	315	1000	0	0	0.58686	0.672544	0.684052	0.647819
Q8WVQ1	CANT1	R.LGQAPANWYN@DTYPLSPPQR.T	1.32	3.177	88	54.711	0	0	0.598411	0.638517	0.540793	0.592574
Q8WWB7	GLMP	R.TFAN@GSLAFR.V	1.55	2.007	187	1000	0	0	0.589302	0.695137	0.521397	0.601946
Q92508	PIEZO1	R.ELYN@GTADITLR.F	1.79	1.856	2294	1000	0	0	0.60062	0.627542	0.602022	0.610061
Q92508	PIEZO1	K.HMLALAPN@STAR.R	0.43	2.901	2331	1000	0	0	0.680969	0.6575	0.694371	0.677614
Q92542	NCSTN	R.TSLELWMHTDPVSQKN@ESVR.N	1.48	4.031	387	1000	0	0	0.51124	0.522168	0.566113	0.533174
Q92542	NCSTN	R.RPN@QSQPLPPSSLQR.F	0.93	1.948	417	1000	0	0	0.563101	0.681848	0.618514	0.621154
Q92542	NCSTN	R.ALYELAGGTN@FSDTVQADPQTVTR.L	1.05	2.854	506	1000	0	0	0.563682	0.620661	0.600388	0.59491
Q92542	NCSTN	K.VPSENKDLYEYSWVQGPLHSN@ETDR.L	2.1	2.997	612	140.597	0	0	0.483023	0.628933	0.567059	0.559672
Q92673	SORL1	K.LNFGLGN@R.S	1.59	1.393	158	132.939	0	0	0.572907	0.561706	0.485006	0.539873
Q92673	SORL1	R.LTIVN@SSVLDRPR.A	1.54	2.571	871	1000	0	0	0.610233	0.646681	0.605984	0.620966
Q92673	SORL1	R.SDEYN@CSSGMCIR.S	1.43	1.72	1164	1000	0	0	0.633217	0.579462	0.584538	0.599072
Q92673	SORL1	R.AASN@FTEIK.N	2.05	1.656	1706	1000	0	0	0.625426	0.657666	0.603173	0.628755
Q92673	SORL1	K.SRN@STVEYTLNK.L	1.48	1.39	1986	77.307	0	0	0.600504	0.754743	0.556447	0.637231
Q92673	SORL1	K.M*GHN@YTFTVQAR.C	1.69	2.674	2092	1000	0	0	0.599884	0.527705	0.616758	0.581449
Q92823	NRCAM	R.ERPPTFLTPEGN@ASNKEELR.G	1.69	3.129	276	34.703	0	0	0.531085	0.626666	0.549461	0.569071
Q92823	NRCAM	R.QKDGDDEWTSVVVAN@VSK.Y	0.27	3.109	802	1000	0	0	0.506822	0.646167	0.478076	0.543688
Q92859	NEO1	R.TPASDPHGDN@LTYSVFYTK.E	1.87	2.887	470	1000	0	0	0.576899	0.520367	0.516115	0.537794
Q92859	NEO1	R.TLSDVPSAAPQN@LSLEVR.N	0.89	3.111	639	1000	0	0	0.616434	0.606509	0.490075	0.571006
Q92896	GLG1	R.GN@ITEYQCHQYITK.M	1.97	2.271	210	1000	0	0	0.568915	0.54915	0.569243	0.562436
Q92896	GLG1	R.LCHTHGWN@ETSEFM*PQGAVFSCLYR.H	1.23	5.277	581	1000	0	0	0.634729	0.629429	0.586175	0.616778
Q92896	GLG1	K.KVDVVICLSTTVRN@DTLQEAK.E	1.16	4.011	786	1000	0	0	0.299574	0.415525	0.383863	0.366321
Q92959	SLCO2A1	K.QLIYLN@CSCVTGGSASAK.T	0.7	3.676	491	1000	0	0	0.549767	0.633753	0.556742	0.580087
Q93063	EXT2	K.CTN@LSEGVLSVR.K	2.09	1.682	288	1000	0	0	0.594729	0.759041	0.551293	0.635021
Q969P0	IGSF8	R.GETASLLCN@ISVR.G	1.49	2.002	463	1000	0	0	0.580233	0.693107	0.52567	0.59967
Q969V3	NCLN	R.VIYN@LTEK.G	1.55	1.43	428	1000	0	0	0.376047	0.381527	0.383212	0.380262
Q96AE7	TTC17	R.VN@LSAPLLPK.E	-0.16	1.271	184	1000	0	0	0.559496	0.535268	0.546887	0.547217
Q96AQ6	PBXIP1	K.LQGLENWGQDPGVSAN@ASK.A	0.78	2.519	455	110.37	0	0	0.525504	0.514749	0.504425	0.514893
Q96AY3	FKBP10	R.ITIPPHLAYGEN@GTGDK.I	1.4	2.207	352	1000	0	0	0.561085	0.563379	0.550792	0.558419
Q96AY3	FKBP10	R.TLSRPSETCN@ETTK.L	1.45	2.166	393	1000	0	0	0.487054	0.56359	0.515284	0.521976
Q96EE4	CCDC126	R.TN@VSGSIR.-	1.18	1.283	134	1000	0	0	0.592674	0.656486	0.671481	0.640214
Q96F46	IL17RA	R.ALVCSQPGLN@CTVK.N	1.69	3.023	49	1000	0	0	0.534806	0.663465	0.480671	0.559648
Q96F46	IL17RA	K.N@STCLDDSWIHPR.N	1.78	1.878	54	1000	0	0	0.613721	0.828462	0.722559	0.721581
Q96F46	IL17RA	R.N@LTPSSPK.D	2.4	1.367	67	1000	0	0	0.574729	0.670772	0.555609	0.60037
Q96F46	IL17RA	R.SN@VTLTLR.N	1.69	1.613	265	1000	0	0	0.543411	0.73914	0.512754	0.598435
Q96F81	DISP1	R.FDIN@DTIR.A	1.84	1.427	917	1000	0	0	0.582093	0.623153	0.550752	0.585333
Q96HA4	C1orf159	R.SFAGPGAPFPM*N@R.S	1.35	1.96	128	1000	0	0	0.654651	0.650646	0.454688	0.586662
Q96HD1	CRELD1	R.N@ASHLVCSACFGPCAR.C	1.63	1.285	205	1000	0	0	0.831163	0.93112	0.722514	0.828266
Q96HE7	ERO1A	K.WGHN@ITEFQQR.F	1.78	2.299	280	1000	0	0	0.414729	0.391668	0.465471	0.423956
Q96J84	KIRREL1	R.IDGGPVILLQAGTPHN@LTCR.A	0.59	3.734	140	1000	0	0	0.57438	0.625599	0.573166	0.591048
Q96J84	KIRREL1	K.VGSTN@VSTLVNVHFAPR.I	1.14	4.524	297	126.914	0	0	0.42531	0.503394	0.41348	0.447395
Q96KA5	CLPTM1L	R.TVN@VSVPK.K	1.63	1.215	91	1000	0	0	0.638605	0.653766	0.593195	0.628522
Q96L58	B3GALT6	R.DAYEN@LTAK.V	1.7	2.141	131	1000	0	0	0.371628	0.409071	0.397546	0.392748
Q96NT5	SLC46A1	R.FSADLGYN@GTR.Q	1.97	1.629	58	1000	0	0	0.637209	0.75283	0.550411	0.646817
Q96PD2	DCBLD2	K.YCGLGLQM*N@HSIESK.G	1.75	3.19	155	1000	0	0	0.475426	0.528572	0.477671	0.49389
Q96PL5	ERMAP	R.CLIQVGN@LSK.E	1.57	1.682	132	1000	0	0	0.586899	0.515273	0.615121	0.572431
Q96QE2	SLC2A13	R.ITFKPIAPSGQN@ATCTR.Y	1.98	1.515	433	1000	0	0	0.554496	0.856998	0.653036	0.688177
Q96RD7	PANX1	R.N@DSTVPDQFQCK.L	1.84	1.381	255	1000	0	0	0.50938	0.757812	0.505346	0.590846
Q96S52	PIGS	K.TYN@ASVLPVR.V	1.44	1.867	370	1000	0	0	0.686318	0.528325	0.534088	0.58291
Q99519	NEU1	R.WSFSN@GTSWR.K	1.49	1.335	352	1000	0	0	0.603101	0.599343	0.479645	0.560696
Q99538	LGMN	K.DLN@ETIHYM*YK.H	1.22	1.633	167	1000	0	0	0.332868	0.343275	0.370911	0.349018
Q99571	P2RX4	K.VKGVAVTN@TSK.L	0.84	2.57	75	1000	0	0	0.74376	0.652498	0.919848	0.772035
Q99571	P2RX4	R.CVAFN@GSVK.T	2.08	2.04	153	1000	0	0	0.62155	0.714466	0.519295	0.618437
Q99571	P2RX4	K.AAEN@FTLLVK.N	1.45	1.493	184	1000	0	0	0.437054	0.506544	0.419263	0.454287
Q99574	SERPINI1	K.DAN@LTGLSDNKEIFLSK.A	1.55	1.811	321	61.839	0	0	0.517132	0.631726	0.475098	0.541319
Q99650	OSMR	R.IETSNVIWVGN@YSTTVK.W	2.39	1.838	84	45.171	0	0	0.416628	0.527533	0.454128	0.466096
Q99650	OSMR	R.NIQNN@VSCYLEGK.Q	2.02	2.023	176	20.016	0	0	0.743062	0.681412	0.583159	0.669211
Q99650	OSMR	K.M*M*QYN@VSIK.V	1.5	1.53	380	1000	0	0	0.57155	0.553468	0.508011	0.544343
Q99650	OSMR	K.NVGPN@TTSTVISTDAFRPGVR.Y	1.18	3.152	580	58.868	0	0	0.630388	0.688118	0.552344	0.623617
Q99715	COL12A1	K.EAGN@ITTDGYEILGK.L	1.93	1.795	2679	1000	0	0	0.551318	0.570958	0.415116	0.512464
Q99808	SLC29A1	R.LDM*SQN@VSLVTAELSK.D	1.29	2.425	48	1000	0	0	0.464806	0.593489	0.512894	0.52373
Q99988	GDF15	R.LRAN@QSWEDSNTDLVPAPAVR.I	0.73	1.918	70	26.454	0	0	0.624186	0.723557	0.62469	0.657478
Q9BRN9	TM2D3	K.NFIIN@M*TCR.F	2.27	1.571	122	60.621	0	0	0.622868	0.889874	0.636063	0.716268
Q9BTV4	TMEM43	-.MAAN@YSSTSTRR.E	2.18	1.316	4	1000	0	0	1	0.304006	1	0.768002
Q9BTY2	FUCA2	R.SQN@DTVTPDVWYTSKPK.E	0.38	2.342	377	1000	0	0	0.523295	0.564712	0.470205	0.519404
Q9BVK6	TMED9	R.FTFTSHTPGEHQICLHSN@STK.F	1.25	3.845	125	1000	0	0	0.51938	0.305389	0.641577	0.488782
Q9BVX2	TMEM106C	R.SEQLVN@FTGK.A	1.73	1.891	186	1000	0	0	0.498372	0.616838	0.465409	0.526873
Q9BXN1	ASPN	K.ITDIEN@GSLANIPR.V	1.75	2.064	282	88.334	0	0	0.607674	0.632898	0.563163	0.601245
Q9BY67	CADM1	K.VSLTN@VSISDEGR.Y	2.49	1.286	113	1000	0	0	0.527132	0.63625	0.547899	0.570427
Q9BY67	CADM1	K.TDN@GTYR.C	1.39	1.227	308	1000	0	0	1	0.796608	1	0.932203
Q9BY76	ANGPTL4	R.LPEM*AQPVDPAHN@VSR.L	1.94	1.828	177	1000	0	0	0.641163	0.727215	0.716861	0.69508
Q9BZC7	ABCA2	K.SPAN@GSLGPTLNLSSGESR.L	2.48	2.695	1549	58.767	0	0	0.54907	0.804964	0.635094	0.663043
Q9BZM5	ULBP2	R.DIQLEN@YTPK.E	1.72	1.768	112	1000	0	0	0.70031	0.676431	0.786524	0.721088
Q9BZR6	RTN4R	R.DLGN@LTHLFLHGNR.I	2.03	3.43	179	134.708	0	0	0.57938	0.471762	0.532093	0.527745
Q9C0C4	SEMA4C	K.GKNN@QTECFNFIR.F	2.6	1.863	106	20.016	0	0	0.580271	0.63708	0.539885	0.585746
Q9C0H2	TTYH3	R.VWDTAVGLN@HTAEPSLQTLER.Q	0.91	5.141	144	1000	0	0	0.570698	0.552533	0.558437	0.560556
Q9GZX9	TWSG1	R.N@YSDTPPTSK.S	0.53	1.544	81	1000	0	0	0.635853	0.535186	0.701368	0.624135
Q9H0X4	FAM234A	K.SDPHWESM*LN@ATTR.R	0.63	1.524	314	1000	0	0	0.630543	0.560712	0.563862	0.585039
Q9H173	SIL1	R.LINKFN@SSSSSLEEK.I	2	3.275	193	55.952	0	0	0.546589	0.528471	0.571604	0.548888
Q9H239	MMP28	K.GSHFWEVAADGN@VSEPRPLQER.W	1.92	2.687	355	1000	0	0	0.533256	0.71607	0.500862	0.583396
Q9H2J7	SLC6A15	K.N@ASHTFVEPECEQSSATTYYWYR.E	1.79	2.872	187	1000	0	0	0.571085	0.514587	0.528738	0.538137
Q9H3G5	CPVL	K.SYAGFLTVN@K.T	0.97	2.433	81	1000	0	0	0.228101	0.228934	0.22503	0.227355
Q9H3G5	CPVL	R.QAIHVGN@QTFNDGTIVEK.Y	1.66	4.85	346	71.586	0	0	0.547364	0.513664	0.597438	0.552822
Q9H5K3	POMK	K.N@CSPWLSCEELR.T	2.5	1.659	67	1000	0	0	0.44938	0.658633	0.509371	0.539128
Q9H5V8	CDCP1	R.ESN@ITVLIK.L	2.02	1.515	39	1000	0	0	0.132752	0.175675	0.143972	0.1508
Q9H5V8	CDCP1	R.IGTFCSN@GTVSR.I	1.74	2.286	180	1000	0	0	0.500775	0.593459	0.492158	0.528798
Q9H5V8	CDCP1	R.N@VSGFSIANR.S	1.49	1.46	205	117.182	0	0	0.691473	0.961897	0.545319	0.732896
Q9H5V8	CDCP1	R.LQFQVLVQHPQN@ESNK.I	1.5	4.446	339	60.621	0	0	0.475271	0.619052	0.592894	0.562405
Q9H5V8	CDCP1	R.TCSSN@LTLTSGSK.H	1.48	1.76	386	1000	0	0	0.620426	0.666487	0.599222	0.628712
Q9H5Y7	SLITRK6	R.IEVLEEGSFM*N@LTR.L	2.1	1.435	409	1000	0	0	0.585426	0.502894	0.474496	0.520939
Q9H6B4	CLMP	R.HVYNN@LTEEQK.G	1.02	3.149	74	44.274	0	0	0.662636	0.609557	0.611935	0.628043
Q9H6X2	ANTXR1	K.DFN@ETQLAR.I	2.13	1.271	184	1000	0	0	0.563333	0.68869	0.503991	0.585338
Q9H813	PACC1	K.HHYEVIPPLTSPGQPGDMN@CTTQR.I	2.83	2.122	148	1000	0	0	0.461938	0.512202	0.472262	0.482134
Q9H813	PACC1	R.IN@YTDPFSN@QTVK.S	1.3	1.371	155	1000	162	1000	0.499264	0.584987	0.439911	0.508054
Q9H8M5	CNNM2	R.VYGQNINN@ETWSR.I	1.76	1.604	112	23.016	0	0	0.510775	0.628713	0.471061	0.53685
Q9H9K5	ERVMER34-1	R.YLTLN@ASQITNLR.S	2.5	1.946	333	126.523	0	0	0.523798	0.531721	0.543902	0.533141
Q9HAT2	SIAE	R.ALAYGEKN@LTFEGPLPEK.I	0.57	3.595	401	1000	0	0	0.631977	0.646164	0.56883	0.615657
Q9HC56	PCDH9	K.IVASDSGKPSLN@QTALVR.V	1.52	2.404	450	1000	0	0	0.547868	0.681205	0.577676	0.60225
Q9HCL0	PCDH18	K.TYENNYLILTN@ATLDR.E	-0.77	1.842	420	77.206	0	0	0.317674	0.395153	0.329723	0.347517
Q9HCM3	KIAA1549	R.ATVAAGNSVVQVVN@VSR.L	3.36	2.707	1226	80.387	0	0	0.606357	0.650259	0.609293	0.621969
Q9HCN3	PGAP6	R.DCVSN@GSLGCPVR.L	1.13	1.831	232	1000	0	0	0.545581	0.686569	0.512836	0.581662
Q9HCN3	PGAP6	R.GWSCTDN@STAQTVAQQR.A	2.47	2.885	535	1000	0	0	0.627132	0.706166	0.593624	0.642307
Q9HCU4	CELSR2	R.FGSVLGN@YSCAAQGTQGGSK.K	1.37	1.918	1501	1000	0	0	0.906124	1	0.842095	0.916073
Q9HCU4	CELSR2	R.N@ESGLDSGR.S	1.71	1.3	2043	1000	0	0	0.815891	0.542352	1	0.786081
Q9HD45	TM9SF3	R.IVDVN@LTSEGK.V	0.35	2.452	174	1000	0	0	0.197558	0.287674	0.239421	0.241551
Q9HDC9	APMAP	R.AGPN@GTLFVADAYK.G	1.27	1.651	160	1000	0	0	0.601977	0.548729	0.531579	0.560761
Q9HDC9	APMAP	K.N@M*SFVNDLTVTQDGRK.I	2.35	1.897	196	13.113	0	0	0.605271	0.520469	0.645239	0.590326
Q9NPC4	A4GALT	K.GLPGGN@ASLPR.H	2.39	1.745	121	1000	0	0	0.548256	0.635981	0.503687	0.562641
Q9NPH3	IL1RAP	R.N@TTYCSK.V	2.07	1.26	118	1000	0	0	1	0.388535	1	0.796178
Q9NQZ7	ENTPD7	R.YEDLVLN@ETLNK.N	1.09	1.65	330	71.586	0	0	0.596512	0.713903	0.515129	0.608515
Q9NRB3	CHST12	R.GFCAN@SSLAFPTK.E	1.85	2.386	134	1000	0	0	0.539225	0.624825	0.489145	0.551065
Q9NRD9	DUOX1	R.N@ASCHFQGVINR.N	1.18	1.912	342	129.614	0	0	0.746512	0.514278	0.733204	0.664665
Q9NS84	CHST7	R.FPSN@LSGAVGEAVSR.E	1.2	1.853	88	1000	0	0	0.517364	0.500764	0.511816	0.509981
Q9NS84	CHST7	R.APDTAN@LTTAALFR.W	2.02	1.532	186	1000	0	0	0.525504	0.458111	0.457674	0.48043
Q9NT68	TENM2	K.LGPYAN@TTK.Y	1.91	1.26	2197	1000	0	0	0.644574	0.760398	0.527616	0.644196
Q9NUM4	TMEM106B	R.LNN@ITIIGPLDM*K.Q	2.41	1.207	183	23.016	0	0	0.23	0.244376	0.211733	0.228703
Q9NUN5	LMBRD1	K.DWANAN@VSR.Q	2.67	1.879	88	72.049	0	0	0.51938	0.634317	0.569045	0.574247
Q9NUN5	LMBRD1	K.GN@STLSVPK.R	1.72	1.539	457	1000	0	0	0.602713	0.732094	0.57578	0.636863
Q9NV96	TMEM30A	R.YSLN@VTYNYPVHYFDGR.K	1.82	3.88	294	50.686	0	0	0.358062	0.374674	0.389165	0.373967
Q9NX62	BPNT2	K.QVALQTFGN@QTTIIPAGGAGYK.V	2.24	4.789	259	1000	0	0	0.62814	0.678891	0.557928	0.621653
Q9NXG6	P4HTM	K.LVAN@ESVPFETSCR.Y	2.48	2.268	348	1000	0	0	0.594031	0.580295	0.729746	0.634691
Q9NXH8	TOR4A	R.FVLQN@ASR.A	1.38	1.421	314	1000	0	0	0.566667	0.691455	0.592706	0.616943
Q9NY35	CLDND1	R.SPVQEN@SSDLNK.S	1.47	2.356	42	88.334	0	0	0.720233	0.71384	0.707107	0.713727
Q9NYQ6	CELSR1	R.N@ETQVDGAR.A	0.66	1.493	2122	1000	0	0	0.727093	0.705853	0.908717	0.780554
Q9NYQ7	CELSR3	R.GNELQLLVVN@QTSGELR.L	1.35	2.74	1222	162.835	0	0	1	1	0.517862	0.839287
Q9NYQ8	FAT2	K.RPFIN@LTAGQPTSYSLK.I	1.7	2.945	627	1000	0	0	0.553721	0.599518	0.497712	0.550317
Q9NYQ8	FAT2	K.NYASPTTLN@ITVVK.D	1.24	2.125	655	141.646	0	0	0.275504	0.320342	0.346536	0.314127
Q9NYQ8	FAT2	R.SNYN@LTVEVTDGSR.T	1.57	1.586	1417	37.613	0	0	0.622248	0.633238	0.603481	0.619656
Q9NYQ8	FAT2	R.ATVPVYIN@TTNANK.Y	2.52	2.882	2470	54.711	0	0	0.555891	0.575624	0.597725	0.576413
Q9NYQ8	FAT2	K.ASEYTVSIQSN@VSK.D	2.3	2.835	2597	1000	0	0	0.375504	0.345285	0.39119	0.37066
Q9NYQ8	FAT2	R.FFPSHCAVAVFDN@TTVK.T	1.29	4.058	3125	1000	0	0	0.630349	0.641958	0.624602	0.632303
Q9NYQ8	FAT2	K.GNN@GSAFR.V	1.3	1.593	3471	23.016	0	0	0.784109	0.567894	0.919165	0.757056
Q9NYQ8	FAT2	R.LMVDSMGN@TSLVVPENCR.G	0.4	3.295	3873	164.374	0	0	0.583721	0.641242	0.638182	0.621048
Q9NYQ8	FAT2	R.EN@CTFAPCLEGGTCILSPK.G	1.75	2.008	3989	1000	0	0	0.67093	0.667016	0.579423	0.639123
Q9NYU1	UGGT2	K.EIYSDLRDN@LTAFQK.Y	1.5	2.541	286	1000	0	0	0.562326	0.642954	0.501154	0.568811
Q9NZ53	PODXL2	R.SLEEIGIQN@YSTTSSCQAR.A	0.71	3.147	480	1000	0	0	0.558798	0.628127	0.629711	0.605545
Q9NZV1	CRIM1	R.N@ESCGGTFGIYGTCDR.G	0.81	1.682	71	1000	0	0	0.608915	0.750752	0.678292	0.67932
Q9P055	JKAMP	K.N@GSTEIYGECGVCPR.G	2.24	2.497	22	1000	0	0	0.487674	0.810381	0.730982	0.676346
Q9P232	CNTN3	K.AN@GTTHLVVTEPTR.I	1.52	2.124	489	1000	0	0	0.406589	0.501357	0.757528	0.555158
Q9P232	CNTN3	K.VAGN@ETSAR.L	1.25	1.244	860	1000	0	0	0.938062	0.638018	1	0.858693
Q9P244	LRFN1	R.M*YQVQYN@SSVDDSLVYR.M	2.45	1.642	459	1000	0	0	0.59031	0.743522	0.597105	0.643646
Q9P273	TENM3	K.IGPFAN@TTK.Y	1.64	1.645	2124	1000	0	0	0.620543	0.702012	0.594865	0.63914
Q9P2B2	PTGFRN	K.N@VSVAEGK.E	2	1.721	286	1000	0	0	0.588062	0.670301	0.775173	0.677845
Q9P2B2	PTGFRN	K.ELDLTCN@ITTDR.A	1.18	2.189	300	1000	0	0	0.535504	0.610654	0.561484	0.569214
Q9P2B2	PTGFRN	R.YSVLIM*AEKPVGDLSSPN@ETK.Y	1.52	3.546	600	1000	0	0	0.523333	0.586418	0.550229	0.553327
Q9P2B2	PTGFRN	K.LEN@WTDASR.V	2.28	1.455	618	1000	0	0	0.544884	0.590509	0.539318	0.558237
Q9P2C4	TMEM181	K.VIQTSAAN@FSLNNSKK.L	1.16	2.478	185	117.182	0	0	0.556357	0.712052	0.565095	0.611168
Q9P2C4	TMEM181	K.VIQTSAANFSLN@NSK.K	1.02	4.544	189	71.586	0	0	0.566085	0.64079	0.566558	0.591144
Q9UBG0	MRC2	R.VTPACN@TSLPAQR.W	1.85	2.279	69	1000	0	0	0.613217	0.7364	0.679087	0.676235
Q9UBG0	MRC2	K.KPN@ATAEPTPPDR.W	1.35	1.677	364	1000	0	0	0.526512	0.694915	0.704247	0.641891
Q9UBG0	MRC2	R.WNDSPCN@QSLPSICK.K	2.94	2.602	497	68.329	0	0	0.573062	0.658408	0.4912	0.574223
Q9UBG0	MRC2	K.GTDPSLSPSPAALPPAPGTELSYLN@GTFR.L	1.01	3.038	1134	1000	0	0	0.607287	0.610556	0.414036	0.54396
Q9UBN6	TNFRSF10D	K.CKN@ESAASSTGK.T	1.24	1.379	182	1000	0	0	1	0.427223	1	0.809074
Q9UBQ6	EXTL2	K.STM*DSFTLIMQTYN@R.T	2.18	1.296	74	1000	0	0	0.588023	0.55268	0.587668	0.576124
Q9UBV2	SEL1L	K.M*YSEGSDIVPQSN@ETALHYFK.K	0.73	1.24	431	1000	0	0	0.383721	0.495267	0.601708	0.493565
Q9UBX1	CTSF	K.NFVITYN@R.T	1.23	1.857	195	126.523	0	0	0.528643	0.624514	0.488854	0.547337
Q9UGT4	SUSD2	K.SELVN@ETR.W	1.04	1.35	162	1000	0	0	0.22062	0.251207	0.242836	0.238221
Q9UGT4	SUSD2	R.AQPGTMSN@GTETR.G	0.6	1.735	494	1000	0	0	0.554419	0.652317	0.70944	0.638725
Q9UH99	SUN2	K.ALSPN@STISSAPK.D	2.22	2.118	636	1000	0	0	0.426899	0.518667	0.456929	0.467498
Q9UHG3	PCYOX1	K.GELN@TSIFSSRPIDK.F	2.92	2.268	353	1000	0	0	0.0766667	0.125791	0.149438	0.117299
Q9UHN6	CEMIP2	R.FDTHEYRN@ESR.R	1.12	2.566	292	1000	0	0	0.515891	0.558993	0.587341	0.554075
Q9UHW9	SLC12A6	K.EINN@M*TVPSK.L	0.9	1.686	398	20.016	0	0	0.691318	0.711361	0.850191	0.750957
Q9UHX3	ADGRE2	R.WCPQDSSCVN@ATACR.C	1.98	2.05	41	1000	0	0	0.679961	0.544237	0.639517	0.621239
Q9UI42	CPA4	R.NWN@ASFAGK.G	1.94	1.63	260	44.274	0	0	0.652868	0.682275	0.597773	0.644305
Q9UIQ6	LNPEP	R.EETLLYDSN@TSSMADR.K	1.53	1.282	448	1000	0	0	0.69155	0.544739	0.686503	0.640931
Q9UIQ6	LNPEP	R.SALLEFACTHNLGN@CSTTAMK.L	1.57	4.445	834	54.711	0	0	0.489302	0.48287	0.503605	0.491926
Q9UIW2	PLXNA1	K.LSGN@LTLLR.A	0.7	2.08	77	1000	0	0	0.558295	0.680467	0.498257	0.579006
Q9UIW2	PLXNA1	K.YN@YTEDPTILR.I	1.46	1.258	1043	1000	0	0	0.609457	0.590763	0.581881	0.594034
Q9UK23	NAGPA	K.TGN@CSVSR.V	1.19	1.334	420	1000	0	0	1	0.513606	1	0.837869
Q9UKX5	ITGA11	K.CPVIHGN@CTK.L	1.22	1.639	82	1000	0	0	0.647054	0.861054	1	0.836036
Q9UKZ4	TENM1	R.VGVDAN@ITR.Y	2.21	2.203	2145	1000	0	0	0.553915	0.623917	0.587514	0.588449
Q9ULF5	SLC39A10	K.DLNEDDHHHECLN@VTQLLK.Y	1.83	3.912	339	177.815	0	0	0.545814	0.57136	0.537707	0.551627
Q9ULI3	HEG1	R.TFLN@TTVEK.H	1.35	1.531	1080	1000	0	0	0.659767	0.668063	0.601139	0.64299
Q9UM47	NOTCH3	R.CLHN@GTCVDLVGGFR.C	3.62	2.496	1179	1000	0	0	0.609225	0.653607	0.494468	0.585767
Q9UN70	PCDHGC3	K.VLDANDNAPVFN@QSLYR.A	1.35	1.856	245	35.567	0	0	0.603333	0.663129	0.597328	0.621263
Q9UN70	PCDHGC3	R.ETVPEYN@LSITAR.D	2.06	2.84	424	1000	0	0	0.676512	0.700018	0.644926	0.673819
Q9UN75	PCDHA12	K.VVLSENVQN@DTR.V	2.38	1.562	257	40.309	0	0	0.79593	0.570484	0.52311	0.629841
Q9UPZ6	THSD7A	R.RGN@QTALCGGGIQTR.E	1.46	2.791	450	1000	0	0	0.51	0.587506	0.697093	0.5982
Q9UPZ6	THSD7A	R.N@ISCVVSDGSADDFSK.V	1.65	2.41	1366	1000	0	0	0.53155	0.614639	0.602972	0.583054
Q9UQC9	CLCA2	R.KYYTNNFITN@LTFR.T	1.62	2.193	556	50.686	0	0	0.533295	0.506558	0.444519	0.494791
Q9UQV4	LAMP3	K.TGIYQVLN@GSR.L	1.47	2.38	232	1000	0	0	0.572093	0.575396	0.485647	0.544378
Q9Y251	HPSE	R.YKEGDLTLYAINLHN@VTK.Y	0.34	2.48	459	34.703	0	0	0.410426	0.542112	0.415879	0.456139
Q9Y2B1	RXYLT1	R.EHWQPQETN@ESLK.N	1.24	2.44	312	1000	0	0	0.575969	0.565404	0.498725	0.546699
Q9Y2C2	UST	K.N@ISTAEQPYLFTR.H	0.93	1.631	155	1000	0	0	0.562868	0.577607	0.5107	0.550392
Q9Y2C2	UST	K.LGN@M*TVTVK.K	1.4	1.313	319	1000	0	0	0.570543	0.640854	0.590125	0.600507
Q9Y2E5	MAN2B2	R.ALHALN@VTWR.V	1.38	1.722	336	1000	0	0	0.563411	0.57221	0.530924	0.555515
Q9Y2E5	MAN2B2	R.RPYVSYVN@NSIAR.N	1.88	1.961	748	20.016	0	0	0.553217	0.499281	0.59694	0.549813
Q9Y4L1	HYOU1	R.VFGSQN@LTTVK.L	3.21	1.599	515	1000	0	0	0.19876	0.249834	0.195762	0.214785
Q9Y4L1	HYOU1	K.EN@GTDTVQEEEESPAEGSKDEPGEQVELK.E	1.74	2.821	596	1000	0	0	0.535814	0.577039	0.55479	0.555881
Q9Y4L1	HYOU1	K.VIN@ETWAWK.N	1.74	1.614	862	1000	0	0	0.162558	0.205896	0.228868	0.199107
Q9Y4L1	HYOU1	K.N@ATLAEQAK.L	1.29	1.579	869	1000	0	0	0.434922	0.428211	0.45978	0.440971
Q9Y4L1	HYOU1	R.AEPPLN@ASASDQGEK.V	1.77	3.116	931	1000	0	0	0.574496	0.59721	0.571127	0.580944
Q9Y561	LRP12	R.DETN@CTM*CQK.E	0.77	1.227	409	1000	0	0	0.712984	0.681192	1	0.798059
Q9Y5G0	PCDHGB5	R.EQTPEYN@VTITATDR.G	2.86	1.381	415	1000	0	0	0.945039	0.561388	0.605408	0.703945
Q9Y5G2	PCDHGB2	R.DQGSPALSAN@VSLR.V	2.5	2.016	545	1000	0	0	0.607481	0.66721	0.61422	0.629637
Q9Y5H3	PCDHGA10	K.GSFVGN@ISK.D	-2.21	1.41	51	1000	0	0	0.615969	0.641404	0.598827	0.618733
Q9Y639	NPTN	K.N@ASNMEYR.I	1.77	1.48	197	40.309	0	0	0.845039	0.855868	0.897536	0.866148
Q9Y639	NPTN	K.AN@ATIEVK.A	1.52	1.201	229	1000	0	0	0.306744	0.251304	0.27138	0.276476
Q9Y639	NPTN	K.ENGMPM*DIVN@TSGR.F	1.18	2.116	284	71.586	0	0	0.576628	0.675429	0.589403	0.61382
Q9Y644	RFNG	R.VINTN@CSAVR.T	1.08	1.613	113	20.016	0	0	0.227829	0.406279	0.264967	0.299692
Q9Y646	CPQ	K.IVVYNQPYIN@YSR.T	1.24	1.917	179	29.384	0	0	0.537519	0.629784	0.444064	0.537122
Q9Y680	FKBP7	K.IEVLHRPEN@CSK.T	1.08	1.878	45	1000	0	0	0.647364	0.566344	0.683397	0.632368
Q9Y6M0	PRSS21	K.HIQPICLQASTFEFEN@R.T	0.7	2.334	167	1000	0	0	0.487752	0.511975	0.527855	0.509194
Q9Y6M7	SLC4A7	R.N@LTVSECKK.L	0.98	2.104	796	1000	0	0	0.585116	0.765477	0.571378	0.640657
Q9Y6Q6	TNFRSF11A	K.CRPWTN@CTFLGK.R	0.86	1.351	174	1000	0	0	0.591667	0.798281	0.54856	0.646169

## Sheet: S1d
Table S1d. Quantification of core fucosylation stoichiometry of N-glycosites in MCF7 cells
UniProt ID	Gene Symbol	ModScore Peptide	PPM	XCorr	Site 1 Position	Site 1 Score	Site 2 Position	Site 2 Score	Stoi Exp1	Stoi Exp2	Stoi Exp3	Average Stoi
A2RU67	FAM234B	K.APDSN@CSNLLITTR.Q	1.64	2.074	396	54.711	0	0	0.431433	0.547868	0.631535	0.536945
A8MVW0	FAM171A2	R.ASVDVFGN@R.T	2.09	2.082	66	1000	0	0	0.473057	0.533215	0.624942	0.543738
F2Z333	FNDC10	R.AFALN@CSWR.G	1.52	1.262	109	1000	0	0	0.371465	0.620602	0.543049	0.511705
H3BS89	TMEM178B	R.NLTFN@ITK.T	2.11	1.807	152	85.666	0	0	0.485924	0.686692	0.598277	0.590297
O00391	QSOX1	K.N@GSGAVFPVAGADVQTLR.E	1.96	2.818	130	1000	0	0	0.533949	0.61251	0.591086	0.579182
O00451	GFRA2	R.NAIQAFGNGTDVN@VSPK.G	0.89	2.625	362	47.631	0	0	0.405541	0.494178	0.544916	0.481545
O00468	AGRN	R.DPCSN@VTCSFGSTCAR.S	1.93	2.507	250	1000	0	0	0.485669	0.458463	0.831136	0.591756
O00469	PLOD2	K.YFN@YTVK.V	1.7	1.408	63	1000	0	0	0.496561	0.368126	0.567064	0.47725
O00478	BTN3A3	R.IHN@VTASDSGK.Y	1.28	2.276	115	1000	0	0	0.550032	0.382003	0.573115	0.501717
O00584	RNASET2	R.AYWPDVIHSFPN@R.S	0.9	2.016	106	1000	0	0	0.378917	0.380082	0.518341	0.42578
O00584	RNASET2	K.QDQQLQN@CTEPGEQPSPK.Q	0.97	2.71	212	1000	0	0	0.460987	0.402065	0.394481	0.419178
O00754	MAN2B1	R.WWHQQTN@ATQEVVR.D	2.05	3.386	133	1000	0	0	0.413439	0.575758	0.425416	0.471538
O00754	MAN2B1	K.AN@LTWSVK.H	1.03	1.603	367	1000	0	0	0.185287	0.279199	0.265383	0.24329
O00754	MAN2B1	K.LN@QTEPVAGNYYPVNTR.I	2.78	2.43	766	77.307	0	0	0.435096	0.54906	0.460655	0.481603
O00754	MAN2B1	R.GVSEPLM*EN@GSGAWVR.G	1.9	1.546	832	1000	0	0	0.471019	0.509276	0.467139	0.482478
O00754	MAN2B1	R.N@LSAPVTLNLR.D	1.22	1.503	930	117.182	0	0	0.319299	0.389025	0.407452	0.371925
O14672	ADAM10	R.EGICNGFTALCPASDPKPN@FTDCNR.H	1.72	2.822	551	35.567	0	0	0.461465	1	0.558287	0.673251
O14773	TPP1	K.FLSSSPHLPPSSYFN@ASGR.A	1.79	1.464	443	1000	0	0	0.539586	0.533075	0.544536	0.539066
O14786	NRP1	R.GPECSQN@YTTPSGVIK.S	2.09	2.453	150	1000	0	0	0.425605	0.489441	0.524473	0.47984
O14786	NRP1	K.IGYSNN@GSDWK.M	2.1	1.268	522	23.016	0	0	0.597771	0.574951	0.492883	0.555202
O15031	PLXNB2	R.ALSN@ISLR.L	1.2	1.86	127	1000	0	0	0.399108	0.495311	0.520434	0.471618
O15031	PLXNB2	K.LSHDAN@ETLPLHLYVK.S	1.02	3.051	733	1000	0	0	0.371656	0.488686	0.513929	0.458091
O15031	PLXNB2	R.CVYEALCN@TTSECPPPVITR.I	2.1	3.207	795	1000	0	0	0.503726	0.98645	0.647174	0.71245
O15031	PLXNB2	R.N@CSFQPER.Y	2.06	1.374	844	1000	0	0	0.480764	0.582793	0.615397	0.559651
O15031	PLXNB2	R.EAESLQPMTVVGTDYVFHN@DTK.V	2.09	2.146	1049	1000	0	0	0.493153	0.974415	0.480049	0.649206
O15041	SEMA3E	K.ELLNLN@R.T	1.45	1.572	44	44.274	0	0	0.517134	0.476585	0.644174	0.545964
O15118	NPC1	R.VDN@ITDQFCN@ASVVDPACVR.C	2.55	2.545	961	1000	968	1000	0.39551	0.583614	0.434565	0.47123
O15230	LAMA5	K.LVGGPVAGGDPN@QTIR.G	2.71	2.129	95	1000	0	0	0.813312	0.529695	0.599849	0.647619
O15230	LAMA5	R.CDVCAEGFTGFPSCYPTPSSSN@DTR.E	1.76	4.013	479	1000	0	0	0.523567	1	0.557269	0.693612
O15230	LAMA5	R.CEICAPGFYGNALLPGN@CTR.C	1.21	2.664	2019	27.791	0	0	0.457548	1	0.548785	0.668777
O15230	LAMA5	R.GIN@ASSMAWAR.L	1.79	1.372	2196	1000	0	0	0.469427	0.719959	0.53945	0.576278
O15230	LAMA5	R.DN@ATLQATLHAAR.D	1.29	2.734	2423	1000	0	0	0.414968	0.531257	0.569756	0.505327
O15230	LAMA5	R.AQQLLAN@STALEEAM*LQEQQR.L	1.85	4.125	2568	1000	0	0	0.466401	0.707593	0.575831	0.583275
O15230	LAMA5	R.LN@TTGVSAGCTADLLVGR.A	1.3	3.302	3107	1000	0	0	0.444204	0.636891	0.697	0.592698
O15321	TM9SF1	R.IIFAN@VSVR.D	1.34	2.068	178	1000	0	0	0.0828662	0.17307	0.234355	0.16343
O15342	ATP6V0E1	K.N@ETIWYLK.Y	1.98	1.2	70	1000	0	0	0.0492357	0.127784	0.170417	0.115812
O15393	TMPRSS2	K.LN@TSAGNVDIYKK.L	1.56	2.223	213	88.334	0	0	0.381274	0.526039	0.476238	0.461184
O15393	TMPRSS2	R.CIACGVNLN@SSR.Q	1.43	1.524	249	44.274	0	0	0.548153	0.529352	0.626117	0.567874
O15394	NCAM2	K.SFN@ATAER.G	1.34	1.574	219	1000	0	0	0.432611	0.487009	0.484345	0.467989
O15438	ABCC3	R.QNN@TSLR.L	1.19	1.289	1007	23.016	0	0	0.896115	0.657256	1	0.851123
O15460	P4HA2	K.TLTN@QTEAELATPEGIYERPVDYLPER.D	1.51	1.881	264	1000	0	0	0.283567	0.612526	0.400912	0.432335
O43157	PLXNB1	K.YTLDPN@ITSAGPTK.S	1.42	2.363	1253	1000	0	0	0.460382	0.551931	0.570048	0.527454
O43291	SPINT2	K.CATVTEN@ATGDLATSR.N	2.15	3.33	94	1000	0	0	0.510764	0.526742	0.560491	0.532666
O43291	SPINT2	R.N@SCNNFIYGGCR.G	2.44	1.935	156	65.076	0	0	0.436242	0.559069	0.456195	0.483835
O43462	MBTPS2	R.LDGSTECCNN@HSLTDVCFSYR.N	1.24	2.48	337	20.016	0	0	0.38586	0.75122	0.650032	0.595704
O43493	TGOLN2	K.SGAEAQTPEDSPN@R.S	1.35	1.793	152	1000	0	0	0.548917	0.712346	0.480061	0.580441
O43567	RNF13	K.DN@SSGTFIVLIR.R	1.48	1.866	88	1000	0	0	0.45414	0.904851	0.470209	0.609734
O43657	TSPAN6	K.QYN@STGDYR.S	1.3	1.274	134	1000	0	0	0.583885	0.514012	0.527704	0.541867
O43688	PLPP2	R.VN@CSVYVQLEK.V	1.72	2.043	139	1000	0	0	0.410255	0.527361	0.546377	0.494664
O43852	CALU	K.N@ATYGYVLDDPDPDDGFNYK.Q	1.79	1.326	131	47.978	0	0	0.623121	0.514	0.52905	0.555391
O43909	EXTL3	K.SDTQNLLYN@VSTGR.A	2.94	1.464	290	85.666	0	0	0.686115	0.790584	0.642774	0.706491
O60487	MPZL2	R.VLEAVN@GTDAR.L	2.25	1.235	39	1000	0	0	0.443567	0.479993	0.589063	0.504208
O60512	B4GALT3	R.DVYSN@LSHLPGAPGGPPAPQGLPYCPER.S	1.31	2.691	57	1000	0	0	0.426497	1	0.412263	0.61292
O60568	PLOD3	R.SAEFFN@YTVR.T	1.48	2.496	63	1000	0	0	0.418631	0.529329	0.585027	0.510995
O60568	PLOD3	K.EQYIHEN@YSR.A	1.77	2.182	548	1000	0	0	0.423949	0.362518	0.55684	0.447769
O60603	TLR2	K.N@LTNIDISK.N	1.82	1.521	414	65.076	0	0	0.483344	0.441189	0.620537	0.515023
O60635	TSPAN1	K.DYGSQEDFTQVWN@TTM*K.G	2.47	2.066	141	1000	0	0	0.0680892	0.270503	0.28877	0.209121
O60637	TSPAN3	K.N@QSVPLSCCR.E	1.38	1.445	167	1000	0	0	0.498248	0.53468	0.443902	0.492277
O75051	PLXNA2	K.LTGN@LTIQVAHK.T	0.75	2.105	76	1000	0	0	0.513758	0.437159	0.561566	0.504161
O75054	IGSF3	R.VQGN@STLLHITDLQAR.D	1.08	2.711	101	1000	0	0	0.405605	0.415539	0.649971	0.490372
O75054	IGSF3	K.NYN@NTWTR.L	2.17	1.454	655	23.016	0	0	0.455414	0.534925	0.499732	0.49669
O75054	IGSF3	R.LSQAQGN@LSVLETR.Q	1.61	2.9	825	1000	0	0	0.377197	0.692966	0.502327	0.524163
O75054	IGSF3	R.QVQLECVVLN@R.T	1.14	2.049	842	1000	0	0	0.580318	0.64276	0.695133	0.639404
O75054	IGSF3	R.AEDTAGQTALTVMRPDASLQVDTVVPN@ATVSEK.A	0.48	4.634	961	1000	0	0	0.537771	1	0.552358	0.69671
O75071	EFCAB14	R.QSLDQVTN@R.T	2.07	2.242	347	1000	0	0	0.48879	0.539145	0.589464	0.539133
O75144	ICOSLG	R.LFN@VTPQDEQK.F	1.46	1.962	102	1000	0	0	0.377516	0.633794	0.521603	0.510971
O75197	LRP5	R.IEVANLN@GTSR.K	1.65	2.552	138	44.274	0	0	0.433376	0.54406	0.514679	0.497372
O75477	ERLIN1	R.N@YTADYDK.T	2.16	1.426	108	1000	0	0	0.0577707	0.0813291	0.15444	0.0978466
O75503	CLN5	K.NIETN@YTR.I	2.45	1.234	255	112.648	0	0	0.121146	0.123207	0.183418	0.14259
O75629	CREG1	K.VN@ETEMDIAK.H	2.29	1.319	160	1000	0	0	0.321624	0.331996	0.309856	0.321159
O75752	B3GALNT1	K.YLLNLN@HSEK.F	1.44	2.632	198	37.613	0	0	0.437962	0.527876	0.593626	0.519821
O75882	ATRN	K.ISN@SSDTVECECSENWK.G	2.84	2.011	264	86.78	0	0	0.599172	0.668716	0.597661	0.621849
O75882	ATRN	R.EWLPLN@R.S	1.65	1.675	383	1000	0	0	0.523089	0.630679	0.561261	0.571676
O75882	ATRN	R.N@HSCSEGQISIFR.Y	2.24	2.12	731	1000	0	0	0.563121	0.425854	0.586243	0.525073
O75882	ATRN	K.CIN@QSICEK.C	1.62	1.472	1073	1000	0	0	0.506369	0.561306	0.62314	0.563605
O75882	ATRN	K.CEN@LTTGK.H	1.45	1.363	1082	1000	0	0	0.657038	0.701165	0.613302	0.657168
O75976	CPD	R.FANEYPN@ITR.L	1.78	2.332	522	141.671	0	0	0.439172	0.454532	0.514942	0.469549
O75976	CPD	R.HIWSLEISNKPN@VSEPEEPK.I	2.47	3.747	978	34.703	0	0	0.441943	0.624979	0.498365	0.521762
O75976	CPD	R.GKDLDTDFTNN@ASQPETK.A	1.13	2.98	1070	20.016	0	0	0.492484	0.465136	0.480968	0.479529
O76024	WFS1	R.CLYGEAYPACSPGN@TSTAEEELCR.L	1.48	2.755	746	1000	0	0	0.625223	0.70715	0.616386	0.649586
O76082	SLC22A5	R.VPDAAN@LSSAWR.N	1.24	1.837	57	1000	0	0	0.364268	0.45064	0.613505	0.476138
O94923	GLCE	K.N@LTEKPPHIEVYETAEDRDK.N	2.04	2.96	225	1000	0	0	0.243885	0.180991	0.239405	0.221427
O95084	PRSS23	K.QYLSYETLYAN@GSR.T	1.55	2.862	93	1000	0	0	0.381338	0.623322	0.507123	0.503928
O95084	PRSS23	R.GAN@DSTSAMPEQMK.F	1.93	1.857	207	1000	0	0	0.424013	0.523059	0.478133	0.475068
O95196	CSPG5	R.DLASSEN@GTECR.S	1.56	2.044	355	1000	0	0	0.524268	0.469367	0.581121	0.524919
O95297	MPZL1	K.EIFVAN@GTQGK.L	1.49	2.098	50	1000	0	0	0.462866	0.463447	0.607948	0.51142
O95461	LARGE1	R.AGIVAGN@SSECGQQPVVEK.C	1.93	2.288	122	1000	0	0	0.418535	0.554691	0.558923	0.510716
O95477	ABCA1	R.EAFN@ETNQAIR.T	1.53	1.519	489	40.309	0	0	0.463439	0.51766	0.514696	0.498598
O95631	NTN1	K.TCN@QTTGQCPCK.D	1.4	2.638	417	1000	0	0	0.67293	0.528231	0.559346	0.586836
O95857	TSPAN13	R.SVNPN@DTCLASCVK.S	2.09	3.078	137	37.613	0	0	0.437643	0.476331	0.519318	0.477764
O95858	TSPAN15	R.N@TTEVVNTM*CGYK.T	1.65	2.201	189	27.791	0	0	0.38949	0.50673	0.452069	0.44943
P00450	CP	K.EN@LTAPGSDSAVFFEQGTTR.I	1.03	2.277	397	1000	0	0	0.573981	1	0.731	0.768327
P00450	CP	K.ELHHLQEQN@VSNAFLDK.G	1.32	2.809	762	33.918	0	0	0.68828	0.56005	0.58437	0.6109
P00533	EGFR	K.TCPAGVMGEN@NTLVWK.Y	2.89	2.591	603	20.016	0	0	0.495541	0.535951	0.598285	0.543259
P01033	TIMP1	K.FVGTPEVN@QTTLYQR.Y	1.29	1.696	53	1000	0	0	0.500064	0.634116	0.550557	0.561579
P01137	TGFB1	K.YSN@NSWR.Y	1.83	1.298	176	23.016	0	0	0.634841	0.497643	0.562405	0.564963
P01861	IGHG4	R.EEQFN@STYR.V	1.33	1.468	177	1000	0	0	0.491879	0.390598	0.525392	0.469289
P02751	FN1	R.HEEGHM*LN@CTCFGQGR.G	1.02	2.708	542	1000	0	0	0.488981	0.313499	0.572068	0.458182
P02751	FN1	K.LDAPTNLQFVN@ETDSTVLVR.W	0.58	2.011	1007	35.567	0	0	0.487707	0.802777	0.567278	0.619254
P02786	TFRC	K.KDFEDLYTPVN@GSIVIVR.A	1.88	4.606	251	1000	0	0	0.442357	0.955635	0.520957	0.639649
P02786	TFRC	R.KQNNGAFN@ETLFR.N	1.43	1.848	727	93.8	0	0	0.455032	0.627997	0.501779	0.528269
P02790	HPX	R.SWPAVGN@CSSALR.W	1.98	1.27	187	1000	0	0	0.113694	0.205865	0.22972	0.183093
P04062	GBA	R.M*ELSM*GPIQAN@HTGTGLLLTLQPEQK.F	3.14	2.588	98	1000	0	0	0.31379	0.433996	0.365517	0.371101
P04062	GBA	R.TYTYADTPDDFQLHN@FSLPEEDTK.L	1.19	2.895	185	1000	0	0	1	0.949496	0.462563	0.80402
P04062	GBA	R.DLGPTLAN@STHHNVR.L	0.9	3.709	309	157.278	0	0	0.475478	0.536396	0.59767	0.536515
P04066	FUCA1	R.VQWEKN@TTSVWYTSK.G	2.42	2.168	382	1000	0	0	0.428599	0.526991	0.433947	0.463179
P04156	PRNP	K.GEN@FTETDVK.M	1.36	1.595	197	1000	0	0	0.405987	0.395678	0.445135	0.4156
P04626	ERBB2	K.NNQLALTLIDTN@R.S	0.21	2.761	187	234.064	0	0	0.40051	0.793825	0.45609	0.550141
P04626	ERBB2	R.GHCWGPGPTQCVN@CSQFLR.G	1.69	2.568	530	1000	0	0	0.359554	0.591335	0.588318	0.513069
P04626	ERBB2	K.FPDEEGACQPCPIN@CTHSCVDLDDKGCPAEQR.A	3.11	4.355	629	1000	0	0	0.549045	0.56056	0.498904	0.536169
P05026	ATP1B1	R.VLGFKPKPPKN@ESLETYPVM*K.Y	2.88	2.117	193	1000	0	0	0.46828	0.539112	0.584591	0.530661
P05090	APOD	R.ADGTVNQIEGEATPVN@LTEPAK.L	1.88	3.806	98	197.166	0	0	0.535287	0.605278	0.618456	0.58634
P05362	ICAM1	R.LNPTVTYGN@DSFSAK.A	1.01	2.806	267	97.17	0	0	0.460191	0.487704	0.503628	0.483841
P05556	ITGB1	K.SCGECIQAGPNCGWCTN@STFLQEGM*PTSAR.C	2.23	3.689	50	13.33	0	0	0.33879	0.932822	0.481914	0.584508
P05556	ITGB1	R.NPCTSEQN@CTSPFSYK.N	2.67	2.059	212	83.122	0	0	0.531497	0.536576	0.535004	0.534359
P05556	ITGB1	K.NGVN@GTGENGR.K	1.93	1.37	406	57.327	0	0	0.746497	0.487	1	0.744499
P05556	ITGB1	K.CHEGN@GTFECGACR.C	1.51	3.146	481	1000	0	0	0.308025	0.221036	0.456154	0.328405
P05556	ITGB1	K.KDTCTQECSYFN@ITK.V	1.12	3.509	669	1000	0	0	0.427134	0.580133	0.553214	0.520161
P06213	INSR	K.HN@LTITQGK.L	1.05	2.308	445	1000	0	0	0.669045	0.480879	0.606161	0.585362
P06280	GLA	K.LGIYADVGN@K.T	1.96	1.621	139	1000	0	0	0.525924	0.594639	0.52245	0.547671
P06731	CEACAM5	R.LQLSNGN@R.T	0.44	1.662	197	44.274	0	0	0.106433	0.130629	0.246483	0.161182
P06731	CEACAM5	R.TLTLFN@VTRN@DTASYK.C	1.62	2.123	204	1000	208	1000	0.452102	0.997665	0.489196	0.646321
P06731	CEACAM5	R.N@DTASYK.C	1.38	1.339	208	1000	0	0	0.966433	0.514942	0.77503	0.752135
P06756	ITGAV	K.AN@TTQPGIVEGGQVLK.C	2.25	2.317	74	1000	0	0	0.453312	0.567303	0.480442	0.500352
P06756	ITGAV	K.ISSLQTTEKN@DTVAGQGER.D	1.87	2.716	874	1000	0	0	0.376975	0.390268	0.548383	0.438542
P06756	ITGAV	K.ENQN@HSYSLK.S	0.84	2.166	945	17.028	0	0	0.449809	0.481671	0.654624	0.528701
P07204	THBD	R.ANCEYQCQPLN@QTSYLCVCAEGFAPIPHEPHR.C	2.31	3.852	382	149.654	0	0	0	0.843356	0.407969	0.417108
P07339	CTSD	K.GSLSYLN@VTR.K	2.16	2.171	263	1000	0	0	0.290159	0.390307	0.384702	0.355056
P07602	PSAP	K.TCDWLPKPN@MSASCK.E	1.08	2.458	101	1000	0	0	0.448662	0.686447	0.531057	0.555389
P07711	CTSL	K.YSVAN@DTGFVDIPK.Q	1.11	1.435	221	1000	0	0	0.161943	0.199282	0.331018	0.230747
P07942	LAMB1	K.LSDTTSQSN@STAK.E	1.27	2.095	1279	1000	0	0	0.627548	0.425949	0.636911	0.563469
P07949	RET	R.N@FSTCSPSTK.T	1.92	1.724	554	1000	0	0	0.48172	0.557546	0.262658	0.433975
P07996	THBS1	K.VSCPIMPCSN@ATVPDGECCPR.C	1.78	3.413	360	1000	0	0	0.517134	0.676328	0.508837	0.567433
P07996	THBS1	K.VVN@STTGPGEHLR.N	1.19	2.598	1067	1000	0	0	0.250573	0.166034	0.378926	0.265178
P08069	IGF1R	R.ACTENNECCHPECLGSCSAPDN@DTACVACR.H	1.99	4.708	244	185.323	0	0	0.363503	0.441344	0.460921	0.421923
P08069	IGF1R	R.N@GSQSM*YCIPCEGPCPK.V	1.92	1.5	314	1000	0	0	0.364076	0.530008	0.564115	0.486066
P08069	IGF1R	R.DVM*QVAN@TTM*SSR.S	-0.05	1.587	747	1000	0	0	0.348535	0.639884	0.53622	0.508213
P08069	IGF1R	R.LNPGN@YTAR.I	1.78	1.57	900	65.076	0	0	0.464682	0.499676	0.572005	0.512121
P08174	CD55	K.GSQWSDIEEFCN@R.S	1.49	1.823	95	1000	0	0	0.498217	0.637501	0.552205	0.562641
P08195	SLC3A2	K.DASSFLAEWQN@ITK.G	1.28	1.675	365	1000	0	0	0.426306	0.787132	0.516804	0.576747
P08195	SLC3A2	K.SLVTQYLN@ATGNR.W	1.91	2.836	424	52.54	0	0	0.374459	0.676032	0.51004	0.520177
P08236	GUSB	K.VVAN@GTGTQGQLK.V	1.26	2.144	272	1000	0	0	0.378089	0.387622	0.494485	0.420065
P08473	MME	K.EIAN@ATAKPEDR.N	1.88	1.68	285	1000	0	0	0.396943	0.39643	0.569218	0.454197
P08581	MET	R.N@FTVACQHR.S	1.04	2.071	785	1000	0	0	0.47051	0.456968	0.540497	0.489325
P08648	ITGA5	R.TEKEPLSDPVGTCYLSTDN@FTR.I	1.85	1.913	182	1000	0	0	0.506178	0.833879	0.463132	0.601063
P08648	ITGA5	K.NLN@NSQSDVVSFR.L	2.16	1.519	773	23.016	0	0	0.425669	0.539545	0.38787	0.451028
P08962	CD63	R.QQMENYPKNN@HTASILDR.M	1.14	3.401	130	20.016	0	0	0.486975	0.330202	0.576812	0.464663
P08962	CD63	K.CCGAAN@YTDWEK.I	1.76	1.986	150	1000	0	0	0.462771	0.647689	0.543678	0.551379
P09603	CSF1	K.NVFN@ETK.N	1.24	1.304	154	40.309	0	0	0.505605	0.510466	0.607725	0.541265
P09758	TACSTD2	R.QCN@QTSVCWCVNSVGVR.R	1.51	1.607	120	94.29	0	0	0.438567	0.629837	0.509652	0.526019
P09758	TACSTD2	R.HRPTAGAFN@HSDLDAELRR.L	0.79	3.3	168	1000	0	0	0.508025	0.470753	0.587403	0.52206
P10253	GAA	K.LEN@LSSSEMGYTATLTR.T	1.68	2.2	140	1000	0	0	0.426306	0.45994	0.41192	0.432722
P10253	GAA	R.QVVEN@MTR.A	1.54	1.593	390	1000	0	0	0.0285032	0.0754606	0.0825069	0.0621569
P10253	GAA	R.GVFITN@ETGQPLIGK.V	1.29	2.667	470	1000	0	0	0.0696178	0.178336	0.401899	0.216618
P10253	GAA	R.N@NTIVNELVR.V	1.63	1.745	882	23.016	0	0	0.570573	0.729634	0.47902	0.593076
P10586	PTPRF	K.VEVEPLN@STAVHVYWK.L	2.46	1.98	721	1000	0	0	0.52949	0.526004	0.494594	0.516696
P10586	PTPRF	R.DINSQQELQN@ITTDTR.F	1.94	3.8	966	189.203	0	0	0.413726	0.59857	0.551209	0.521168
P10619	CTSA	R.MDPPCTN@TTAASTYLNNPYVR.K	1.67	2.129	333	157.232	0	0	0.249682	0.325424	0.418829	0.331311
P10721	KIT	K.HN@GTVECK.A	1.86	1.465	486	1000	0	0	1	0.475892	0.784282	0.753391
P10909	CLU	K.EDALN@ETR.E	1.8	1.446	86	1000	0	0	0.594108	0.507316	0.506125	0.53585
P10909	CLU	R.LAN@LTQGEDQYYLR.V	1.17	1.411	374	1000	0	0	0.413631	0.785982	0.477701	0.559104
P11047	LAMC1	K.LLNN@LTSIK.I	1.6	1.507	650	23.016	0	0	0.0584713	0.123041	0.214841	0.132118
P11047	LAMC1	K.TAN@DTSTEAYNLLLR.T	1.64	2.232	1205	96.793	0	0	0.354522	0.656024	0.391094	0.467213
P11047	LAMC1	R.TLAGEN@QTAFEIEELNRK.Y	1.77	3.489	1223	218.182	0	0	0.589554	0.827689	0.5422	0.653148
P11047	LAMC1	R.KIPAIN@QTITEANEK.T	2.24	3.197	1395	102.688	0	0	0.466146	0.597667	0.545304	0.536373
P11117	ACP2	R.FNPN@ISWQPIPVHTVPITEDR.L	3.04	2.132	133	19.053	0	0	0.403312	0.556853	0.546404	0.50219
P11117	ACP2	R.YEQLQN@ETR.Q	1.34	2.187	167	1000	0	0	0.425541	0.420217	0.417834	0.421198
P11279	LAMP1	K.N@M*TFDLPSDATVVLNR.S	1.95	3.187	62	198.397	0	0	0.534204	0.897635	0.601997	0.677945
P11279	LAMP1	R.SSCGKEN@TSDPSLVIAFGR.G	2	2.994	84	1000	0	0	0.564076	0.811745	0.579841	0.651887
P11279	LAMP1	R.GHTLTLN@FTR.N	1.8	1.801	103	1000	0	0	0.187707	0.249373	0.239783	0.225621
P11279	LAMP1	R.KDN@TTVTR.L	1.08	1.558	249	1000	0	0	0.794873	0.588895	0.854418	0.746062
P11279	LAMP1	R.LLNINPN@K.T	2.99	1.307	261	20.016	0	0	0.572548	0.56609	0.551731	0.563456
P11717	IGF2R	R.SLLEFN@TTVSCDQQGTNHR.V	1.71	3.743	112	172.46	0	0	0.490255	0.607721	0.567059	0.555012
P11717	IGF2R	R.MSVINFECN@K.T	1.91	1.47	435	85.666	0	0	0.37586	0.578223	0.466053	0.473379
P11717	IGF2R	R.GCPEDAAVCAVDKN@GSK.N	1.75	2.095	543	1000	0	0	0.480096	0.481882	0.505761	0.489246
P11717	IGF2R	R.N@GSSIVDLSPLIHR.T	1.05	2.374	1656	1000	0	0	0.368471	0.731924	0.559928	0.553441
P11717	IGF2R	R.AACAVKPQEVQMVN@GTITNPINGK.S	1.69	4.13	2136	31.923	0	0	0.413694	0.732206	0.568545	0.571482
P12763	AHSG	R.KLCPDCPLLAPLN@DSR.V	1.63	3.97	156	1000	0	0	0.0393631	0.235408	0.162694	0.145822
P12821	ACE	R.N@ETHFDAGAK.F	1.69	1.879	509	1000	0	0	0.548854	0.496109	0.609197	0.551387
P12821	ACE	K.NM*QIAN@HTLK.Y	0.83	1.956	695	48.329	0	0	0.582102	0.444445	0.558344	0.528297
P12821	ACE	R.KFDVNQLQN@TTIK.R	2.21	2.985	714	141.646	0	0	0.504459	0.651661	0.541457	0.565859
P13473	LAMP2	K.WQMN@FTVR.Y	1.19	1.804	49	1000	0	0	0.206306	0.352376	0.224987	0.261223
P13473	LAMP2	R.VQPFN@VTQGK.Y	2.17	1.555	356	1000	0	0	0.369299	0.4697	0.477679	0.438893
P13726	F3	K.VN@VTVEDER.T	1.96	1.322	156	1000	0	0	0.185032	0.1996	0.254723	0.213118
P13726	F3	R.RN@NTFLSLR.D	1.72	1.724	169	20.016	0	0	0.480892	0.394698	0.60505	0.493547
P13987	CD59	K.TAVN@CSSDFDACLITK.A	2.39	1.357	43	1000	0	0	0.501146	0.711219	0.503908	0.572091
P14314	PRKCSH	K.YEQGTGCWQGPN@R.S	2.2	1.474	476	1000	0	0	0.405924	0.440817	0.458519	0.435087
P14384	CPM	R.NFPDAFEYNN@VSR.Q	1.39	1.812	164	23.016	0	0	0.471465	0.777227	0.535783	0.594825
P14384	CPM	K.SQN@FSALK.K	1.27	1.245	384	1000	0	0	0.45879	0.455818	0.588868	0.501159
P14625	HSP90B1	R.TDDEVVQREEEAIQLDGLN@ASQIR.E	2.38	6.01	62	1000	0	0	0.521274	0.554061	0.426577	0.500637
P15144	ANPEP	R.N@ATLVNEADKLR.A	1.81	2.425	818	133.374	0	0	0.412611	0.412928	0.477776	0.434438
P15260	IFNGR1	R.MN@GSEIQYK.I	1.03	1.592	179	1000	0	0	0.396561	0.38325	0.536374	0.438728
P15586	GNS	K.YYN@YTLSINGK.A	0.98	2.586	183	126.523	0	0	0.461529	0.589416	0.586795	0.545913
P16070	CD44	K.AFN@STLPTMAQMEK.A	1.61	2.54	57	1000	0	0	0.410701	0.639483	0.487393	0.512525
P16278	GLB1	R.NNVITLN@ITGK.A	1.03	2.074	464	126.523	0	0	0.312739	0.607081	0.369517	0.429779
P16422	EPCAM	K.QCN@GTSMCWCVNTAGVR.R	1.7	1.991	111	74.62	0	0	0.44051	0.48925	0.569533	0.499764
P17050	NAGA	K.LGIYADM*GN@FTCM*GYPGTTLDK.V	2.21	1.748	124	1000	0	0	0.655096	0.545523	0.825523	0.675381
P17181	IFNAR1	K.LSGCQN@ITSTK.C	1.74	2.062	81	1000	0	0	0.445955	0.433566	0.613801	0.497774
P17301	ITGA2	K.LNLQTSTSIPN@VTEMK.T	1.44	2.868	105	180.769	0	0	0.508217	0.602478	0.545652	0.552116
P17301	ITGA2	R.TASCSN@VTCWLK.D	1.22	2.375	1057	1000	0	0	0.427707	0.627587	0.425703	0.493666
P17301	ITGA2	K.GEYFVN@VTTR.I	1.4	1.579	1074	1000	0	0	0.0738217	0.148124	0.248746	0.156897
P18084	ITGB5	R.CN@GSGTYVCGLCECSPGYLGTR.C	2.16	2.451	477	1000	0	0	0.49758	0.603508	0.667124	0.589404
P18084	ITGB5	R.DCVECLLLHSGKPDN@QTCHSLCR.D	1.43	6.294	654	1000	0	0	0.435414	0.588837	0.54919	0.52448
P18564	ITGB6	K.EVEVN@SSK.C	1.96	1.426	463	1000	0	0	0.620127	0.48151	0.712882	0.60484
P19256	CD58	R.N@STSIYFK.M	0.92	1.53	169	1000	0	0	0.406115	0.518539	0.5239	0.482851
P19438	TNFRSF1A	K.YIHPQN@NSICCTK.C	1.09	3.099	54	20.016	0	0	0.580032	0.466705	0.595011	0.547249
P19440	GGT1	R.LAFATM*FN@SSEQSQK.G	1.81	2.635	120	1000	0	0	0.351975	0.604197	0.581925	0.512699
P20645	M6PR	R.EAGN@HTSGAGLVQINK.S	1.14	2.087	83	146.022	0	0	0.412357	0.409029	0.50379	0.441725
P20645	M6PR	R.EAGNHTSGAGLVQIN@K.S	1.42	3.102	94	187.708	0	0	0.390255	0.470238	0.528433	0.462975
P20827	EFNA1	R.HTVFWN@SSNPK.F	0.9	2.236	26	15.288	0	0	0.38828	0.380383	0.472813	0.413825
P21709	EPHA1	R.SPGAN@LTYELHVLNQDEER.Y	2.67	2.993	478	133.626	0	0	0.503567	0.867816	1	0.790461
P21802	FGFR2	K.DGVHLGPNN@R.T	0.97	2.424	83	20.016	0	0	0.605414	0.420432	0.561378	0.529075
P21860	ERBB3	R.HFN@DSGACVPR.C	2.48	1.572	250	1000	0	0	0.318917	0.23856	0.357267	0.304915
P21860	ERBB3	R.FQTVDSSNIDGFVN@CTK.I	1.98	1.948	353	54.711	0	0	0.400732	0.66067	0.516291	0.525898
P21860	ERBB3	K.NLN@VTSLGFR.S	1.42	1.57	437	44.274	0	0	0.404331	0.674688	0.47149	0.516836
P21860	ERBB3	K.YPDVQNECRPCHEN@CTQGCK.G	1.86	2.942	616	42.646	0	0	0.383471	0.429863	0.489873	0.434402
P22083	FUT4	R.FN@ISGCR.L	0.58	1.205	216	1000	0	0	0.463885	0.475139	0.555296	0.498107
P22223	CDH3	R.QVLN@ITDK.D	1.76	1.819	566	1000	0	0	0.485159	0.544357	0.541724	0.523747
P22413	ENPP1	K.MN@ASFSLK.S	1.78	1.278	285	1000	0	0	0.425127	0.516133	0.470174	0.470478
P22413	ENPP1	K.MYN@GSVPFEER.I	1.45	1.574	341	1000	0	0	0.423567	0.574543	0.482009	0.493373
P23229	ITGA6	R.AN@HSGAVVLLK.R	1.24	1.92	323	1000	0	0	0.272166	0.179963	0.408194	0.286774
P23229	ITGA6	K.QLSCVANQN@GSQADCELGNPFK.R	0.82	3.11	770	40.309	0	0	0.38242	0.513939	0.491452	0.462604
P23229	ITGA6	K.YQTLN@CSVNVNCVNIR.C	1.88	3.78	966	71.586	0	0	0.232166	0.347573	0.540324	0.373354
P23284	PPIB	K.DTN@GSQFFITTVK.T	0.49	1.44	148	1000	0	0	0.468917	0.635298	0.498368	0.534195
P23470	PTPRG	R.VGEEYQELQLDGFDN@ESSNK.T	2.39	2.525	109	57.327	0	0	0.534713	0.923619	0.554223	0.670852
P23470	PTPRG	R.SDFSQTMLFQAN@TTR.I	1.26	2.449	444	1000	0	0	0.458662	0.643917	0.5732	0.558593
P24394	IL4R	R.IYN@VTYLEPSLR.I	2.26	1.77	176	1000	0	0	0.449363	0.836242	0.51671	0.600772
P24821	TNC	K.GPN@CSEPECPGNCHLR.G	1.05	1.706	184	154.712	0	0	0.611592	0.378054	0.558065	0.515904
P25106	ACKR3	K.TVTSASNN@ETYCR.S	-1.14	1.737	192	23.016	0	0	0.456847	0.400222	0.493572	0.450214
P25445	FAS	R.LCDEGHGLEVEIN@CTR.T	1.72	3.798	118	1000	0	0	0.46	0.49834	0.534454	0.497598
P25445	FAS	R.CKPNFFCN@STVCEHCDPCTK.C	0.81	3.331	136	77.206	0	0	0.522261	0.541268	0.545415	0.536315
P26006	ITGA3	R.ELAVPDGYTN@R.T	1.5	2.237	86	1000	0	0	0.409268	0.479139	0.45568	0.448029
P26006	ITGA3	K.N@ITIVTGAPR.H	1.54	1.386	265	1000	0	0	0.360382	0.441741	0.435227	0.41245
P26006	ITGA3	R.RN@ITLAYTLEADRDR.R	0.91	3.15	511	1000	0	0	0.456752	0.656336	0.599882	0.57099
P26006	ITGA3	R.TSIPTINMEN@K.T	1.85	1.535	969	65.076	0	0	0.174586	0.295033	0.230958	0.233526
P27487	DPP4	K.KLDFIILN@ETK.F	1.79	1.346	520	1000	0	0	0.461656	0.782197	0.565957	0.60327
P27701	CD82	R.KGFCEAPGN@R.T	1.11	1.663	198	1000	0	0	0.541783	0.530937	0.540661	0.537794
P28799	GRN	K.EN@ATTDLLTK.L	1.8	1.655	265	1000	0	0	0.529363	0.595065	0.534249	0.552892
P28799	GRN	K.DVECGEGHFCHDN@QTCCR.D	0.53	2.79	530	1000	0	0	0.738726	0.442821	0.496568	0.559372
P29317	EPHA2	R.TASVSIN@QTEPPK.V	1.94	2.198	435	1000	0	0	0.47207	0.439251	0.577612	0.496311
P29323	EPHB2	K.AGFEAVEN@GTVCR.G	2.18	2.333	265	1000	0	0	0.440987	0.542533	0.482122	0.488547
P30101	PDIA3	K.VDCTANTN@TCNK.Y	1.88	2.149	90	17.028	0	0	0.691497	0.460508	0.721183	0.624396
P30825	SLC7A1	K.NWQLTEEDFGN@TSGR.L	0.94	1.218	226	91.295	0	0	0.45414	0.625406	0.587107	0.555551
P30825	SLC7A1	R.LCLNN@DTK.E	1.29	1.394	235	23.016	0	0	0.456242	0.414107	0.650415	0.506921
P32004	L1CAM	K.VPGN@QTSTTLK.L	1.3	1.431	671	1000	0	0	0.431783	0.479185	0.600662	0.503877
P32004	L1CAM	K.GEGN@ETTNMVITWKPLR.W	1.87	3.688	726	50.686	0	0	0.39293	0.932564	0.504912	0.610135
P32004	L1CAM	R.THN@LTDLSPHLR.Y	1.25	2.251	979	1000	0	0	0.438153	0.353422	0.63414	0.475238
P32926	DSG3	R.DSTFIVN@K.T	1.44	1.425	459	1000	0	0	0.469299	0.332517	0.607865	0.469894
P33908	MAN1A1	R.TCHESYN@R.T	1.58	1.378	513	1000	0	0	0.590701	0.407565	0.944284	0.647516
P35052	GPC1	R.ICPQGYTCCTSEM*EENLAN@R.S	2.2	3.016	79	16.522	0	0	0.501656	0.382912	0.597104	0.493891
P35052	GPC1	R.SFDDHFQHLLN@DSER.T	1.84	3.757	116	1000	0	0	0.854204	0.788218	0.648931	0.763784
P35613	BSG	K.ILLTCSLN@DSATEVTGHR.W	3.16	3.182	160	1000	0	0	0.143758	0.253977	0.494503	0.297413
P35613	BSG	K.ALMN@GSESR.F	1.71	1.603	268	1000	0	0	0.50465	0.378505	0.708665	0.530607
P36941	LTBR	K.AGHFQN@TSSPSAR.C	0.7	1.554	177	1000	0	0	0.449172	0.458942	0.581257	0.496457
P38571	LIPA	K.NYFHYN@QSYPPTYNVK.D	2.08	2.963	321	119.276	0	0	0.463885	0.760987	0.512461	0.579111
P40189	IL6ST	K.EQYTIIN@R.T	1.71	1.556	83	1000	0	0	0.439172	0.486508	0.530999	0.48556
P40189	IL6ST	K.N@LSCIVNEGK.K	0.62	1.867	131	126.523	0	0	0.479936	0.544331	0.50788	0.510716
P40189	IL6ST	K.LTVN@LTNDR.Y	1.42	1.814	390	18.266	0	0	0.557834	0.787855	0.711677	0.685789
P41271	NBL1	K.N@ITQIVGHSGCEAK.S	1.63	3.748	39	1000	0	0	0.478503	0.573799	0.530463	0.527588
P42892	ECE1	K.HLLEN@STASVSEAERK.A	1.21	3.079	166	1000	0	0	0.414299	0.385019	0.546172	0.448497
P42892	ECE1	R.DYYLN@KTENEK.V	2.01	1.924	270	31.351	0	0	0.495732	0.41819	0.432471	0.448798
P42892	ECE1	K.N@SSVEAFK.R	1.79	1.262	632	1000	0	0	0.461338	0.517208	0.556603	0.511716
P43251	BTD	R.FN@DTEVLQR.L	2.08	1.377	150	1000	0	0	0.307643	0.253459	0.373862	0.311655
P43251	BTD	K.NPVGLIGAEN@ATGETDPSHSK.F	1.22	3.829	349	169.404	0	0	0.427261	0.48711	0.534729	0.483033
P46531	NOTCH1	K.CEAAN@GTEACVCGGAFVGPR.C	2.01	3.881	41	1000	0	0	0.378917	0.593057	0.565487	0.512487
P46531	NOTCH1	K.CFNN@GTCVDQVGGYSCTCPPGFVGER.C	1.87	2.571	1241	23.016	0	0	0.651274	0.851966	0.564693	0.689311
P48307	TFPI2	K.YFFN@LSSM*TCEK.F	1.94	1.566	116	1000	0	0	0.319299	0.664828	0.555102	0.513077
P48307	TFPI2	K.DEGLCSAN@VTR.Y	1.51	2.131	170	1000	0	0	0.551465	0.506561	0.565312	0.541113
P48960	ADGRE5	R.WCPQNSSCVN@ATACR.C	1.72	2.039	38	35.567	0	0	0.451783	0.441916	0.532717	0.475472
P48960	ADGRE5	K.TFKNESEN@TCQDVDECQQNPR.L	1.85	2.505	112	15.288	0	0	0.708822	0.387723	0.414155	0.503567
P48960	ADGRE5	R.LSAVNSIFLSHN@NTK.E	1.16	4.361	453	20.016	0	0	0.379554	0.496201	0.496052	0.457269
P49281	SLC11A2	K.DN@STLAVDIYK.G	2.09	1.623	349	1000	0	0	0.337325	0.509349	0.482153	0.442942
P49641	MAN2A2	K.NLGFN@CTTSQGK.V	1.38	1.978	1093	95.418	0	0	0.501783	0.561878	0.59946	0.554374
P50454	SERPINH1	R.SLSN@STAR.N	0.95	1.753	120	1000	0	0	0.026051	0.0239786	0.0356113	0.028547
P50895	BCAM	R.TQN@FTLLVQGSPELK.T	1.65	1.841	439	1000	0	0	0.362675	0.574862	0.433224	0.45692
P50897	PPT1	R.N@HSIFLADINQER.G	2.11	2.856	197	154.712	0	0	0.540605	0.547881	0.650093	0.579526
P51805	PLXNA3	K.LAPN@LTELR.A	1.33	2.045	59	1000	0	0	0.431338	0.598303	0.532526	0.520722
P51805	PLXNA3	R.AN@ISSPGLIYTYTQDPTVTR.L	1.95	2.233	1009	1000	0	0	0.76758	0.858584	0.620783	0.748982
P51805	PLXNA3	R.GIETTNTCQVIN@DTAMLCK.A	3.12	2.793	1073	129.968	0	0	0.529873	0.637373	0.506392	0.557879
P52797	EFNA3	R.TCN@ASQGFK.R	1.71	1.217	100	1000	0	0	0.610892	0.524106	0.571857	0.568952
P52799	EFNB2	K.NKDYYIISTSN@GSLEGLDNQEGGVCQTR.A	2.99	3.637	139	45.171	0	0	0.587611	0.981838	0.516761	0.695404
P53634	CTSC	R.DVN@CSVMGPQEK.K	1.71	1.749	53	1000	0	0	0.533376	0.414183	0.652451	0.533337
P54709	ATP1B3	K.N@LTVCPDGALFEQK.G	2	2.112	124	1000	0	0	0.470032	0.712971	0.556245	0.579749
P54802	NAGLU	R.VFPQVN@VTK.M	1.92	1.651	261	1000	0	0	0.450828	0.563617	0.464846	0.493097
P54802	NAGLU	R.SVYN@CSGEACR.G	1.91	1.364	503	1000	0	0	0.00490446	0.0393605	0.0354774	0.0265808
P55058	PLTP	K.VSN@VSCQASVSR.M	1.75	1.756	143	1000	0	0	0.438153	0.419952	0.535027	0.464377
P55268	LAMB2	R.N@TSAASTAQLVEATEELRR.E	2.07	4.184	1249	1000	0	0	0.590573	0.854118	0.435501	0.626731
P55268	LAMB2	R.RAN@TSALAVPSPVSNSASAR.H	1.31	2.27	1348	122.784	0	0	0.53758	0.489967	0.582713	0.536753
P55290	CDH13	K.N@LSVVILGASDK.D	2.26	1.951	598	1000	0	0	0.446497	0.745477	0.510801	0.567592
P56159	GFRA1	K.ETN@FSLASGLEAK.D	0.85	1.498	59	1000	0	0	0.445223	0.774961	0.514656	0.57828
P56159	GFRA1	K.GN@NCLDAAK.A	1.92	1.291	152	23.016	0	0	0.628089	0.594897	0.651234	0.62474
P56159	GFRA1	K.SN@VSGNTHLCISNGNYEK.E	1.7	2.288	406	14.336	0	0	0.355159	0.51691	0.60126	0.49111
P78310	CXADR	K.N@ASSEYSGTYSCTVR.N	1.26	2.002	201	1000	0	0	0.506815	0.607655	0.601543	0.572004
P78504	JAG1	R.DGN@SSLIAAVAEVR.V	1.74	1.466	1045	1000	0	0	0.523822	0.48645	0.589748	0.53334
P78536	ADAM17	K.MFSN@CSK.Q	0.97	1.269	452	1000	0	0	0.183631	0.263874	0.28113	0.242878
P78536	ADAM17	K.CQEAIN@ATCK.G	1.3	1.858	539	1000	0	0	0.521338	0.428599	0.542831	0.497589
P78536	ADAM17	R.EQQLESCACN@ETDNSCK.V	1.57	4.394	594	74.165	0	0	0.462134	0.384241	0.499789	0.448721
P80188	LCN2	K.SYN@VTSVLFR.K	1.12	2.012	85	1000	0	0	0.186879	0.349881	0.372407	0.303056
P98153	DGCR2	R.LN@GSLATFSTDQELR.F	2.28	2.422	149	1000	0	0	0.398408	0.722359	0.513806	0.544857
P98160	HSPG2	R.SLTQGSLIVGDLAPVN@GTSQGK.F	2.23	2.904	3780	1000	0	0	0.475892	0.714104	0.614416	0.60147
Q01459	CTBS	K.QIN@SSISGNLWDKDQR.A	2.28	2.659	299	45.171	0	0	0.46121	0.551757	0.486416	0.499794
Q02487	DSC2	K.NGIYN@ITVLASDQGGR.T	0.09	2.226	546	85.666	0	0	0.446242	0.694931	0.49187	0.544348
Q02809	PLOD1	K.YIHQN@YTK.A	0.17	1.768	538	1000	0	0	0.615414	0.461027	0.511747	0.529396
Q04721	NOTCH2	R.DGYEPCVNEGMCVTYHN@GTGYCK.C	2.44	3.013	46	78.791	0	0	0.370064	0.655422	0.536119	0.520535
Q06481	APLP2	R.N@QSLSLLYK.V	2.04	1.496	541	1000	0	0	0.492293	0.546189	0.473019	0.503834
Q07954	LRP1	R.ELQGN@CSR.L	1.04	1.658	114	1000	0	0	0.680828	0.500457	0.848087	0.676457
Q07954	LRP1	R.CDMDGQN@R.T	1.38	1.631	357	1000	0	0	0.945796	0.620464	0.894469	0.820243
Q07954	LRP1	R.FN@STEYQVVTR.V	1.54	1.823	446	1000	0	0	0.312739	0.380011	0.368425	0.353725
Q07954	LRP1	R.IETILLN@GTDR.K	0.45	3.001	729	1000	0	0	0.475701	0.586447	0.536479	0.532876
Q07954	LRP1	K.WTGHN@VTVVQR.T	1.37	2.272	1511	1000	0	0	0.492166	0.420966	0.565854	0.492995
Q07954	LRP1	K.DN@TTCYEFK.K	1.69	1.738	1575	1000	0	0	0.452038	0.435065	0.524565	0.470556
Q07954	LRP1	R.THAN@GSIK.R	0.64	1.889	2117	1000	0	0	0.441019	0.281279	0.540263	0.420854
Q07954	LRP1	R.INNGGCQDLCLLTHQGHVN@CSCR.G	1.68	2.743	2502	176.845	0	0	0.763885	0.818188	0.767945	0.783339
Q07954	LRP1	R.DGTCIGN@SSR.C	1.63	1.576	2620	1000	0	0	0.546369	0.491069	0.67023	0.569223
Q07954	LRP1	K.CN@ASSQFLCSSGR.C	1.53	1.756	2905	1000	0	0	0.523503	0.506667	0.493484	0.507885
Q07954	LRP1	K.LNLDGSN@YTLLK.Q	0.94	2.014	3048	106.134	0	0	0.377389	0.824511	0.50401	0.568637
Q07954	LRP1	R.TCVSN@CTASQFVCK.N	1.78	2.184	3333	1000	0	0	0.467261	0.511708	0.530542	0.50317
Q07954	LRP1	R.DNDCVDGSDEPAN@CTQM*TCGVDEFR.C	2.75	1.745	3488	76.603	0	0	0.536433	0.268796	0.503922	0.436384
Q07954	LRP1	K.LTSCATN@ASICGDEAR.C	1.82	2.86	3788	1000	0	0	0.448471	0.445229	0.505804	0.466501
Q07954	LRP1	R.FGTCSQLCN@NTK.G	1.28	3.293	3839	20.016	0	0	0.462516	0.473399	0.589869	0.508595
Q07954	LRP1	R.GVTHLN@ISGLK.M	2.25	2.633	3953	1000	0	0	0.477452	0.444613	0.55647	0.492845
Q07954	LRP1	R.LN@GTDPIVAADSK.R	1.9	1.655	4075	1000	0	0	0.30293	0.353695	0.362344	0.339656
Q07954	LRP1	K.QSGDVTCN@CTDGR.V	1.34	2.261	4364	1000	0	0	0.579045	0.495425	0.633387	0.569285
Q08380	LGALS3BP	R.ALGFEN@ATQALGR.A	0.96	1.632	69	1000	0	0	0.464968	0.724531	0.552498	0.580666
Q08380	LGALS3BP	R.DAGVVCTN@ETR.S	2.36	1.558	125	1000	0	0	0.58414	0.446279	0.62244	0.550953
Q08380	LGALS3BP	K.EPGSN@VTMSVDAECVPMVR.D	0.41	2.882	192	1000	0	0	0.422006	0.593747	0.578868	0.53154
Q08380	LGALS3BP	K.GLN@LTEDTYKPR.I	1.88	2.233	398	1000	0	0	0.434459	0.599809	0.497202	0.51049
Q08380	LGALS3BP	K.AAIPSALDTN@SSK.S	1.34	1.567	551	1000	0	0	0.436338	0.604065	0.492389	0.510931
Q08380	LGALS3BP	R.TVIRPFYLTN@SSGVD.-	1.63	1.208	580	1000	0	0	0.425446	0.932365	0.529637	0.629149
Q08431	MFGE8	K.VAYSNDSAN@WTEYQDPR.T	1.25	3.099	329	71.586	0	0	0.509873	0.576529	0.842189	0.642863
Q08722	CD47	R.DIYTFDGALN@K.S	1.74	2.413	73	1000	0	0	0.346911	0.608607	0.437097	0.464205
Q08722	CD47	K.SDAVSHTGN@YTCEVTELTR.E	1.75	4.917	111	1000	0	0	0.44758	0.676119	0.546517	0.556739
Q09328	MGAT5	R.QN@QSLVYGK.V	0.26	1.708	447	1000	0	0	0.497389	0.456005	0.610364	0.521253
Q11201	ST3GAL1	K.KPNNLN@DTIK.E	1.01	2.43	114	85.666	0	0	0.407452	0.430972	0.527595	0.45534
Q11201	ST3GAL1	K.TGVHDADFESN@VTATLASINK.I	0.97	2.269	323	99.571	0	0	0.672293	1	0.519872	0.730722
Q11206	ST3GAL4	R.N@SSLGDAINK.Y	1.99	1.68	131	141.646	0	0	0.523758	0.386941	0.469582	0.460094
Q12860	CNTN1	R.GKAN@STGTLVITDPTR.I	1.75	2.574	494	1000	0	0	0.451911	0.517847	0.483342	0.484367
Q12913	PTPRJ	R.TPEQGSN@GTDGASQK.T	1.73	3.275	104	1000	0	0	0.618758	0.571492	0.642032	0.610761
Q12913	PTPRJ	R.YN@ATVYSQAAN@GTEGQPQAIEFR.T	1.75	1.523	342	1000	351	1000	0.229873	0	0.241477	0.157116
Q12913	PTPRJ	K.VSDN@ESSSN@YTYK.I	2.81	1.358	391	1000	396	1000	0.412803	0.394941	0.460883	0.422876
Q12913	PTPRJ	K.IHVAGETDSSNLN@VSEPR.A	2.07	4.087	413	37.613	0	0	0.377675	0.428521	0.606306	0.470834
Q13308	PTK7	R.SAN@ASFNIK.W	1.62	1.852	116	85.666	0	0	0.420828	0.459681	0.453508	0.444672
Q13308	PTK7	R.ATVFAN@GSLLLTQVRPR.N	2.08	3.488	283	1000	0	0	0.228535	0.296592	0.397162	0.30743
Q13308	PTK7	R.RQDVN@ITVATVPSWLK.K	2.03	2.121	405	1000	0	0	0.258535	0.462201	0.413029	0.377922
Q13308	PTK7	R.DDAGN@YTCIASNGPQGQIR.A	1.5	2.725	567	80.387	0	0	0.541975	0.470947	0.534992	0.515971
Q13332	PTPRS	R.KVEAEALN@ATAIR.V	0.91	3.544	733	1000	0	0	0.401146	0.550274	0.530164	0.493862
Q13332	PTPRS	R.GHPQILEAAGN@ASAGTVLLR.W	2.55	4.097	940	1000	0	0	0.446178	0.755958	0.64446	0.615532
Q13433	SLC39A6	R.YGEN@NSLSVEGFRK.L	1.42	1.922	67	20.016	0	0	0.321146	0.5005	0.440049	0.420565
Q13433	SLC39A6	R.NTNENPQECFN@ASK.L	2.54	1.998	266	63.992	0	0	0.465414	0.476318	0.542357	0.494696
Q13444	ADAM15	R.DFQHLLN@R.T	2.18	1.669	237	1000	0	0	0.338854	0.423337	0.481244	0.414478
Q13510	ASAH1	R.TVLEN@STSYEEAK.N	2.52	2.54	259	1000	0	0	0.00949045	0.070137	0.0861663	0.0552646
Q13641	TPBG	R.N@LTEVPTDLPAYVR.N	1.14	1.383	81	1000	0	0	0.482834	0.819789	0.646677	0.649767
Q13641	TPBG	K.VLHN@GTLAELQGLPHIR.V	1	4.178	275	1000	0	0	0.700191	0.639952	0.619319	0.653154
Q13740	ALCAM	R.LNLSEN@YTLSISNAR.I	1.51	1.297	95	60.621	0	0	0.419331	0.830077	0.474226	0.574545
Q13740	ALCAM	K.LGDCISEDSYPDGN@ITWYR.N	1.68	1.696	167	1000	0	0	0.395987	0.350922	0.267951	0.338287
Q13740	ALCAM	K.EGDN@ITLK.C	2.76	1.304	265	1000	0	0	0.400573	0.464409	0.487503	0.450828
Q13740	ALCAM	K.IIISPEEN@VTLTCTAENQLER.T	1.88	2.901	480	138.177	0	0	0.503185	0.992711	0.52839	0.674762
Q13740	ALCAM	R.TVNSLN@VSAISIPEHDEADEISDENR.E	2.46	3.751	499	62.654	0	0	0.465032	0.610374	0.602693	0.559366
Q13751	LAMB3	R.LRN@ATASLWSGPGLEDR.G	1.6	1.98	604	1000	0	0	0.58535	0.623885	0.635637	0.614957
Q14108	SCARB2	K.ANIQFGDN@GTTISAVSNK.A	1.02	3.657	105	116.085	0	0	0.52535	0.785163	0.63316	0.647891
Q14112	NID2	R.IHQN@ITYQVCR.H	2.07	2.621	703	1000	0	0	0.344204	0.436533	0.539377	0.440038
Q14126	DSG2	K.DTGELN@VTSILDR.E	1.06	2.2	112	1000	0	0	0	0.132246	0.113066	0.0817704
Q14126	DSG2	K.IN@ATDADEPNTLNSK.I	2.46	2.634	182	117.182	0	0	0.385064	0.48305	0.479904	0.449339
Q14126	DSG2	R.YVQN@GTYTVK.I	1.69	1.962	462	1000	0	0	0.427516	0.422193	0.50787	0.452526
Q14435	GALNT3	K.TTN@LSVEEQKEK.E	1.88	2.319	132	1000	0	0	0.563248	0.490368	0.525146	0.526254
Q14517	FAT1	K.TGALTVQN@TTQLR.S	2.66	1.215	1940	1000	0	0	0.364809	0.440387	0.560563	0.455253
Q14542	SLC29A2	R.LAGAGN@STAR.I	1.34	1.623	48	1000	0	0	0.687994	0.509364	0.86302	0.686793
Q14574	DSC3	R.VN@FTILK.G	2.09	1.232	392	1000	0	0	0.435987	0.443703	0.456444	0.445378
Q14643	ITPR1	R.VESGEN@CSSPAPR.E	-0.17	2.66	2512	1000	0	0	0.536783	0.440414	0.562829	0.513342
Q15043	SLC39A14	R.GN@VTQHVQGHR.N	1.47	2.344	77	1000	0	0	0.520955	0.405818	0.686805	0.537859
Q15198	PDGFRL	K.EIPAN@GTDIVYDM*K.R	2.26	2.52	219	1000	0	0	0.489045	0.723269	0.577322	0.596545
Q15223	NECTIN1	R.NPN@GTVTVISR.Y	1.52	1.562	202	72.049	0	0	0.395159	0.411101	0.464034	0.423431
Q15262	PTPRK	R.LGDVEVNAGQN@ATFQCIATGR.D	1.3	3.548	211	71.586	0	0	0.393885	0.833242	0.583025	0.603384
Q15758	SLC1A5	R.SYSTTYEERN@ITGTR.V	1.77	2.056	212	1000	0	0	0.395159	0.373263	0.545888	0.438103
Q15768	EFNB3	R.GAAHSLEPGKENLPGDPTSN@ATSR.G	1.95	2.374	210	61.179	0	0	0.484586	0.373292	0.649721	0.502533
Q15904	ATP6AP1	K.QPVSPVIHPPVSYN@DTAPR.I	1.71	3.108	261	1000	0	0	0.48879	0.536915	0.64316	0.556288
Q16563	SYPL1	K.GQTEIQVNCPPAVTEN@K.T	2.17	2.541	71	31.351	0	0	1	1	1	1
Q16563	SYPL1	R.LNEASFQPPPGVN@ICDVNWK.D	3.06	2.013	96	71.586	0	0	0.488185	1	0.51409	0.667425
Q16610	ECM1	R.QGNN@HTCTWK.A	0.72	2.121	354	20.016	0	0	0.645796	0.490995	0.583581	0.573458
Q16706	MAN2A1	R.DSVIN@LSESVEDGPK.S	2.91	1.882	78	1000	0	0	0.472898	0.925912	0.534294	0.644368
Q16787	LAMA3	R.N@ASGDELVR.C	1.34	1.272	2162	1000	0	0	0.586561	0.365437	0.617624	0.523207
Q16787	LAMA3	K.EVIDTN@LTTLR.D	1.65	2.617	2265	1000	0	0	0.420255	0.474872	0.529517	0.474881
Q16787	LAMA3	R.EGSLPGN@STISIR.A	2.29	1.811	3097	1000	0	0	0.495223	0.373109	0.514822	0.461051
Q24JP5	TMEM132A	R.VQQVGHYPPAN@SSLSSR.S	2.2	2.252	71	1000	0	0	0.219618	0.4374	0.626515	0.427844
Q24JP5	TMEM132A	R.HN@FTASLLTLR.I	1.06	2.501	280	1000	0	0	0.382739	0.540732	0.613778	0.512416
Q29983	MICA	R.AKPQGQWAEDVLGN@K.T	1.37	2.406	79	1000	0	0	0.450255	0.65367	0.561729	0.555218
Q29983	MICA	R.VCEIHEDN@STR.S	0.75	1.565	125	1000	0	0	0.617643	0.469967	0.648913	0.578841
Q32P28	P3H1	K.LLN@GSQR.V	1.87	1.756	467	1000	0	0	0.452994	0.448391	0.518689	0.473358
Q3MIR4	TMEM30B	K.ELEYDYTGDPGTGN@CSVCAAAGQGR.A	3.69	1.969	75	1000	0	0	0.443057	0.575402	0.545645	0.521368
Q3MIR4	TMEM30B	R.QGN@YSAGLPR.G	2.33	1.502	273	1000	0	0	0.423471	0.494417	0.543996	0.487295
Q3T906	GNPTAB	K.NPSTN@VSVVVFDSTK.D	1.73	2.535	179	53.58	0	0	0.513185	0.654965	0.54979	0.572646
Q3T906	GNPTAB	K.VILLPN@QTHYIIPK.G	0.88	1.901	551	1000	0	0	0.429936	0.548283	0.55246	0.510226
Q3T906	GNPTAB	K.NQAIITDETN@DSLVAPQEK.Q	2.9	3.023	759	143.433	0	0	0.393631	0.482456	0.487103	0.454397
Q4KMQ2	ANO6	K.NIN@GTDPIQK.Y	1.5	1.609	493	44.274	0	0	0.422166	0.418471	0.510667	0.450435
Q4VCS5	AMOT	R.YGNPSEN@R.S	2.46	2.127	31	60.621	0	0	0.32172	0.520043	0.592422	0.478062
Q58EX2	SDK2	R.VISAGGN@DSR.S	1.52	2.27	577	1000	0	0	0.578726	0.574162	0.680428	0.611105
Q58EX2	SDK2	K.IQTLQAPPDMAPAN@VSLR.T	0.84	3.456	1102	1000	0	0	0.51828	0.702466	0.624326	0.615024
Q58EX2	SDK2	R.ESVPSSGPTN@VSALATTSSSM*LVR.W	1.52	3.241	1205	1000	0	0	0.422006	0.784203	0.596059	0.600756
Q58EX2	SDK2	R.FWLVEGN@SSR.S	1.19	2.175	1256	1000	0	0	0.45121	0.826001	0.511482	0.596231
Q58EX2	SDK2	R.LN@TTTANTATVEVLAPSAR.Q	1.45	2.454	1341	13.113	0	0	0.376401	0.526202	0.556582	0.486395
Q5HYA8	TMEM67	R.CEPTFVN@TSR.S	2.02	1.909	179	1000	0	0	0.431178	0.52108	0.509571	0.487276
Q5JPE7	NOMO2	R.LEN@ITTGTYTIHAQK.E	1.69	2.441	369	1000	0	0	0.317611	0.489149	0.585791	0.464184
Q5JPE7	NOMO2	R.ENVGIYN@LSK.G	1.32	2.053	618	106.134	0	0	0.324968	0.427921	0.371856	0.374915
Q5JRA6	MIA3	K.IQQESLGSAPLM*GDDHPN@ASR.D	1.24	2.447	589	1000	0	0	0.533312	0.351771	0.592649	0.492577
Q5NDL2	EOGT	R.LN@ITQEGPK.D	1.76	1.45	354	1000	0	0	0.480955	0.496267	0.565851	0.514358
Q5SZK8	FREM2	R.EGAN@ATSDM*FYFAVEDGGGNK.L	1.18	2.538	1741	135.114	0	0	0.596879	1	0.577404	0.724761
Q5SZK8	FREM2	K.ATVSIN@DSVSDLPK.M	1.87	1.769	2121	1000	0	0	0.453822	0.597429	0.597459	0.54957
Q5VV43	KIAA0319	K.ASQLQEQSSN@SSGK.E	0.75	1.312	262	1000	0	0	0.629236	0.369169	0.634963	0.544456
Q5VY80	RAET1L	K.TFLHYDCGN@K.T	1.79	1.536	68	1000	0	0	0.456306	0.587333	0.556731	0.533457
Q5ZPR3	CD276	K.QLVHSFAEGQDQGSAYAN@R.T	1.33	4.071	91	1000	0	0	0.48242	0.558238	0.582191	0.54095
Q5ZPR3	CD276	R.VVLGAN@GTYSCLVR.N	2.29	1.869	215	1000	0	0	0.436369	0.716476	0.502034	0.551626
Q5ZPR3	CD276	R.DQGSAYAN@R.T	1.65	1.508	309	1000	0	0	0.578662	0.54921	0.777246	0.63504
Q68CQ7	GLT8D1	R.QN@ITNQLEK.W	2.07	1.6	257	65.076	0	0	0.419427	0.48745	0.417056	0.441311
Q6EMK4	VASN	R.LHEITN@ETFR.G	1.55	2.619	117	1000	0	0	0.281051	0.338457	0.494719	0.371409
Q6H3X3	RAET1G	K.LN@VTTAWK.A	3.11	1.489	82	1000	0	0	0.355605	0.521621	0.449901	0.442376
Q6P4E1	GOLM2	K.LQNN@ISYQMADIHHLK.E	1.11	3.44	115	21.26	0	0	0.41379	0.46356	0.595336	0.490895
Q6P4Q7	CNNM4	R.GN@TSGVLVVLTK.F	2.1	1.633	127	1000	0	0	0.410892	0.750556	0.543851	0.568433
Q6P9A2	GALNT18	K.LEN@STAPIR.S	2.23	1.696	320	1000	0	0	0.518025	0.450043	0.5621	0.510056
Q6UWY0	ARSK	K.QSIGQN@YSNVIANLR.W	0.66	1.811	498	40.309	0	0	0.593822	0.719826	0.648886	0.654178
Q6UXD5	SEZ6L2	R.LLAN@SSMLGEGQVLR.S	1.14	1.527	247	1000	0	0	0.551911	0.808466	0.574439	0.644939
Q6UXG2	ELAPOR1	K.MSVCTDN@VTDLR.I	1.8	1.757	717	1000	0	0	0.12758	0.191845	0.206537	0.17532
Q6UXH1	CRELD2	R.N@ETHSICTACDESCK.T	1.89	2.084	190	1000	0	0	0.316911	0.265754	0.394768	0.325811
Q6YHK3	CD109	R.TQDEILFSN@STR.L	1.78	1.745	118	1000	0	0	0.367994	0.455729	0.428827	0.417517
Q6YHK3	CD109	R.N@YTEYWSGSNSGNQK.M	2.49	1.707	397	56.659	0	0	0.450382	0.383781	0.449758	0.427974
Q6YHK3	CD109	K.IN@YTVPQSGTFK.I	0.49	2.322	419	1000	0	0	0.45258	0.453537	0.515548	0.473888
Q6ZMP0	THSD4	K.VIDGTPCDQN@GTAICVSGQCK.S	2.11	2.571	373	1000	0	0	0.562229	0.657986	0.554055	0.591424
Q6ZRP7	QSOX2	R.QTMIDFLQN@HTEGSRPPACPR.L	2.26	3.625	178	1000	0	0	0.574331	0.538479	0.58479	0.565867
Q6ZRP7	QSOX2	R.GSHYVAIVFESN@SSYLGR.E	2.26	2.677	218	1000	0	0	0.569936	0.572204	0.529319	0.557153
Q6ZUK4	TMEM26	R.KEDFN@QTLTSNEQTSR.A	2.51	1.818	110	83.991	0	0	0.432994	0.361292	0.530264	0.441516
Q70UQ0	IKBIP	K.ISN@LTIVQAEIK.D	1.16	1.78	328	1000	0	0	0.416306	0.425634	0.544859	0.462266
Q7LGC8	CHST3	R.DAAALTN@R.S	1.2	1.647	464	1000	0	0	0.48414	0.351599	0.635425	0.490388
Q7Z2K6	ERMP1	K.GSTLSQWSLGN@GTPVTSK.G	1.98	2.95	819	1000	0	0	0.504713	0.698633	0.537978	0.580442
Q7Z5N4	SDK1	R.DVGTPETMAPTIVVPPGN@R.S	1.48	3.357	301	1000	0	0	0.488217	0.634809	0.593855	0.572293
Q7Z5N4	SDK1	K.TVN@SSSTSTMCELTHLK.K	2.01	2.521	1654	1000	0	0	0.324904	0.775026	0.576499	0.55881
Q7Z5N4	SDK1	R.TITYGPELQAN@ITAGPAEGSPGSPR.D	1.62	3.361	1893	1000	0	0	0.596433	0.675951	0.493481	0.588622
Q7Z7M0	MEGF8	R.GYQGDGISHCN@R.T	0.96	1.983	1115	1000	0	0	0.332389	0.321144	0.508354	0.387295
Q7Z7M0	MEGF8	R.ALLTN@VSSVALGSR.R	1.63	1.417	1271	1000	0	0	0.460064	0.472287	0.689611	0.540654
Q7Z7N9	TMEM179B	R.SLCNSIISLN@TTISCSEAQK.I	0.51	2.199	136	110.37	0	0	0.408726	0.769173	0.617265	0.598388
Q86SQ4	ADGRG6	R.AQFTFFN@K.T	2.37	1.257	750	1000	0	0	0.0691083	0.127447	0.183908	0.126821
Q86VZ4	LRP11	R.SSDN@VSVTVLR.A	2.72	1.922	291	1000	0	0	0.526146	0.510728	0.5426	0.526491
Q86WC4	OSTM1	R.AAGN@TSESQSCAR.S	0.8	1.948	135	1000	0	0	0.871433	0.574739	0.622963	0.689712
Q86WC4	OSTM1	K.N@YSEVCK.N	2.32	1.325	216	1000	0	0	0.539204	0.532978	0.603189	0.558457
Q8IV08	PLD3	K.ELGVVMYN@CSCLAR.D	1.06	2.549	236	1000	0	0	0.43242	0.677004	0.559239	0.556221
Q8IV08	PLD3	R.DN@HTHSDIQVK.L	0.98	2.218	387	1000	0	0	0.939713	1	0.763626	0.901113
Q8IWA5	SLC44A2	R.KN@ITDLVEGAK.K	1.57	2.184	200	1000	0	0	0.443535	0.583537	0.561258	0.529443
Q8IWA5	SLC44A2	K.TCNPETFPSSN@ESR.Q	1.2	1.687	417	117.182	0	0	0.430064	0.43942	0.389488	0.419657
Q8IWK6	ADGRA3	K.LFPATGN@STNLADDGK.R	0.65	2.533	652	33.918	0	0	0.463567	0.698218	0.61596	0.592582
Q8IWU5	SULF2	R.TFAVYLN@STGYR.T	1.11	2.451	132	1000	0	0	0.408662	0.462934	0.312929	0.394842
Q8IWU5	SULF2	K.YLNEYN@GSYVPPGWK.E	1.92	2.398	149	33.918	0	0	0.436178	0.54075	0.490061	0.488997
Q8IZA0	KIAA0319L	K.VIVEGQNAHGEGYVN@VTVKPEPR.K	1.67	5.108	395	143.433	0	0	0.450955	0.588258	0.587997	0.542403
Q8IZJ1	UNC5B	R.LSDTAN@YTCVAK.N	0.98	1.695	222	1000	0	0	0.447325	0.455207	0.634802	0.512445
Q8N0Z9	VSIG10	R.N@LTQPEVIIQPSSR.H	1.37	1.62	347	1000	0	0	0.389363	0.724431	0.441102	0.518299
Q8N441	FGFRL1	R.AGAIN@ATYK.V	1.72	1.641	231	1000	0	0	0.461115	0.474645	0.563939	0.4999
Q8N697	SLC15A4	R.LLN@CTAPGPDAAAR.C	1.42	2.583	140	1000	0	0	0.376433	0.356882	0.603732	0.445683
Q8N8U9	BMPER	K.GCTYEGNTYN@SSFK.W	1.54	3.704	116	54.711	0	0	0.428854	0.456581	0.483421	0.456285
Q8N8Z6	DCBLD1	K.NYPGTYPN@HTVCEK.T	2.03	2.809	64	82.112	0	0	0.350127	0.436015	0.572075	0.452739
Q8N8Z6	DCBLD1	K.ELLLN@TSEVTVR.F	1.8	1.639	124	1000	0	0	0.396083	0.962523	0.532564	0.63039
Q8NBJ4	GOLM1	K.AVLVNN@ITTGER.L	1.78	2.204	109	23.016	0	0	0.372962	0.519798	0.490033	0.460931
Q8NBJ4	GOLM1	R.LQQDVLQFQKN@QTNLER.K	1.79	3.095	144	60.621	0	0	0.59535	0.671109	0.676008	0.647489
Q8NBJ9	SIDT2	R.TGEQFSFN@TTAAQPQYFK.Y	1.32	3.331	165	1000	0	0	0.361592	0.766913	0.459814	0.52944
Q8NBK3	SUMF1	K.FVN@STGYLTEAEK.F	1.39	1.944	141	1000	0	0	0.388726	0.3467	0.48827	0.407899
Q8NBL1	POGLUT1	K.FLSYN@VTR.R	1.9	1.903	373	1000	0	0	0.466115	0.61205	0.582062	0.553409
Q8NBN3	TMEM87A	K.LFQN@CSELFK.T	1.05	1.599	127	1000	0	0	0.296115	0.516958	0.472736	0.428603
Q8NBN3	TMEM87A	K.EN@GTNLTFIGDK.T	2.14	1.354	157	40.309	0	0	0.450382	0.44355	0.497148	0.463693
Q8NBS9	TXNDC5	K.IAEVDCTAERN@ICSK.Y	2.01	2.294	386	1000	0	0	0.58535	0.541181	0.617287	0.581273
Q8NC42	RNF149	R.RN@ASAVVLYNEER.Y	1.91	2.785	131	117.111	0	0	0.501815	0.51618	0.545183	0.52106
Q8NCC3	PLA2G15	K.VFVQTPTIN@YTLR.D	1.29	1.792	289	1000	0	0	0.413662	0.495193	0.508843	0.472566
Q8NFZ8	CADM4	R.QTLFFN@GTR.A	1.23	1.306	67	1000	0	0	0.399427	0.615841	0.588303	0.534523
Q8NHP8	PLBD2	R.SDLNPAN@GSYPFQALR.Q	1.79	2.747	515	101.179	0	0	0.522357	0.803684	0.614421	0.646821
Q8TCT7	SPPL2B	R.GN@CTFYEK.V	1.21	1.558	97	1000	0	0	0.498822	0.482213	0.572738	0.517924
Q8TCT8	SPPL2A	R.DMNQTLGDN@ITVK.M	1.6	2.342	155	83.991	0	0	0.329172	0.256363	0.634839	0.406791
Q8TDL5	BPIFB1	K.GDQLILNLNN@ISSDR.I	0.91	2.411	401	23.016	0	0	0.498471	0.839925	0.565583	0.63466
Q8TDX6	CSGALNACT1	K.GILEN@TSK.A	2.42	1.464	315	1000	0	0	0.46	0.618306	0.557515	0.545274
Q8TE59	ADAMTS19	R.QVACTQQLSN@GTLIR.A	1.52	2.075	1009	1000	0	0	0.487389	0.405536	0.598809	0.497245
Q8WVQ1	CANT1	R.LGQAPANWYN@DTYPLSPPQR.T	2.4	4.21	88	77.206	0	0	0.519395	0.949332	0.600407	0.689711
Q8WWB7	GLMP	R.TFAN@GSLAFR.V	1.82	1.738	187	1000	0	0	0.523694	0.632523	0.532701	0.562973
Q8WWI5	SLC44A1	R.CAPVN@ISCYAK.F	4.65	2.107	180	1000	0	0	0.447006	0.729657	0.644043	0.606902
Q92508	PIEZO1	R.ELYN@GTADITLR.F	1.92	1.979	2294	1000	0	0	0.417006	0.6695	0.487841	0.524782
Q92508	PIEZO1	K.HMLALAPN@STAR.R	1.26	2.976	2331	1000	0	0	0.533185	0.514368	0.592774	0.546775
Q92542	NCSTN	R.TSLELWMHTDPVSQKN@ESVR.N	1.63	3.854	387	1000	0	0	0.465541	0.594496	0.440494	0.500177
Q92542	NCSTN	R.RPN@QSQPLPPSSLQR.F	1.8	1.77	417	1000	0	0	0.46707	0.510172	0.567428	0.51489
Q92542	NCSTN	R.ALYELAGGTN@FSDTVQADPQTVTR.L	0.84	2.58	506	1000	0	0	0.496433	0.983585	0.628753	0.702924
Q92542	NCSTN	K.VPSENKDLYEYSWVQGPLHSN@ETDR.L	1.43	3.216	612	160.484	0	0	0.57121	0.755198	0.561545	0.629318
Q92673	SORL1	K.LNFGLGN@R.S	2.09	1.659	158	132.939	0	0	0.43	0.564379	0.543621	0.512666
Q92673	SORL1	R.CPN@GTCIPSSK.H	1.47	1.267	1246	1000	0	0	0.377771	0.4973	0.544088	0.473053
Q92673	SORL1	R.AASN@FTEIK.N	1.77	1.681	1706	1000	0	0	0.410318	0.550948	0.536299	0.499189
Q92673	SORL1	R.N@STVEYTLNK.L	1.87	1.228	1986	167.146	0	0	0.461465	0.545811	0.48856	0.498612
Q92673	SORL1	K.M*GHN@YTFTVQAR.C	1.41	1.562	2092	1000	0	0	0.315096	0.523674	0.551255	0.463342
Q92823	NRCAM	R.FN@HTQTIQQK.Q	0.94	2.375	223	1000	0	0	0.420382	0.375363	0.465121	0.420289
Q92823	NRCAM	R.ERPPTFLTPEGN@ASNKEELR.G	1.44	3.155	276	34.703	0	0	0.464713	0.624512	0.552967	0.547397
Q92823	NRCAM	R.QKDGDDEWTSVVVAN@VSK.Y	1.77	3.775	802	1000	0	0	0.567516	0.982822	0.527733	0.69269
Q92823	NRCAM	K.YQPIN@STHELGPLVDLK.I	2.43	2.049	993	1000	0	0	0.299745	0.893479	0.525785	0.573003
Q92823	NRCAM	K.NLN@FSTR.Y	1.48	1.225	1019	44.274	0	0	0.491975	0.537011	0.529647	0.519544
Q92854	SEMA4D	R.AAN@YTSSLNLPDK.T	0.58	1.839	379	126.523	0	0	0.374904	0.5877	0.501992	0.488199
Q92859	NEO1	R.TPASDPHGDN@LTYSVFYTK.E	2.65	2.604	470	1000	0	0	0.523312	0.685592	0.540335	0.58308
Q92859	NEO1	R.TLSDVPSAAPQN@LSLEVR.N	0.61	3.192	639	1000	0	0	0.530764	0.663755	0.480141	0.55822
Q92896	GLG1	R.GN@ITEYQCHQYITK.M	2.21	2.607	210	1000	0	0	0.414745	0.461219	0.4946	0.456855
Q92896	GLG1	R.N@DTLQEAK.E	1.58	1.414	786	1000	0	0	0.667739	0.612728	0.698119	0.659529
Q969P0	IGSF8	R.GETASLLCN@ISVR.G	1.14	1.207	463	1000	0	0	0.348662	0.720826	0.589555	0.553014
Q969V3	NCLN	R.VIYN@LTEK.G	2.18	1.603	428	1000	0	0	0.0775159	0.127448	0.256696	0.153887
Q96HD1	CRELD1	R.N@ASHLVCSACFGPCAR.C	3.34	1.872	205	1000	0	0	0.521274	0.44345	0.635924	0.533549
Q96HE7	ERO1A	K.WGHN@ITEFQQR.F	1.3	2.435	280	1000	0	0	0.17879	0.266804	0.544451	0.330015
Q96J84	KIRREL1	K.VGSTN@VSTLVNVHFAPR.I	1.72	2.858	297	105.001	0	0	0.502229	0.439608	0.548068	0.496635
Q96JA1	LRIG1	R.N@TCFPHGPPIK.E	1.51	1.974	156	1000	0	0	0.613758	0.623361	0.669132	0.635417
Q96K49	TMEM87B	R.KTMFN@STDIK.L	2.04	1.36	68	1000	0	0	0.224013	0.143665	0.465348	0.277675
Q96L58	B3GALT6	R.DAYEN@LTAK.V	2.29	1.377	131	1000	0	0	0.435732	0.412038	0.449497	0.432423
Q96NT5	SLC46A1	R.FSADLGYN@GTR.Q	1.36	1.517	58	1000	0	0	0.433822	0.464553	0.596168	0.498181
Q96PB1	CASD1	K.IDAYNEAAVSILN@SSTR.N	1.41	2.308	241	117.111	0	0	0.718535	0.652197	0.572318	0.647683
Q96S52	PIGS	K.TYN@ASVLPVR.V	2.14	1.714	370	1000	0	0	0.487962	0.668015	0.517892	0.557956
Q99571	P2RX4	K.GVAVTN@TSK.L	1.61	1.74	75	1000	0	0	0.683949	0.588156	0.755152	0.675752
Q99571	P2RX4	R.CVAFN@GSVK.T	1.2	1.962	153	1000	0	0	0.490223	0.594808	0.514028	0.53302
Q99571	P2RX4	K.AAEN@FTLLVK.N	1.15	1.256	184	1000	0	0	0.280127	0.510714	0.356022	0.382288
Q99571	P2RX4	R.DVEHN@VSPGYNFR.F	1.57	2.296	287	83.991	0	0	0.692548	0.620973	0.636215	0.649912
Q99808	SLC29A1	R.LDM*SQN@VSLVTAELSK.D	2.04	2.551	48	1000	0	0	0.444013	0.639386	0.575218	0.552872
Q99985	SEMA3C	R.VIQTFN@R.T	1.59	1.514	123	1000	0	0	0.179873	0.214549	0.32406	0.239494
Q99985	SEMA3C	K.NN@TTFLECAPK.S	1.68	1.603	586	23.016	0	0	0.507166	0.560926	0.486521	0.518204
Q99988	GDF15	R.LRAN@QSWEDSNTDLVPAPAVR.I	1.82	2.138	70	26.454	0	0	0.64949	0.684843	0.556597	0.63031
Q9BRN9	TM2D3	K.NFIIN@MTCR.F	1.57	1.765	122	85.666	0	0	0.584713	0.486307	0.624071	0.565031
Q9BRN9	TM2D3	R.YPAN@CTVR.D	2.22	1.337	157	1000	0	0	0.425064	0.442583	0.541319	0.469655
Q9BTY2	FUCA2	R.SQN@DTVTPDVWYTSKPK.E	1.14	3.904	377	1000	0	0	0.272643	0.387567	0.314895	0.325035
Q9BVT8	TMUB1	K.FLN@DSEQVAR.A	1.45	1.605	111	1000	0	0	0.39051	0.486587	0.522229	0.466442
Q9BVX2	TMEM106C	R.SEQLVN@FTGK.A	0.88	1.788	186	1000	0	0	0.179618	0.27723	0.245931	0.23426
Q9BY67	CADM1	K.VSLTN@VSISDEGR.Y	1.11	2.243	113	1000	0	0	0.343885	0.522212	0.410789	0.425629
Q9BZC7	ABCA2	K.SPAN@GSLGPTLN@LSSGESR.L	1.4	1.957	1549	1000	1557	1000	0.381338	0.464622	0.492736	0.446232
Q9C0H2	TTYH3	R.VWDTAVGLN@HTAEPSLQTLER.Q	1.54	4.201	144	1000	0	0	0.523662	0.662284	0.562879	0.582942
Q9H0X4	FAM234A	R.YKPDTLAVAVEN@GTGTDR.Q	2.33	3.482	389	1000	0	0	0.271146	0.312844	0.375452	0.319814
Q9H173	SIL1	R.LINKFN@SSSSSLEEK.I	2.49	1.902	193	55.952	0	0	0.472452	0.450562	0.546427	0.489814
Q9H5V8	CDCP1	R.IGTFCSN@GTVSR.I	2.2	2.504	180	1000	0	0	0.415223	0.426214	0.421843	0.421093
Q9H5V8	CDCP1	R.LQFQVLVQHPQN@ESNK.I	2.82	4.321	339	60.621	0	0	0.329873	0.459816	0.558577	0.449422
Q9H5V8	CDCP1	R.TCSSN@LTLTSGSK.H	1.71	2.129	386	1000	0	0	0.46535	0.547082	0.630389	0.547607
Q9H6X2	ANTXR1	K.DFN@ETQLAR.I	1.61	1.433	184	1000	0	0	0.462102	0.544748	0.463557	0.490136
Q9H8M5	CNNM2	R.VYGQNINN@ETWSR.I	2.03	2.279	112	23.016	0	0	0.467643	0.616108	0.418752	0.500835
Q9HAT2	SIAE	R.ALAYGEKN@LTFEGPLPEK.I	1.82	2.28	401	1000	0	0	0.557866	0.708368	0.63175	0.632661
Q9HC84	MUC5B	K.AQGLVLEASN@GSVLINGQR.E	0.76	2.302	145	55.952	0	0	0.526051	0.674679	0.629685	0.610138
Q9HC84	MUC5B	K.LDGPTEQCPDPLPLPAGN@CTDEEGICHR.T	0.87	3.378	254	1000	0	0	0.544841	0.43753	0.431766	0.471379
Q9HC84	MUC5B	K.STGCAAPMVYLDCSN@SSAGTPGAECLR.S	1.45	3.488	805	1000	0	0	0.426815	0.794832	0.599028	0.606892
Q9HC84	MUC5B	R.VVLLDPKPVAN@VTCVNK.H	1.84	2.937	5046	95.418	0	0	0.433567	0.823209	0.543504	0.600093
Q9HCN3	PGAP6	R.DCVSN@GSLGCPVR.L	1.92	2.316	232	1000	0	0	0.38707	0.546087	0.443647	0.458935
Q9HCN3	PGAP6	R.GWSCTDN@STAQTVAQQR.A	1.13	3.106	535	1000	0	0	0.350032	0.499352	0.5959	0.481761
Q9HCU4	CELSR2	R.FGSVLGN@YSCAAQGTQGGSK.K	-0.39	3.295	1501	1000	0	0	0.656497	1	0.764904	0.807133
Q9HCU4	CELSR2	R.HIDMADFIANN@GTVPGCPAK.K	2.26	3.815	1565	44.274	0	0	0.457548	0.813969	0.498569	0.590028
Q9HCU4	CELSR2	K.GFDPDCN@KTSGECHCK.E	2.19	2.628	1900	1000	0	0	0.334459	0.328756	0.54866	0.403958
Q9HCU4	CELSR2	R.N@ESGLDSGR.S	0.78	1.437	2043	1000	0	0	0.696338	0.592333	0.791893	0.693521
Q9HCU4	CELSR2	R.N@ATQHTAGYFGSDVK.V	3.08	2.377	2061	1000	0	0	0.402293	0.381172	0.572641	0.452035
Q9HD43	PTPRH	R.N@ATTAHNPVR.N	1.76	1.264	203	83.991	0	0	0.624968	0.682873	0.43128	0.579707
Q9HD45	TM9SF3	R.IVDVN@LTSEGK.V	1.42	2.084	174	1000	0	0	0.286624	0.387599	0.398672	0.357632
Q9HDC9	APMAP	R.AGPN@GTLFVADAYK.G	0.85	2.501	160	1000	0	0	0.441624	0.526972	0.476299	0.481632
Q9NQZ7	ENTPD7	R.YEDLVLN@ETLNK.N	1.21	1.562	330	50.686	0	0	0.483949	0.470033	0.503344	0.485775
Q9NRB3	CHST12	R.GFCAN@SSLAFPTK.E	1.64	1.263	134	1000	0	0	0.429873	0.848788	0.524094	0.600918
Q9NU53	GINM1	R.IN@VTTLKDDGDISK.Q	1.32	2.112	46	1000	0	0	0.441592	0.532354	0.485639	0.486528
Q9NUN5	LMBRD1	K.NQN@GTFK.D	1.55	1.264	78	44.274	0	0	0.566115	0.42262	0.580607	0.523114
Q9NUN5	LMBRD1	K.DWANAN@VSR.Q	2.21	1.356	88	44.274	0	0	0.486242	0.462382	0.558254	0.502293
Q9NX62	BPNT2	K.QVALQTFGN@QTTIIPAGGAGYK.V	1.15	4.893	259	1000	0	0	0.442548	1	0.531579	0.658042
Q9NXG6	P4HTM	K.LVAN@ESVPFETSCR.Y	1.87	1.433	348	1000	0	0	0.525924	0.311476	0.547598	0.461666
Q9NXL6	SIDT1	K.EN@QTWNLQR.K	2.19	1.879	282	60.621	0	0	0.459108	0.483794	0.439886	0.460929
Q9NYQ6	CELSR1	K.DIGN@YSCAAQGTQTGSK.K	1.82	1.464	1576	1000	0	0	0.382739	0.459789	0.587466	0.476664
Q9NYQ6	CELSR1	K.GFDPDCN@KTNGQCQCK.E	1.7	1.749	1979	33.918	0	0	0.495892	0.457937	0.493661	0.482497
Q9NYQ7	CELSR3	R.GNELQLLVVN@QTSGELR.L	2.84	2.737	1222	185.626	0	0	0.475796	1	0.913607	0.796468
Q9NYQ8	FAT2	R.SNYN@LTVEVTDGSR.T	0.83	1.579	1417	44.274	0	0	0.517006	0.550601	0.519487	0.529031
Q9NYQ8	FAT2	R.LM*VDSM*GN@TSLVVPENCR.G	1.87	2.002	3873	120.42	0	0	0.794299	0.615201	0.592732	0.667411
Q9NZ53	PODXL2	R.SLEEIGIQN@YSTTSSCQAR.A	1.29	2.725	480	1000	0	0	0.44586	0.638968	0.50088	0.528569
Q9P055	JKAMP	K.N@GSTEIYGECGVCPR.G	1.14	1.941	22	1000	0	0	0.579459	0.469697	0.770702	0.606619
Q9P2B2	PTGFRN	K.N@VSVAEGK.E	2.34	1.275	286	1000	0	0	0.496242	0.52935	0.543809	0.523134
Q9P2B2	PTGFRN	K.ELDLTCN@ITTDR.A	1.43	2.587	300	1000	0	0	0.413121	0.636017	0.515343	0.521494
Q9P2B2	PTGFRN	K.LEN@WTDASR.V	1.55	1.392	618	1000	0	0	0.415032	0.456282	0.442156	0.437823
Q9P2C4	TMEM181	K.VIQTSAAN@FSLNNSK.K	1.75	1.859	185	31.351	0	0	0.472675	0.745487	0.595263	0.604475
Q9P2C4	TMEM181	K.VIQTSAANFSLN@NSK.K	1.85	3.663	189	71.586	0	0	0.455987	0.631646	0.486946	0.52486
Q9P2J2	IGSF9	K.DLGQGQGQVQVQN@GTLR.I	1.82	2.902	188	1000	0	0	0.464522	0.583474	0.623562	0.557186
Q9UBG0	MRC2	R.VTPACN@TSLPAQR.W	0.98	1.569	69	1000	0	0	0.536624	0.440305	0.498194	0.491708
Q9UBG0	MRC2	K.KKPN@ATAEPTPPDR.W	1.27	2.065	364	1000	0	0	0.452548	0.412814	0.608475	0.491279
Q9UBG0	MRC2	R.WNDSPCN@QSLPSICK.K	1.29	2.346	497	68.329	0	0	0.725924	0.871959	0.650155	0.749346
Q9UBX1	CTSF	K.NFVITYN@R.T	1.8	1.49	195	126.523	0	0	0.476561	0.547625	0.594853	0.539679
Q9UBX1	CTSF	K.VYIN@DSVELSQNEQK.L	2.77	2.336	378	77.307	0	0	0.476688	0.758825	0.552137	0.595883
Q9UBX7	KLK11	R.TATESFPHPGFN@NSLPNK.D	1.12	2.777	131	20.016	0	0	0.560732	0.573227	0.57474	0.569566
Q9UBX7	KLK11	R.CAN@ITIIEHQK.C	1.44	2.42	197	1000	0	0	0.452134	0.642861	0.56882	0.554605
Q9UBX7	KLK11	K.CENAYPGN@ITDTMVCASVQEGGK.D	2.24	1.435	213	51.579	0	0	0.611083	1	0.596364	0.735816
Q9UHN6	CEMIP2	R.FDTHEYRN@ESR.R	0.71	2.091	292	1000	0	0	0.628408	0.457481	0.624963	0.570284
Q9UHN6	CEMIP2	K.N@FTSVHLSYVELK.H	1.63	1.648	525	1000	0	0	0.492484	0.522757	0.4446	0.486614
Q9UIQ6	LNPEP	K.N@QSIGLIQPFATNGK.L	1.68	2.388	145	85.626	0	0	0.421019	0.770544	0.495325	0.562296
Q9UIQ6	LNPEP	R.EETLLYDSN@TSSM*ADR.K	1.53	1.898	448	1000	0	0	0.397771	0.441085	0.648571	0.495809
Q9UIQ6	LNPEP	R.SALLEFACTHNLGN@CSTTAMK.L	2.37	3.827	834	33.918	0	0	0.375605	0.866417	0.532477	0.5915
Q9UIW2	PLXNA1	K.YN@YTEDPTILR.I	1.52	1.336	1043	1000	0	0	0.512739	0.480409	0.588035	0.527061
Q9UIW2	PLXNA1	R.ENGCLVYN@DTTMVCR.A	2.47	1.753	1098	83.991	0	0	0.509236	0.57893	0.531668	0.539945
Q9UJ37	ST6GALNAC2	R.CAVVGNGGILN@GSR.Q	2.44	1.92	161	57.327	0	0	0.535032	0.688407	0.668949	0.630796
Q9UJA9	ENPP5	R.FPTHYM*PYN@ESVSFEDR.V	1.81	2.925	158	1000	0	0	0.478471	0.431732	0.583796	0.498
Q9ULF5	SLC39A10	K.DLNEDDHHHECLN@VTQLLK.Y	1.97	3.683	339	134.708	0	0	0.679586	0.626807	0.560467	0.622287
Q9UM47	NOTCH3	R.CLHN@GTCVDLVGGFR.C	2.09	2.997	1179	1000	0	0	0.428217	0.531268	0.583515	0.514333
Q9UN70	PCDHGC3	K.VLDANDNAPVFN@QSLYR.A	2.32	1.883	245	35.567	0	0	0.39207	0.778574	0.577764	0.582803
Q9UN70	PCDHGC3	R.ETVPEYN@LSITAR.D	2.31	1.603	424	1000	0	0	0.485414	0.676676	0.595537	0.585876
Q9UN73	PCDHA6	R.IFENADN@GTTVIR.L	1.42	2.036	257	65.076	0	0	0.471815	0.559664	0.55683	0.529437
Q9UN76	SLC6A14	R.SPIVTHCN@VSTVNK.G	2.29	3.871	174	88.334	0	0	0.395287	0.404347	0.546656	0.448763
Q9UN76	SLC6A14	K.GIQEIIQMN@K.S	1.01	2.219	189	1000	0	0	0.421019	0.54498	0.506119	0.490706
Q9UQV4	LAMP3	K.TGIYQVLN@GSR.L	2.02	2.444	232	1000	0	0	0.458248	0.644949	0.531399	0.544865
Q9UQV4	LAMP3	R.YFNIDPN@ATQASGNCGTR.K	1.55	2.786	266	50.686	0	0	0.392548	0.604239	0.632087	0.542958
Q9Y227	ENTPD4	R.ETIQPFMN@K.T	1.11	1.684	404	1000	0	0	0.33758	0.523495	0.583985	0.481687
Q9Y2C2	UST	K.N@ISTAEQPYLFTR.H	1.61	1.923	155	1000	0	0	0.385191	0.796991	0.482642	0.554941
Q9Y2E5	MAN2B2	R.RPYVSYVN@NSIAR.N	1.58	2.621	748	20.016	0	0	0.450064	0.451283	0.593755	0.498367
Q9Y487	ATP6V0A2	K.MVLWN@DSVVR.H	1.39	1.89	505	1000	0	0	0.509809	0.65127	0.506992	0.556023
Q9Y4D7	PLXND1	K.INLN@ESMQVVSR.R	1.22	1.268	500	44.274	0	0	0.417452	0.668252	0.472104	0.519269
Q9Y4L1	HYOU1	R.VFGSQN@LTTVK.L	2.45	2.16	515	1000	0	0	0.143949	0.259203	0.329239	0.24413
Q9Y4L1	HYOU1	K.EN@GTDTVQEEEESPAEGSK.D	2.04	1.77	596	1000	0	0	0.513822	0.255095	0.374197	0.381038
Q9Y4L1	HYOU1	K.VIN@ETWAWK.N	2.85	1.466	862	1000	0	0	0	0.0610429	0.101728	0.0542569
Q9Y4L1	HYOU1	K.N@ATLAEQAK.L	1.65	1.708	869	1000	0	0	0.293503	0.285942	0.347082	0.308842
Q9Y4L1	HYOU1	R.AEPPLN@ASASDQGEK.V	1.77	3.794	931	1000	0	0	0.394395	0.382535	0.516971	0.4313
Q9Y5G0	PCDHGB5	R.EQTPEYN@VTITATDR.G	1.65	2.556	415	1000	0	0	0.538662	0.589452	0.616543	0.581552
Q9Y5G2	PCDHGB2	R.DQGSPALSAN@VSLR.V	1.9	1.324	545	1000	0	0	0.496465	0.601989	0.437554	0.512002
Q9Y5G3	PCDHGB1	R.EQTADYN@VTIIATDK.G	2.86	2.474	415	1000	0	0	0.377898	1	0.506712	0.628203
Q9Y5I1	PCDHA11	R.VN@GTLDYEENK.F	3.58	1.39	304	141.646	0	0	0.550414	0.470702	0.55799	0.526369
Q9Y644	RFNG	R.VINTN@CSAVR.T	1.83	1.905	113	44.274	0	0	0.462197	0.402353	0.517246	0.460599
Q9Y6X5	ENPP4	K.YGPEDKEN@M*SR.V	1.45	1.428	202	1000	0	0	0.318471	0.330044	0.408086	0.3522

## Sheet: S1e
Table S1e. Quantification of core fucosylation stoichiometry of N-glycosites in MDA-MB-231 cells
UniProt ID	Gene Symbol	ModScore Peptide	PPM	XCorr	Site 1 Position	Site 1 Score	Site 2 Position	Site 2 Score	Stoi Exp1	Stoi Exp2	Stoi Exp3	Average Stoi
A2RU67	FAM234B	K.APDSN@CSNLLITTR.Q	1.7	1.671	396	65.076	0	0	0.691057	0.856732	0.780358	0.776049
O00300	TNFRSF11B	R.HIGHAN@LTFEQLR.S	0.87	2.844	289	1000	0	0	1	1	0.910258	0.970086
O00391	QSOX1	K.N@GSGAVFPVAGADVQTLR.E	0.47	1.956	130	1000	0	0	0.956369	1	0.9558	0.970723
O00461	GOLIM4	R.KPDPAEQQN@VTQVAHSPQGYNTAR.E	1.8	2.104	257	73.999	0	0	0.923374	0.752887	1	0.892087
O00468	AGRN	R.DPCSN@VTCSFGSTCAR.S	1.78	2.881	250	1000	0	0	0.744038	0.880071	0.782101	0.80207
O00469	PLOD2	K.YFN@YTVK.V	1.51	1.246	63	1000	0	0	0.70542	0.704856	0.766865	0.725714
O00478	BTN3A3	R.IHN@VTASDSGK.Y	0.94	1.646	115	1000	0	0	0.872222	1	1	0.957407
O00584	RNASET2	R.AYWPDVIHSFPN@R.S	1.23	1.383	106	1000	0	0	0.780623	0.469067	0.647054	0.632248
O00754	MAN2B1	R.WWHQQTN@ATQEVVR.D	2.07	1.578	133	1000	0	0	0.869444	0.767081	0.774503	0.803676
O00754	MAN2B1	K.TPLVQEVHQN@FSAWCSQVVR.L	4.17	2.804	692	1000	0	0	0.707995	0.473616	0.752508	0.644706
O00754	MAN2B1	K.LN@QTEPVAGNYYPVNTR.I	0.68	2.481	766	117.182	0	0	0.850542	0.78012	1	0.876887
O00754	MAN2B1	R.N@LSAPVTLNLR.D	1.81	1.407	930	117.182	0	0	0.699797	0.540916	0.620333	0.620348
O14672	ADAM10	R.EGICNGFTALCPASDPKPN@FTDCNR.H	1.05	3.333	551	33.2	0	0	0.841802	0.880012	0.828824	0.850213
O14773	TPP1	K.FLSSSPHLPPSSYFN@ASGR.A	3.09	2.816	443	1000	0	0	1	0.864309	0.907605	0.923971
O14786	NRP1	R.GPECSQN@YTTPSGVIK.S	2.82	3.379	150	1000	0	0	0.771409	0.781577	0.720187	0.757724
O14786	NRP1	K.RGPECSQN@YTTPSGVIK.S	1.24	2.477	150	1000	0	0	0.795393	0.956913	0.70661	0.819639
O14786	NRP1	K.IGYSNN@GSDWK.M	1.59	1.71	522	23.016	0	0	0.770461	0.843476	0.741514	0.78515
O15031	PLXNB2	R.ALSN@ISLR.L	1.25	1.693	127	1000	0	0	0.711043	0.669847	0.77136	0.717416
O15031	PLXNB2	K.SCVAVTSAQPQN@MSR.R	2.34	2.222	528	1000	0	0	0.182995	0.205892	0.317537	0.235474
O15031	PLXNB2	K.SCVAVTSAQPQN@M*SR.R	1.4	3.355	528	1000	0	0	0.348916	0.330023	0.582607	0.420515
O15031	PLXNB2	K.LSHDAN@ETLPLHLYVK.S	1.12	3.002	733	1000	0	0	0.844309	0.6697	0.85239	0.7888
O15031	PLXNB2	R.CVYEALCN@TTSECPPPVITR.I	1.37	5.076	795	1000	0	0	0.771477	0.805015	0.737777	0.771423
O15031	PLXNB2	R.EAESLQPMTVVGTDYVFHN@DTK.V	1.25	1.802	1049	1000	0	0	0.793767	0.758125	0.762878	0.77159
O15031	PLXNB2	R.EAESLQPM*TVVGTDYVFHN@DTK.V	0.93	1.809	1049	1000	0	0	0.834282	0.766476	0.769102	0.789953
O15118	NPC1	R.QSQFLN@VTATEDYVDPVTN@QTK.T	1.05	1.726	122	1000	135	1000	0.133198	0.179805	0.15823	0.157078
O15118	NPC1	K.NYKNPN@LTISFTAER.S	2.02	2.237	598	60.621	0	0	0.517344	0.380601	0.443172	0.447039
O15118	NPC1	R.VDN@ITDQFCN@ASVVDPACVR.C	2.6	2.232	961	1000	968	1000	0.769173	0.691569	0.723357	0.728033
O15230	LAMA5	R.CDVCAEGFTGFPSCYPTPSSSN@DTR.E	0.62	2.889	479	1000	0	0	0.729675	0.753091	0.631653	0.704806
O15230	LAMA5	R.CEICAPGFYGNALLPGN@CTR.C	0.75	3.76	2019	27.791	0	0	0.986043	0.582041	0.822063	0.796716
O15230	LAMA5	R.GIN@ASSMAWAR.L	1.1	2.077	2196	1000	0	0	0.809011	0.812665	0.77854	0.800072
O15230	LAMA5	R.LN@ASIADLQSQLR.S	1.19	1.99	2209	1000	0	0	0.884959	0.734347	0.806198	0.808501
O15230	LAMA5	K.QELSRDN@ATLQATLHAAR.D	0.66	3.516	2423	1000	0	0	0.957724	0.914048	0.855104	0.908959
O15230	LAMA5	R.DN@ATLQATLHAAR.D	0.69	2.451	2423	1000	0	0	1	1	1	1
O15230	LAMA5	R.AQQLLAN@STALEEAM*LQEQQR.L	2.41	2.425	2568	1000	0	0	0.815989	0.731918	0.8499	0.799269
O15230	LAMA5	K.RLN@TTGVSAGCTADLLVGR.A	1.12	3.559	3107	1000	0	0	1	0.93654	0.921449	0.952663
O15394	NCAM2	K.SFN@ATAER.G	1.61	1.483	219	1000	0	0	0.764973	0.846587	0.988687	0.866749
O15455	TLR3	K.SEELDIFAN@SSLK.K	1.58	2.112	196	1000	0	0	0.994038	0.701374	0.834051	0.843154
O15455	TLR3	K.SEELDIFAN@SSLKK.L	1.93	2.665	196	1000	0	0	0.957724	0.730628	0.856746	0.848366
O15455	TLR3	K.LCLELAN@TSIR.N	3.11	2.61	247	1000	0	0	0.881978	0.834967	0.801342	0.839429
O15460	P4HA2	K.TLTN@QTEAELATPEGIYERPVDYLPER.D	1.83	2.704	264	1000	0	0	0.915312	0.725891	0.812927	0.818043
O43157	PLXNB1	R.LTLN@GSK.L	1.55	1.442	1183	1000	0	0	0.803726	0.884665	0.867394	0.851928
O43291	SPINT2	K.CATVTEN@ATGDLATSR.N	1.12	3.116	94	1000	0	0	0.786314	0.851275	0.736135	0.791242
O43291	SPINT2	R.N@SCNNFIYGGCR.G	2.04	1.97	156	65.076	0	0	0.735366	0.853429	0.751924	0.78024
O43462	MBTPS2	R.LDGSTECCNN@HSLTDVCFSYR.N	1.22	4.533	337	20.016	0	0	0.864499	0.672318	0.680715	0.739177
O43493	TGOLN2	K.SGAEAQTPEDSPN@R.S	1.31	2.249	152	1000	0	0	1	0.797314	1	0.932438
O43505	B4GAT1	R.VAQPGINYALGTN@VSYPNNLLR.N	2.45	4.15	204	70.43	0	0	0.649526	0.724748	0.631032	0.668435
O43567	RNF13	K.DN@SSGTFIVLIR.R	2.1	1.898	88	1000	0	0	0.84065	0.869857	0.730234	0.813581
O43657	TSPAN6	K.QYN@STGDYR.S	1.14	1.629	134	1000	0	0	0.882453	0.861057	0.945711	0.896407
O43688	PLPP2	R.VN@CSVYVQLEK.V	2.75	2.132	139	1000	0	0	0.950949	0.832125	0.768262	0.850445
O43852	CALU	K.N@ATYGYVLDDPDPDDGFNYK.Q	1.42	3.406	131	192.228	0	0	0.852981	0.764009	0.754737	0.790575
O43854	EDIL3	K.NGGICTDLVAN@YSCECPGEFM*GR.N	1.23	2.929	140	215.234	0	0	0.714499	0.940348	0.649489	0.768112
O43854	EDIL3	K.NGGICTDLVAN@YSCECPGEFMGR.N	0.93	3.641	140	167.653	0	0	0.800542	0.866063	0.76462	0.810408
O43909	EXTL3	R.KSDTQNLLYN@VSTGR.A	1.89	3.15	290	93.8	0	0	0.776491	0.821297	0.830016	0.809268
O43909	EXTL3	K.SDTQNLLYN@VSTGR.A	0.99	1.715	290	60.621	0	0	0.885637	0.80563	0.780925	0.824064
O60449	LY75	R.QTLQN@ASETVK.Y	1.01	1.878	1103	1000	0	0	0.783198	1	0.815066	0.866088
O60462	NRP2	K.TGSEDCSKN@FTSPN@GTIESPGFPEK.Y	1.77	2.316	152	1000	157	1000	0.754878	0.867628	0.621297	0.747934
O60462	NRP2	K.N@FTSPN@GTIESPGFPEK.Y	1.4	1.677	152	1000	157	1000	0.754878	0.889717	0.621297	0.755298
O60487	MPZL2	R.VLEAVN@GTDAR.L	0.96	1.8	39	1000	0	0	0.88794	0.749737	0.87002	0.835899
O60512	B4GALT3	R.QQLAYGIYVIHQAGN@GTFNR.A	1.72	4.033	166	16.069	0	0	1	0.723787	1	0.907929
O60568	PLOD3	R.SAEFFN@YTVR.T	1.88	2.885	63	1000	0	0	0.802168	0.700217	0.792452	0.764946
O60568	PLOD3	K.EQYIHEN@YSR.A	1.18	2.648	548	1000	0	0	0.681775	0.738505	0.689353	0.703211
O60603	TLR2	K.N@LTNIDISK.N	1.87	1.838	414	40.309	0	0	0.793902	0.884146	0.759145	0.812398
O60637	TSPAN3	K.TYN@GTNPDAASR.A	1.05	2.378	127	54.711	0	0	0.791057	1	0.812825	0.867961
O60637	TSPAN3	K.N@QSVPLSCCR.E	0.98	1.4	167	1000	0	0	0.743564	0.843891	0.741934	0.776463
O75051	PLXNA2	K.LTGN@LTIQVAHK.T	2.01	2.769	76	1000	0	0	0.79729	0.594194	0.766347	0.719277
O75071	EFCAB14	K.LEGM*N@ETVSN@LTQR.V	2.05	1.294	296	1000	301	1000	1	0.869049	0.845238	0.904762
O75071	EFCAB14	R.QSLDQVTN@R.T	1.43	1.859	347	1000	0	0	0.803252	0.902597	0.949895	0.885248
O75071	EFCAB14	K.RQSLDQVTN@R.T	1.92	1.933	347	1000	0	0	0.803252	1	0.949895	0.917716
O75144	ICOSLG	K.TVVTYHIPQN@SSLENVDSR.Y	1.39	3.384	70	90.892	0	0	0.672154	0.580228	0.714203	0.655529
O75144	ICOSLG	R.LFN@VTPQDEQK.F	3.35	2.692	102	1000	0	0	0.906098	0.86821	0.888735	0.887681
O75197	LRP5	R.IEVANLN@GTSR.K	1.17	2.728	138	72.049	0	0	0.773442	0.77605	0.76021	0.7699
O75477	ERLIN1	R.N@YTADYDK.T	1.74	1.348	108	1000	0	0	0.193699	0.247061	0.240092	0.226951
O75503	CLN5	K.NIETN@YTR.I	1.97	1.412	255	141.671	0	0	0.157724	0.208531	0.247823	0.204692
O75629	CREG1	K.VN@ETEMDIAK.H	-0.23	1.372	160	1000	0	0	0.660434	0.651905	0.600735	0.637691
O75629	CREG1	K.VN@ETEM*DIAK.H	1.73	1.274	160	1000	0	0	0.653659	0.766843	0.607423	0.675975
O75718	CRTAP	R.N@CSAAPQPEPAAGLASYPELR.L	0.72	1.823	87	1000	0	0	0.916667	0.813414	0.934592	0.888224
O75752	B3GALNT1	K.YLLNLN@HSEK.F	1.62	2.085	198	37.613	0	0	0.964024	0.819101	0.930473	0.904533
O75882	ATRN	R.GICN@SSDVR.G	1.45	1.543	300	1000	0	0	0.894309	0.917017	1	0.937109
O75882	ATRN	R.EWLPLN@R.S	2.22	1.836	383	1000	0	0	0.911247	0.76033	0.807949	0.826509
O75882	ATRN	K.CEN@LTTGK.H	1.73	1.485	1082	1000	0	0	0.914363	0.907807	1	0.940723
O75976	CPD	R.FANEYPN@ITR.L	1.96	1.949	522	112.648	0	0	0.763415	0.770003	0.732325	0.755247
O75976	CPD	R.RFANEYPN@ITR.L	0.97	2.54	522	167.146	0	0	0.794851	0.728462	0.74616	0.756491
O75976	CPD	R.N@NSNNFDLNR.N	2.01	1.274	626	23.016	0	0	0.123848	0.236575	0.224028	0.194817
O75976	CPD	R.HIWSLEISNKPN@VSEPEEPK.I	1.75	4.146	978	34.703	0	0	0.893564	0.700376	0.729127	0.774356
O75976	CPD	R.GKDLDTDFTNN@ASQPETK.A	1.14	4.946	1070	44.274	0	0	0.719783	0.839474	0.680162	0.746473
O75976	CPD	K.DLDTDFTNN@ASQPETK.A	1.14	4.249	1070	20.016	0	0	0.746748	0.836166	0.681978	0.754964
O94813	SLIT2	R.DLEVLTLNNNN@ITR.L	1.13	2.418	186	23.016	0	0	1	0.831195	0.55195	0.794381
O95084	PRSS23	K.QYLSYETLYAN@GSR.T	1.17	2.594	93	1000	0	0	0.8	0.841143	0.744229	0.795124
O95084	PRSS23	R.GAN@DSTSAMPEQMK.F	1.33	1.798	207	1000	0	0	1	0.879969	0.870047	0.916672
O95297	MPZL1	K.EIFVAN@GTQGK.L	1.04	2.458	50	1000	0	0	0.715583	0.789508	0.686141	0.73041
O95427	PIGN	R.NN@QSLFSK.I	1.17	1.527	192	23.016	0	0	0.826694	0.823677	0.886584	0.845651
O95477	ABCA1	R.TLN@STSPFPSK.E	1.77	2.362	244	1000	0	0	1	0.980192	0.766005	0.915399
O95477	ABCA1	R.QEVM*FLTNVN@SSSSSTQIYQAVSR.I	1.04	2.915	292	17.602	0	0	0.49187	1	0.377753	0.623208
O95477	ABCA1	K.HPEDVQSSN@GSVYTWR.E	1.55	2.898	478	1000	0	0	0.739295	0.773798	0.784759	0.765951
O95477	ABCA1	R.EAFN@ETNQAIR.T	1.81	1.834	489	40.309	0	0	0.785095	0.768893	0.744099	0.766029
O95490	ADGRL2	R.SLGQFLSTEN@ATIK.L	1.8	2.404	731	1000	0	0	0.835637	0.588314	0.64649	0.690147
O95857	TSPAN13	R.SVNPN@DTCLASCVK.S	0.56	2.093	137	17.028	0	0	0.77168	0.805207	0.816856	0.797914
O95858	TSPAN15	R.N@TTEVVNTMCGYK.T	1.39	2.01	189	45.171	0	0	0.648103	0.763396	0.638064	0.683188
O96005	CLPTM1	R.SAVVAAGGGSSGQVTSN@GSIGR.D	1.95	3.084	28	1000	0	0	0.903794	1	1	0.967931
P00533	EGFR	K.DSLSIN@ATNIK.H	1.94	1.97	352	65.076	0	0	0.616938	0.673194	0.530923	0.607018
P00533	EGFR	K.TCPAGVM*GEN@NTLVWK.Y	-0.38	2.732	603	19.053	0	0	0.959756	0.840397	0.904983	0.901712
P00749	PLAU	K.EN@STDYLYPEQLK.M	0.97	2.069	322	1000	0	0	0.736179	0.837935	0.830349	0.801487
P00750	PLAT	R.CTSQHLLN@R.T	1.27	2.841	483	1000	0	0	0.83794	0.928905	1	0.922282
P01033	TIMP1	K.FVGTPEVN@QTTLYQR.Y	1.31	2.752	53	1000	0	0	0.814092	0.859091	0.758578	0.810587
P01130	LDLR	K.DM*SDEVGCVN@VTLCEGPNK.F	2.31	4.028	272	169.404	0	0	0.89187	0.921493	0.734927	0.84943
P01130	LDLR	K.DMSDEVGCVN@VTLCEGPNK.F	1.89	4.423	272	144.885	0	0	0.889837	0.902386	0.781711	0.857978
P01861	IGHG4	R.EEQFN@STYR.V	1.24	1.928	177	1000	0	0	0.779607	0.869853	0.843604	0.831022
P02751	FN1	K.RHEEGHM*LN@CTCFGQGR.G	1.46	2.87	542	1000	0	0	0.766667	0.406605	1	0.724424
P02751	FN1	R.HEEGHM*LN@CTCFGQGR.G	1.84	2.868	542	1000	0	0	0.850949	0.571061	0.870919	0.76431
P02751	FN1	R.HEEGHMLN@CTCFGQGR.G	1.31	2.694	542	1000	0	0	0.850949	0.767577	0.853693	0.824073
P02751	FN1	K.LDAPTNLQFVN@ETDSTVLVR.W	1.74	3.762	1007	133.374	0	0	1	0.989273	1	0.996424
P02786	TFRC	K.KDFEDLYTPVN@GSIVIVR.A	1.77	3.262	251	1000	0	0	0.871409	0.696637	0.682929	0.750325
P02786	TFRC	R.KQNNGAFN@ETLFR.N	1.92	2.13	727	93.8	0	0	0.695257	0.755804	0.71071	0.72059
P02786	TFRC	K.QNNGAFN@ETLFR.N	1.28	2.498	727	85.666	0	0	0.703184	0.741222	0.727735	0.724047
P04062	GBA	R.M*ELSM*GPIQAN@HTGTGLLLTLQPEQK.F	1.64	2.111	98	1000	0	0	0.962737	0.743455	0.601301	0.769164
P04062	GBA	R.TYTYADTPDDFQLHN@FSLPEEDTK.L	2.09	5.044	185	1000	0	0	0.84336	0.896433	0.854813	0.864869
P04062	GBA	R.DLGPTLAN@STHHNVR.L	1.65	2.876	309	110.37	0	0	0.763279	0.949502	0.825922	0.846234
P04066	FUCA1	K.N@TTSVWYTSK.G	2.05	2.204	382	1000	0	0	0.749864	0.695372	0.619217	0.688151
P04066	FUCA1	R.VQWEKN@TTSVWYTSK.G	1.7	3.718	382	1000	0	0	0.806098	0.710883	0.643886	0.720289
P04156	PRNP	K.QHTVTTTTKGEN@FTETDVK.M	1.18	3.838	197	1000	0	0	0.687534	0.821566	0.684185	0.731095
P04156	PRNP	K.GEN@FTETDVK.M	1.68	1.65	197	1000	0	0	0.692073	0.827886	0.69721	0.739056
P04626	ERBB2	K.NNQLALTLIDTN@R.S	0.4	1.395	187	110.37	0	0	0.760569	0.762645	0.68751	0.736908
P04626	ERBB2	R.GHCWGPGPTQCVN@CSQFLR.G	3.44	4.177	530	1000	0	0	0.664363	0.67742	0.851773	0.731185
P05026	ATP1B1	R.VLGFKPKPPKN@ESLETYPVM*K.Y	0.76	3.586	193	1000	0	0	0.785366	0.758077	0.757265	0.766903
P05106	ITGB3	R.CNNGN@GTFECGVCR.C	1.9	2.633	478	37.613	0	0	0.899458	0.830191	0.866016	0.865222
P05187	ALPP	R.FNQCN@TTR.G	1.32	1.555	144	65.076	0	0	0.821951	0.816555	0.88444	0.840982
P05362	ICAM1	R.AN@LTVVLLR.G	1.19	1.413	145	1000	0	0	0.782656	0.783985	0.552453	0.706365
P05362	ICAM1	R.RDHHGAN@FSCR.T	1.05	2.072	183	1000	0	0	0.561247	0.541125	0.48784	0.53007
P05362	ICAM1	R.DHHGAN@FSCR.T	1.42	1.933	183	1000	0	0	0.520393	0.568994	0.516144	0.535177
P05362	ICAM1	R.LNPTVTYGN@DSFSAK.A	1.96	3.576	267	121.61	0	0	0.741734	0.68329	0.751946	0.725657
P05362	ICAM1	R.SFSCSATLEVAGQLIHKN@QTR.E	2.18	3.601	385	1000	0	0	0.693225	0.50086	0.693789	0.629291
P05556	ITGB1	K.SCGECIQAGPNCGWCTN@STFLQEGM*PTSAR.C	0.56	4.104	50	29.834	0	0	0.853117	0.944601	0.663569	0.820429
P05556	ITGB1	K.LRNPCTSEQN@CTSPFSYK.N	0.45	2.029	212	63.992	0	0	0.736585	0.734724	0.747126	0.739478
P05556	ITGB1	R.NPCTSEQN@CTSPFSYK.N	1.15	2.922	212	107.544	0	0	0.750949	0.733845	0.776336	0.75371
P05556	ITGB1	K.NGVN@GTGENGR.K	1.46	1.5	406	16.069	0	0	0.853862	1	0.958826	0.937563
P05556	ITGB1	K.NGVN@GTGENGRK.C	0.88	1.354	406	29.384	0	0	0.911382	1	0.984604	0.965329
P05556	ITGB1	K.CHEGN@GTFECGACR.C	1.73	3.501	481	1000	0	0	0.722154	0.602792	0.704283	0.67641
P05556	ITGB1	R.VCECNPN@YTGSACDCSLDTSTCEASNGQICNGR.G	1.76	4.265	584	136.602	0	0	0.968225	0.762641	0.808343	0.846403
P05556	ITGB1	K.DTCTQECSYFN@ITK.V	2.76	2.958	669	1000	0	0	0.776558	0.819837	0.782917	0.793104
P05556	ITGB1	K.KDTCTQECSYFN@ITK.V	1.77	2.418	669	1000	0	0	0.778523	0.83707	0.771548	0.795714
P06213	INSR	R.CVN@FSFCQDLHHK.C	1.03	3.193	282	1000	0	0	0.863144	0.694121	0.746289	0.767851
P06213	INSR	K.HN@LTITQGK.L	0.96	2.313	445	1000	0	0	0.847764	0.712866	0.832443	0.797691
P06213	INSR	R.GLSPGN@YSVR.I	1.3	1.794	920	1000	0	0	0.847154	0.894487	0.846657	0.862766
P06280	GLA	K.LGIYADVGN@K.T	1.91	1.89	139	1000	0	0	0.933604	0.783969	0.816238	0.844604
P06681	C2	K.TMFPN@LTDVR.E	2.08	1.335	651	1000	0	0	0.77981	0.785092	0.801919	0.78894
P06756	ITGAV	K.AN@TTQPGIVEGGQVLK.C	1.26	2.251	74	1000	0	0	0.705623	0.868384	0.722298	0.765435
P06756	ITGAV	K.ISSLQTTEKN@DTVAGQGER.D	1.16	3.459	874	1000	0	0	0.84729	0.807046	0.755555	0.803297
P06756	ITGAV	K.ENQN@HSYSLK.S	0.87	2.018	945	17.028	0	0	0.850068	0.92644	0.989974	0.922161
P07093	SERPINE2	K.N@ASEIEVPFVTR.N	1.36	1.382	118	1000	0	0	0.990041	0.989917	0.961371	0.980443
P07204	THBD	R.GFQWVTGDNN@TSYSR.W	2.97	2.754	116	23.016	0	0	0.772493	0.74897	0.736133	0.752532
P07204	THBD	R.ANCEYQCQPLN@QTSYLCVCAEGFAPIPHEPHR.C	1.68	5.417	382	248.047	0	0	0.888753	0.652718	0.819876	0.787116
P07339	CTSD	K.GSLSYLN@VTR.K	1.73	1.83	263	1000	0	0	0.687263	0.538069	0.549339	0.591557
P07602	PSAP	K.DVVTAAGDM*LKDN@ATEEEILVYLEK.T	1.16	3.483	80	1000	0	0	1	1	0.681205	0.893735
P07602	PSAP	K.TCDWLPKPN@M*SASCK.E	1.41	1.496	101	1000	0	0	0.829946	0.632383	0.70613	0.72282
P07602	PSAP	K.TCDWLPKPN@MSASCK.E	1.27	2.627	101	1000	0	0	0.88103	0.701325	0.677226	0.753194
P07602	PSAP	K.N@STKQEILAALEK.G	1.72	2.385	426	1000	0	0	0.902575	0.870136	0.68981	0.82084
P07711	CTSL	K.YSVAN@DTGFVDIPKQEK.A	1.01	3.076	221	1000	0	0	0.274255	0.24362	0.257525	0.258467
P07711	CTSL	K.YSVAN@DTGFVDIPK.Q	1.32	2.312	221	1000	0	0	0.298103	0.274448	0.264525	0.279026
P07942	LAMB1	K.GTN@YTVR.L	1.2	1.281	677	1000	0	0	0.830014	0.836672	0.929543	0.865409
P07942	LAMB1	K.LSDTTSQSN@STAK.E	1.07	3.022	1279	1000	0	0	0.817073	0.894057	0.928198	0.879776
P07942	LAMB1	K.M*EM*PSTPQQLQN@LTEDIR.E	2.18	1.416	1542	1000	0	0	0.856504	0.825645	1	0.89405
P07996	THBS1	K.KVSCPIMPCSN@ATVPDGECCPR.C	2.05	2.9	360	1000	0	0	0.76626	0.80112	0.759716	0.775699
P07996	THBS1	K.VSCPIMPCSN@ATVPDGECCPR.C	1.62	4.094	360	1000	0	0	0.793157	0.872088	0.752979	0.806075
P07996	THBS1	K.KVSCPIM*PCSN@ATVPDGECCPR.C	1.46	3.492	360	1000	0	0	0.76626	0.944505	0.760805	0.823857
P07996	THBS1	K.VSCPIM*PCSN@ATVPDGECCPR.C	0.89	3.819	360	1000	0	0	0.80664	0.930312	0.76376	0.83357
P07996	THBS1	R.SCDSLNN@R.C	1.89	1.202	411	23.016	0	0	0.857182	1	1	0.952394
P07996	THBS1	K.VVN@STTGPGEHLR.N	0.71	2.258	1067	1000	0	0	0.591599	0.479293	0.485019	0.518637
P08069	IGF1R	R.LNPGN@YTAR.I	1.86	1.487	900	40.309	0	0	1	1	0.945045	0.981682
P08174	CD55	K.GSQWSDIEEFCN@R.S	2.24	2.398	95	1000	0	0	0.933875	0.716568	0.658287	0.769577
P08195	SLC3A2	K.SLVTQYLN@ATGNR.W	3.03	1.523	424	17.028	0	0	0.878862	1	0.899714	0.926192
P08236	GUSB	K.VVAN@GTGTQGQLK.V	1.77	2.098	272	1000	0	0	0.790921	0.847334	0.795086	0.811114
P08581	MET	K.AN@LSGGVWK.D	1.45	1.401	106	1000	0	0	0.740583	0.770681	0.63621	0.715825
P08581	MET	R.CLQHFYGPNHEHCFN@R.T	0.18	2.578	399	28.162	0	0	0.786992	0.706361	1	0.831118
P08581	MET	R.VLLGN@ESCTLTLSESTM*NTLK.C	1.7	2.896	607	85.068	0	0	0.982249	0.795395	0.813466	0.863703
P08581	MET	R.N@FTVACQHR.S	0.64	1.791	785	1000	0	0	0.603523	0.474386	0.760629	0.612846
P08582	MELTF	K.CGN@M*SEAFR.E	1.29	1.236	38	1000	0	0	0.838482	1	0.682672	0.840385
P08582	MELTF	K.CGN@MSEAFR.E	1.69	1.788	38	1000	0	0	0.838482	0.902019	0.782486	0.840996
P08648	ITGA5	R.TEKEPLSDPVGTCYLSTDN@FTR.I	0.21	1.692	182	1000	0	0	0.801491	0.7618	0.706081	0.756457
P08648	ITGA5	K.EPLSDPVGTCYLSTDN@FTR.I	1.5	2.736	182	1000	0	0	0.853862	0.903875	0.793826	0.850521
P08648	ITGA5	K.NLN@NSQSDVVSFR.L	1.5	2.454	773	23.016	0	0	0.73252	0.838513	0.625472	0.732168
P08962	CD63	K.NN@HTASILDR.M	1.31	2.373	130	20.016	0	0	0.761382	0.73041	0.78623	0.759341
P08962	CD63	R.QQMENYPKNN@HTASILDR.M	1	4.269	130	20.016	0	0	0.880759	0.677074	0.754817	0.770883
P09603	CSF1	K.NVFN@ETK.N	1.81	1.466	154	65.076	0	0	0.739973	0.767267	0.785736	0.764326
P09758	TACSTD2	R.QCN@QTSVCWCVNSVGVR.R	-0.9	1.614	120	75.261	0	0	0.979404	1	0.363438	0.780947
P09758	TACSTD2	R.HRPTAGAFN@HSDLDAELRR.L	1.19	3.706	168	1000	0	0	0.802981	0.747435	0.772654	0.774357
P09758	TACSTD2	R.HRPTAGAFN@HSDLDAELR.R	1.27	3.344	168	1000	0	0	0.814092	0.774396	0.743023	0.777171
P0C0L5	C4B	R.GLN@VTLSSTGR.N	2.66	1.846	1328	1000	0	0	0.788821	0.807078	0.811509	0.802469
P10253	GAA	K.LEN@LSSSEM*GYTATLTR.T	1.46	2.38	140	1000	0	0	0.640447	0.758288	0.663234	0.687323
P10253	GAA	R.QVVEN@M*TR.A	1.21	1.218	390	1000	0	0	0.0551491	0.173894	0.15292	0.127321
P10253	GAA	R.QVVEN@MTR.A	1.23	1.557	390	1000	0	0	0.0616531	0.173894	0.185741	0.140429
P10253	GAA	R.GVFITN@ETGQPLIGK.V	1.03	2.741	470	1000	0	0	0.31748	0.0943844	0.424894	0.278919
P10253	GAA	R.N@NTIVNELVR.V	1.33	1.476	882	23.016	0	0	1	0.888096	0.921654	0.936583
P10586	PTPRF	K.VEVEPLN@STAVHVYWK.L	1.05	3.607	721	1000	0	0	0.739702	0.510974	0.629786	0.626821
P10586	PTPRF	R.KVEVEPLN@STAVHVYWK.L	1.52	2.739	721	1000	0	0	0.739702	0.536448	0.737557	0.671236
P10586	PTPRF	R.DINSQQELQN@ITTDTR.F	1.75	2.763	966	121.61	0	0	0.907724	0.86944	0.856347	0.877837
P10619	CTSA	R.LWSSLQTHCCSQN@K.C	2.22	2.522	244	1000	0	0	0.912873	0.712588	0.886059	0.837173
P10619	CTSA	R.MDPPCTN@TTAASTYLNNPYVR.K	1.17	1.663	333	57.68	0	0	0.670664	0.554164	0.557022	0.59395
P10619	CTSA	R.M*DPPCTN@TTAASTYLNNPYVR.K	2.06	2.876	333	113.204	0	0	0.651084	0.573294	0.560348	0.594909
P10646	TFPI	R.YFYNN@QTK.Q	1.02	1.849	145	23.016	0	0	0.846816	0.800046	0.878065	0.841642
P10909	CLU	K.EDALN@ETR.E	1.77	1.678	86	1000	0	0	0.864228	0.869679	0.799026	0.844311
P10909	CLU	R.LAN@LTQGEDQYYLR.V	1.54	1.829	374	1000	0	0	0.903794	0.742707	0.771836	0.806113
P11047	LAMC1	K.LLNN@LTSIK.I	2.12	1.215	650	23.016	0	0	0.269783	0.307815	0.344402	0.307333
P11047	LAMC1	K.TAN@DTSTEAYNLLLR.T	1.75	1.927	1205	96.793	0	0	0.657588	0.549008	0.762096	0.656231
P11047	LAMC1	R.TLAGEN@QTAFEIEELNR.K	2.16	3.57	1223	190.406	0	0	0.765312	0.733316	0.731911	0.743513
P11047	LAMC1	R.TLAGEN@QTAFEIEELNRK.Y	1.75	4.354	1223	218.182	0	0	0.772222	0.822605	0.728211	0.774346
P11047	LAMC1	K.N@ISQDLEK.Q	1.52	1.388	1241	1000	0	0	0.779133	0.818776	0.703995	0.767301
P11047	LAMC1	R.KIPAIN@QTITEANEK.T	2.66	2.857	1395	102.688	0	0	0.883537	0.836705	0.791509	0.83725
P11117	ACP2	R.YHGFLN@TSYHR.Q	1.52	2.586	92	1000	0	0	0.945528	0.83952	0.937638	0.907562
P11117	ACP2	R.FNPN@ISWQPIPVHTVPITEDR.L	4.1	3.54	133	19.053	0	0	0.803523	0.716721	0.903197	0.807814
P11117	ACP2	R.YEQLQN@ETR.Q	1.81	1.498	167	1000	0	0	0.616599	0.761742	0.660338	0.67956
P11117	ACP2	R.QTPEYQN@ESSR.N	0.97	2.183	177	1000	0	0	0.820867	0.840324	0.900738	0.853976
P11166	SLC2A1	K.VIEEFYN@QTWVHR.Y	1.42	2.097	45	1000	0	0	0.960298	0.655331	0.843258	0.819629
P11279	LAMP1	K.N@M*TFDLPSDATVVLNR.S	1.62	2.594	62	198.397	0	0	0.975474	0.912746	0.759474	0.882565
P11279	LAMP1	K.SGPKN@M*TFDLPSDATVVLNR.S	1.02	2.919	62	144.127	0	0	0.937873	0.897966	0.813835	0.883224
P11279	LAMP1	R.SSCGKEN@TSDPSLVIAFGR.G	2.55	3.264	84	1000	0	0	0.966938	0.828298	0.831587	0.875608
P11279	LAMP1	K.EN@TSDPSLVIAFGR.G	1.35	1.954	84	1000	0	0	1	0.882019	0.869699	0.91724
P11279	LAMP1	R.GHTLTLN@FTR.N	1.44	2.755	103	1000	0	0	0.219377	0.159963	0.251398	0.210246
P11279	LAMP1	R.KDN@TTVTR.L	0.61	1.897	249	1000	0	0	0.790176	1	1	0.930059
P11279	LAMP1	K.AAN@GSLR.A	2.01	1.246	322	1000	0	0	0.419106	0.56874	0.73126	0.573035
P11362	FGFR1	R.DGVQLAESN@R.T	1.58	1.645	77	1000	0	0	0.846206	0.962076	0.855154	0.887812
P11362	FGFR1	K.HIEVN@GSK.I	0.9	1.866	296	1000	0	0	0.922493	0.872993	1	0.931829
P11362	FGFR1	K.TAGVN@TTDKEMEVLHLR.N	0.92	3.523	317	1000	0	0	0.928862	0.914136	0.83753	0.893509
P11362	FGFR1	K.TAGVN@TTDKEM*EVLHLR.N	1.97	2.016	317	1000	0	0	0.936653	0.98863	0.917543	0.947609
P11362	FGFR1	K.TAGVN@TTDK.E	1.95	1.394	317	1000	0	0	0.872087	1	1	0.957362
P11717	IGF2R	R.SLLEFN@TTVSCDQQGTNHR.V	1.52	3.429	112	216.595	0	0	0.72832	0.739313	0.750627	0.73942
P11717	IGF2R	R.MSVINFECN@K.T	1.83	1.797	435	85.666	0	0	0.805691	0.736759	0.716128	0.752859
P11717	IGF2R	R.GCPEDAAVCAVDKN@GSK.N	1.3	2.826	543	1000	0	0	0.798645	0.878054	0.794847	0.823849
P11717	IGF2R	K.TN@ITLVCKPGDLESAPVLR.T	2.74	3.142	581	1000	0	0	0.401897	0.397256	0.365437	0.388196
P11717	IGF2R	R.DAGVGFPEYQEEDN@STYNFR.W	2.29	2.219	747	20.016	0	0	0.864634	0.858667	0.812811	0.845371
P11717	IGF2R	K.TGPVVEDSGSLLLEYVN@GSACTTSDGR.Q	1.04	5.411	871	1000	0	0	0.891734	0.798985	0.711831	0.80085
P11717	IGF2R	K.MN@FTGGDTCHK.V	1.46	1.498	1312	1000	0	0	0.831707	0.775734	0.80747	0.80497
P11717	IGF2R	R.N@GSSIVDLSPLIHR.T	3.61	1.898	1656	1000	0	0	0.811789	0.67684	0.77401	0.754213
P11717	IGF2R	R.AACAVKPQEVQMVN@GTITNPINGK.S	1.82	4.772	2136	51.579	0	0	0.826016	0.751151	0.759018	0.778729
P11717	IGF2R	R.AACAVKPQEVQM*VN@GTITNPINGK.S	1.49	4.123	2136	72.827	0	0	0.834892	0.903351	0.786611	0.841618
P12109	COL6A1	R.RN@FTAADWGQSR.D	0.63	1.835	212	1000	0	0	0.887398	0.891656	0.883917	0.887657
P12644	BMP4	R.LVHHN@VTR.W	1.04	1.709	208	1000	0	0	0.888211	0.788583	1	0.892265
P12763	AHSG	K.LCPDCPLLAPLN@DSR.V	2.34	2.643	156	1000	0	0	0.305759	0.391555	0.339684	0.345666
P12763	AHSG	R.KLCPDCPLLAPLN@DSR.V	1.95	3.566	156	1000	0	0	0.514228	0.445135	0.410961	0.456774
P13473	LAMP2	K.WQM*N@FTVR.Y	2.48	1.264	49	1000	0	0	0.499864	0.579203	0.487816	0.522295
P13473	LAMP2	R.VQPFN@VTQGK.Y	0.07	1.954	356	1000	0	0	0.737737	0.624224	0.699105	0.687022
P13497	BMP1	K.AAVPGN@TSTPSCQSTNGQPQR.G	1.25	1.478	91	23.61	0	0	0.81084	0.88812	1	0.899653
P13497	BMP1	K.LN@GSITSPGWPK.E	2.66	1.84	599	1000	0	0	0.784282	0.887809	0.714322	0.795471
P13598	ICAM2	K.QESM*NSN@VSVYQPPR.Q	2.7	2.803	105	35.567	0	0	0.852575	0.6815	0.813075	0.782383
P13598	ICAM2	R.GN@ETLHYETFGK.A	2.25	3.106	153	1000	0	0	0.858266	0.711633	0.71074	0.760213
P13598	ICAM2	K.AAPAPQEATATFN@STADREDGHR.N	1.92	2.659	176	1000	0	0	0.839973	0.88022	0.886139	0.868777
P13598	ICAM2	K.AAPAPQEATATFN@STADR.E	2.19	1.712	176	1000	0	0	0.813415	0.933572	0.864978	0.870655
P13674	P4HA1	K.DM*SDGFISN@LTIQR.Q	1.54	1.796	113	1000	0	0	0.636179	0.482523	0.628002	0.582234
P13674	P4HA1	K.DMSDGFISN@LTIQR.Q	1.02	2.618	113	1000	0	0	0.67981	0.483705	0.626332	0.596616
P13726	F3	K.VN@VTVEDER.T	1.31	1.381	156	1000	0	0	0.666463	0.70561	0.671993	0.681355
P13726	F3	R.N@NTFLSLR.D	1.81	1.584	169	23.016	0	0	0.769444	0.859993	0.634199	0.754546
P13987	CD59	K.TAVN@CSSDFDACLITK.A	1.62	1.383	43	1000	0	0	0.97019	0.913962	0.798443	0.894198
P14384	CPM	K.SQN@FSALK.K	2.22	1.245	384	1000	0	0	0.759756	0.77338	0.883098	0.805412
P14625	HSP90B1	R.TDDEVVQREEEAIQLDGLN@ASQIR.E	1.33	5.519	62	1000	0	0	0.791328	0.830607	0.712311	0.778082
P14625	HSP90B1	R.EEEAIQLDGLN@ASQIR.E	1.62	2.084	62	1000	0	0	0.838889	0.782339	0.839539	0.820256
P14625	HSP90B1	K.GVVDSDDLPLN@VSR.E	2.37	1.261	445	1000	0	0	0.704336	0.695929	0.707203	0.702489
P15260	IFNGR1	R.M*N@GSEIQYK.I	1.56	1.312	179	1000	0	0	0.714092	0.850383	0.729526	0.764667
P15260	IFNGR1	R.MN@GSEIQYK.I	1.11	1.758	179	1000	0	0	0.776152	0.866915	0.830622	0.824563
P15328	FOLR1	K.NACCSTN@TSQEAHK.D	1.6	2.825	69	110.37	0	0	0.812466	0.634704	0.761185	0.736118
P15328	FOLR1	K.GWN@WTSGFNK.C	2.69	1.448	161	77.206	0	0	0.655827	0.699653	0.449707	0.601729
P15509	CSF2RA	R.TM*NLSWDCQEN@TTFSK.C	1.18	1.89	54	75.921	0	0	1	0.739405	0.774892	0.838099
P15509	CSF2RA	R.FNPPSN@VTVR.C	2.72	2.218	223	112.648	0	0	0.838347	0.801251	0.751524	0.797041
P15509	CSF2RA	R.CN@TTHCLVR.W	0.53	2.141	229	1000	0	0	0.847561	0.790552	0.698041	0.778718
P15509	CSF2RA	K.NTQPGTENLLIN@VSGDLENR.Y	1.69	1.917	272	50.686	0	0	0.95122	0.697746	0.964715	0.871227
P15514	AREG	R.VEQVVKPPQN@K.T	1.68	1.767	113	1000	0	0	0.706775	0.936909	0.884247	0.842644
P15586	GNS	K.NSKYYN@YTLSINGK.A	2.61	3.41	183	86.052	0	0	0.837263	0.747406	0.714123	0.766264
P15586	GNS	K.YYN@YTLSINGK.A	2.26	2.401	183	126.523	0	0	0.818157	0.744561	0.825528	0.796082
P15586	GNS	K.TPM*TN@SSIQFLDNAFR.K	0.87	2.08	279	167.146	0	0	0.9229	0.550906	0.712353	0.72872
P16070	CD44	K.AFN@STLPTM*AQM*EK.A	1.29	1.581	57	1000	0	0	0.651897	0.728983	0.703359	0.694746
P16070	CD44	K.AFN@STLPTMAQMEK.A	1.61	3.217	57	1000	0	0	0.765583	0.719859	0.701145	0.728862
P16070	CD44	K.AFN@STLPTMAQM*EK.A	1.56	1.508	57	1000	0	0	0.765583	0.836952	0.695488	0.766008
P16070	CD44	K.AFN@STLPTM*AQMEK.A	1.23	1.544	57	1000	0	0	0.78252	0.836952	0.695488	0.771654
P16144	ITGB4	R.CSFRDEDDDCTYSYTMEGDGAPGPN@STVLVHK.K	2.73	4.864	695	1000	0	0	0.99458	0.702037	0.76242	0.819679
P16144	ITGB4	R.CSFRDEDDDCTYSYTM*EGDGAPGPN@STVLVHK.K	1.8	5.533	695	1000	0	0	1	0.74219	0.735349	0.825846
P16144	ITGB4	R.DEDDDCTYSYTMEGDGAPGPN@STVLVHK.K	1.72	2.464	695	1000	0	0	0.867141	0.843789	0.811959	0.840963
P16144	ITGB4	R.DEDDDCTYSYTM*EGDGAPGPN@STVLVHK.K	2.19	3.349	695	1000	0	0	0.907317	0.860962	0.828992	0.865757
P16278	GLB1	R.NNVITLN@ITGK.A	1.18	1.696	464	106.134	0	0	0.715312	0.808684	0.602782	0.708926
P17050	NAGA	K.LGIYADM*GN@FTCM*GYPGTTLDK.V	1.4	2.467	124	1000	0	0	0.867344	0.653476	0.80888	0.776567
P17181	IFNAR1	K.LSGCQN@ITSTK.C	0.86	1.694	81	1000	0	0	0.824322	0.875291	0.921058	0.873557
P17301	ITGA2	K.LNLQTSTSIPN@VTEMK.T	1.99	3.492	105	158.558	0	0	0.86565	0.79077	0.818947	0.825122
P17301	ITGA2	K.LNLQTSTSIPN@VTEM*K.T	1.92	2.864	105	180.769	0	0	0.8729	0.892005	0.790409	0.851771
P17301	ITGA2	R.TASCSN@VTCWLK.D	1.74	1.953	1057	1000	0	0	0.826965	0.773666	0.676037	0.75889
P17301	ITGA2	K.GEYFVN@VTTR.I	1.15	1.302	1074	1000	0	0	0.329946	0.352355	0.278102	0.320134
P17936	IGFBP3	R.GLCVN@ASAVSR.L	1.42	1.409	116	1000	0	0	0.838753	0.737923	0.735869	0.770848
P18084	ITGB5	R.CN@GSGTYVCGLCECSPGYLGTR.C	1.82	2.13	477	1000	0	0	1	0.888645	0.820254	0.902966
P18084	ITGB5	R.GDCSCN@QCSCFESEFGK.I	1.72	1.635	531	1000	0	0	0.501897	0.966818	0.670663	0.713126
P18084	ITGB5	K.IYGPFCECDN@FSCAR.N	1.37	1.209	552	1000	0	0	0.944173	0.966497	0.815647	0.908773
P18084	ITGB5	K.CHAGYIGDNCN@CSTDISTCR.G	1.72	3.941	586	60.621	0	0	0.800949	0.661445	0.569361	0.677251
P18084	ITGB5	R.DCVECLLLHSGKPDN@QTCHSLCR.D	0.94	7.271	654	1000	0	0	0.837669	0.707442	0.763692	0.769601
P19075	TSPAN8	R.IVN@ETLYENTK.L	1.08	2.501	118	101.179	0	0	0.852846	0.814352	0.691223	0.78614
P19256	CD58	R.N@STSIYFK.M	1.41	1.47	169	1000	0	0	0.812195	0.937867	0.655873	0.801978
P19438	TNFRSF1A	K.YIHPQN@NSICCTK.C	2.75	2.659	54	20.016	0	0	0.798645	0.739698	0.774546	0.770963
P19440	GGT1	R.LAFATM*FN@SSEQSQK.G	1.98	2.949	120	1000	0	0	0.811518	0.710553	0.773618	0.765229
P19440	GGT1	R.LHNQLLPN@VTTVER.N	2.62	2.819	511	157.278	0	0	1	0.831155	1	0.943718
P19883	FST	K.SDEPVCASDN@ATYASECAM*K.E	-0.48	4.178	288	1000	0	0	0.776423	1	0.862855	0.879759
P20273	CD22	K.FLSN@DTVQLNVK.H	-0.09	2.061	231	101.179	0	0	0.716667	0.728298	0.707299	0.717421
P20273	CD22	R.EGDTVTLSCNYN@SSNPSVTR.Y	1.77	3.807	445	37.613	0	0	0.857317	0.879632	0.806207	0.847719
P20645	M6PR	R.LKPLFN@K.S	1.35	1.348	57	1000	0	0	0.684959	0.686453	0.707631	0.693014
P20645	M6PR	R.EAGN@HTSGAGLVQINK.S	1.87	2.413	83	146.022	0	0	0.778388	0.63021	0.888398	0.765665
P20645	M6PR	R.EAGNHTSGAGLVQIN@K.S	0.93	3.038	94	209.327	0	0	0.702575	0.596617	0.688209	0.662467
P20774	OGN	K.AN@DTSYIR.D	1.47	1.572	258	1000	0	0	0.805691	0.999135	0.851606	0.885477
P21453	S1PR1	R.HYN@YTGK.L	0.9	1.541	30	1000	0	0	0.987127	0.784775	0.807658	0.859854
P21589	NT5E	K.LDN@YSTQELGK.T	1.09	1.431	333	1000	0	0	0.852507	0.79368	0.691848	0.779345
P22413	ENPP1	K.MYN@GSVPFEER.I	2.07	2.294	341	1000	0	0	0.749593	0.751622	0.746768	0.749328
P22413	ENPP1	K.M*YN@GSVPFEER.I	1.46	1.372	341	1000	0	0	0.759688	0.781113	0.733138	0.75798
P23229	ITGA6	K.QLSCVANQN@GSQADCELGNPFKR.N	1.46	4.892	770	18.266	0	0	0.799593	0.786879	0.772412	0.786295
P23229	ITGA6	K.QLSCVANQN@GSQADCELGNPFK.R	2.3	3.936	770	40.309	0	0	0.908672	0.791997	0.662561	0.787743
P23229	ITGA6	K.EINSLN@LTESHNSR.K	2.01	3.04	930	54.711	0	0	1	1	0.861939	0.95398
P23229	ITGA6	K.YQTLN@CSVNVNCVNIR.C	1.46	3.544	966	93.8	0	0	0.602168	0.683229	0.864598	0.716665
P23284	PPIB	K.DTN@GSQFFITTVK.T	3.15	1.918	148	1000	0	0	0.935976	0.741835	0.848262	0.842024
P23470	PTPRG	R.VGEEYQELQLDGFDN@ESSNK.T	1.27	1.929	109	16.069	0	0	0.83977	0.995737	0.754167	0.863225
P23470	PTPRG	R.SDFSQTMLFQAN@TTR.I	1.97	1.66	444	1000	0	0	0.937669	0.906906	0.82168	0.888752
P23470	PTPRG	R.SDFSQTM*LFQAN@TTR.I	1.54	3.377	444	1000	0	0	1	0.935871	0.842045	0.925972
P24821	TNC	K.GPN@CSEPECPGNCHLR.G	0.94	2.075	184	113.204	0	0	0.819106	0.898823	0.910623	0.876184
P25445	FAS	R.LCDEGHGLEVEIN@CTR.T	2.91	2.931	118	1000	0	0	0.860705	0.821345	0.709265	0.797105
P25445	FAS	R.CKPNFFCN@STVCEHCDPCTK.C	2.8	3.98	136	153.204	0	0	0.884146	0.736445	0.714302	0.778298
P25942	CD40	K.DLVVQQAGTN@KTDVVCGPQDR.L	1.97	2.024	180	1000	0	0	0.834824	0.790408	0.872785	0.832672
P25942	CD40	K.DLVVQQAGTN@K.T	2.3	1.813	180	1000	0	0	0.842141	0.825121	0.908214	0.858492
P26006	ITGA3	R.ELAVPDGYTN@R.T	2.02	1.542	86	1000	0	0	0.715108	0.871662	0.740626	0.775799
P26006	ITGA3	K.N@ITIVTGAPR.H	1.68	1.405	265	1000	0	0	0.66145	0.650133	0.61983	0.643804
P26006	ITGA3	R.N@ITLAYTLEADRDR.R	1.37	2.539	511	1000	0	0	0.872493	0.80503	0.73524	0.804254
P26006	ITGA3	R.RN@ITLAYTLEADR.D	1.42	2.829	511	1000	0	0	0.879539	0.805191	0.777876	0.820869
P26006	ITGA3	R.RN@ITLAYTLEADRDR.R	0.32	2.507	511	1000	0	0	0.880217	0.800201	0.807056	0.829158
P26006	ITGA3	R.N@ITLAYTLEADR.D	0.62	2.576	511	1000	0	0	0.929404	0.812539	0.779877	0.840607
P26006	ITGA3	R.AHCVWLECPIPDAPVVTN@VTVK.A	3.29	2.53	926	1000	0	0	0.422493	0.261445	0.353738	0.345892
P26006	ITGA3	R.TSIPTINMEN@K.T	1.63	1.647	969	65.076	0	0	0.82168	0.767376	0.617856	0.735638
P26022	PTX3	K.ATDVLN@K.T	1.32	1.455	220	1000	0	0	0.88164	1	0.920467	0.934036
P27487	DPP4	K.KLDFIILN@ETK.F	0.93	3.023	520	1000	0	0	0.805691	0.742355	0.753127	0.767058
P27701	CD82	R.KGFCEAPGN@R.T	1.22	2.023	198	1000	0	0	0.733604	0.776095	0.798907	0.769535
P27701	CD82	K.GFCEAPGN@R.T	1.33	2.02	198	1000	0	0	0.722087	0.803241	0.854561	0.793296
P28300	LOX	R.DPGAAVPGAAN@ASAQQPR.T	1.91	2.285	81	1000	0	0	0.868293	0.878472	0.897759	0.881508
P28300	LOX	R.RDPGAAVPGAAN@ASAQQPR.T	1.68	1.841	81	1000	0	0	0.772222	1	0.879205	0.883809
P28300	LOX	R.AEN@QTAPGEVPALSNLRPPSR.V	1.57	2.347	144	68.156	0	0	0.990379	0.790543	1	0.926974
P28799	GRN	K.CLSKEN@ATTDLLTK.L	2.04	2.539	265	1000	0	0	0.770732	0.876663	0.775206	0.807534
P28799	GRN	K.EN@ATTDLLTK.L	1.91	1.71	265	1000	0	0	0.789634	0.869333	0.77853	0.812499
P28799	GRN	K.DVECGEGHFCHDN@QTCCR.D	0.82	2.705	530	1000	0	0	0.807046	0.750915	1	0.852654
P28827	PTPRM	R.FIASFNVVN@TTKR.D	2.25	1.955	249	54.711	0	0	0.755623	0.821518	0.776712	0.784618
P28827	PTPRM	R.FIASFNVVN@TTK.R	3.24	3.018	249	65.076	0	0	0.744986	0.850881	0.808489	0.801452
P28827	PTPRM	R.RFIASFNVVN@TTK.R	1.52	2.451	249	126.523	0	0	0.846409	0.836534	0.824274	0.835739
P28827	PTPRM	R.WEPFGYN@VTR.C	1.34	1.823	406	1000	0	0	0.855014	0.779453	0.725674	0.786714
P28827	PTPRM	K.AVSSFDPEIDLSN@QSGR.V	0.43	1.383	534	1000	0	0	0.850136	0.808529	0.64979	0.769485
P29317	EPHA2	R.TSVTVSDLEPHM*N@YTFTVEAR.N	1.28	1.641	407	1000	0	0	0.885095	0.921853	0.839841	0.882263
P29317	EPHA2	R.TASVSIN@QTEPPK.V	1.65	2.667	435	1000	0	0	0.768428	0.856474	0.702282	0.775728
P29323	EPHB2	K.AGFEAVEN@GTVCR.G	1.82	2.739	265	1000	0	0	0.838753	0.824029	0.810064	0.824282
P29323	EPHB2	K.ELSEYN@ATAIK.S	1.28	2.053	482	1000	0	0	0.686111	0.925557	0.731223	0.780963
P30530	AXL	R.N@GSQAFVHWQEPR.A	-0.16	2.748	345	1000	0	0	0.677778	0.657814	0.690277	0.67529
P30825	SLC7A1	R.LCLNN@DTK.E	1.81	1.575	235	23.016	0	0	0.847696	0.750439	0.722729	0.773621
P32004	L1CAM	R.DLQAN@DTGR.Y	1.33	1.812	490	1000	0	0	0.90935	0.949874	0.968031	0.942418
P32004	L1CAM	K.VPGN@QTSTTLK.L	1.56	1.351	671	1000	0	0	0.76084	0.91032	0.869644	0.846935
P32004	L1CAM	K.NPVDVKGEGN@ETTNMVITWKPLR.W	1.53	3.4	726	14.63	0	0	0.910027	0.734767	0.749455	0.798083
P32004	L1CAM	K.GEGN@ETTNM*VITWKPLR.W	0.84	2.036	726	70.43	0	0	0.913821	0.750355	0.760861	0.808346
P32004	L1CAM	K.GEGN@ETTNMVITWKPLR.W	2.33	4.247	726	50.686	0	0	0.917615	0.765894	0.769752	0.817754
P32004	L1CAM	R.THN@LTDLSPHLR.Y	0.79	3.378	979	1000	0	0	1	0.666822	0.71048	0.792434
P35052	GPC1	R.SFDDHFQHLLN@DSER.T	1.1	3.409	116	1000	0	0	0.916396	0.669526	0.709519	0.765147
P35613	BSG	K.ILLTCSLN@DSATEVTGHR.W	2.74	4.208	160	1000	0	0	0.904201	0.675854	0.700271	0.760108
P35613	BSG	K.ITDSEDKALMN@GSESR.F	1.82	1.919	268	1000	0	0	0.718293	0.823778	0.808556	0.783542
P35613	BSG	K.ALMN@GSESR.F	1.08	1.73	268	1000	0	0	0.718089	0.843003	0.822287	0.79446
P35613	BSG	K.ALM*N@GSESR.F	1.12	1.662	268	1000	0	0	0.719919	0.931119	0.840143	0.830394
P35625	TIMP3	K.SIIN@ATDP.-	0.76	1.29	207	1000	0	0	1	0.750363	1	0.916788
P36268	GGT2	R.N@M*TSEFFAAQLR.S	0.96	2.19	344	1000	0	0	1	0.747262	0.993597	0.913619
P36268	GGT2	R.N@MTSEFFAAQLR.S	3.41	1.277	344	1000	0	0	0.992547	0.885956	0.931135	0.936546
P36269	GGT5	R.GFN@FSTESMARPEGR.V	0.26	2.637	303	1000	0	0	0.659282	0.661407	0.632891	0.651193
P36269	GGT5	R.GFN@FSTESM*ARPEGR.V	0.68	2.033	303	1000	0	0	0.726694	0.833658	0.779538	0.779963
P36941	LTBR	K.AGHFQN@TSSPSAR.C	1.14	3.234	177	1000	0	0	0.697561	0.940153	0.784046	0.807253
P38571	LIPA	K.NYFHYN@QSYPPTYNVK.D	-0.96	3.421	321	119.276	0	0	0.803117	0.779944	0.876533	0.819864
P40189	IL6ST	K.EQYTIIN@R.T	1.42	1.739	83	1000	0	0	0.783469	0.881572	0.730374	0.798472
P40189	IL6ST	K.N@LSCIVNEGK.K	0.46	1.719	131	126.523	0	0	0.783198	0.890881	0.726097	0.800059
P40189	IL6ST	K.N@LSCIVNEGKK.M	1.85	2.765	131	197.419	0	0	0.784282	0.882358	0.737279	0.801306
P40189	IL6ST	R.ETHLETN@FTLK.S	0.89	2.955	157	1000	0	0	0.804404	0.744623	0.745533	0.764853
P40189	IL6ST	K.SHLQN@YTVN@ATK.L	1.16	2.075	379	1000	383	1000	0.585027	0.625208	0.597052	0.602429
P40189	IL6ST	K.SHLQNYTVN@ATK.L	1.13	2.555	383	93.8	0	0	0.874119	0.863895	0.992449	0.910154
P40189	IL6ST	K.LTVN@LTNDR.Y	1.99	1.78	390	65.076	0	0	0.799729	0.798093	0.811581	0.803134
P40189	IL6ST	R.N@YTIFYR.T	1.44	1.285	553	1000	0	0	0.751897	0.765809	0.796252	0.771319
P41221	WNT5A	R.N@ESTGSLGTQGR.L	1.55	1.81	312	1000	0	0	0.708672	0.894296	0.834632	0.812534
P42702	LIFR	R.SQSTILVN@ITEK.V	1.41	2.555	426	1000	0	0	0.711518	0.660232	0.683821	0.68519
P42702	LIFR	K.DIN@STAVK.L	1.25	1.558	445	1000	0	0	0.961789	1	1	0.987263
P42702	LIFR	K.GVEN@SSYLVALDK.L	1.43	1.653	489	1000	0	0	1	0.694827	1	0.898276
P42702	LIFR	K.VPSN@STETVIESDEFRPGIR.Y	2.7	3.042	680	1000	0	0	0.885095	0.739043	0.668789	0.764309
P42785	PRCP	K.N@YSVLYFQQK.V	2.29	2.125	47	1000	0	0	0.876355	0.734816	0.802329	0.8045
P42892	ECE1	K.HLLEN@STASVSEAERK.A	1.27	4.598	166	1000	0	0	0.819241	0.634975	0.798788	0.751001
P42892	ECE1	K.HLLEN@STASVSEAER.K	2.14	3.637	166	1000	0	0	0.790515	0.747421	0.869226	0.802387
P42892	ECE1	R.DYYLN@KTENEK.V	1.76	1.78	270	50.686	0	0	0.681572	0.698919	0.686605	0.689032
P42892	ECE1	R.QTECMVEQYSN@YSVNGEPVNGR.H	1.5	3.808	651	75.618	0	0	0.866599	0.904068	0.856164	0.87561
P42892	ECE1	R.QTECM*VEQYSN@YSVNGEPVNGR.H	3.02	3.966	651	71.586	0	0	0.879675	0.901023	0.862834	0.881177
P43121	MCAM	R.CVASVPSIPGLN@R.T	1.86	2.202	418	1000	0	0	0.831369	0.804606	0.910888	0.848954
P43121	MCAM	R.AN@STSTER.K	1.79	1.232	544	1000	0	0	0.823306	1	1	0.941102
P43251	BTD	K.NPVGLIGAEN@ATGETDPSHSK.F	1.9	4.923	349	217.496	0	0	0.826829	0.617794	0.703087	0.715904
P48307	TFPI2	K.YFFN@LSSM*TCEK.F	2.96	1.463	116	1000	0	0	0.883401	0.34956	0.910776	0.714579
P48307	TFPI2	K.DEGLCSAN@VTR.Y	1.18	1.75	170	1000	0	0	0.787669	0.876695	0.83981	0.834725
P48357	LEPR	K.VTFFNLN@ETKPR.G	2.43	1.349	397	37.613	0	0	0.966125	0.703099	0.939824	0.869683
P48551	IFNAR2	K.GNMSGN@FTYIIDK.L	1.47	1.817	192	51.579	0	0	0.761789	0.639699	0.876256	0.759248
P48960	ADGRE5	R.WCPQN@SSCVN@ATACR.C	1.04	2.031	33	1000	38	1000	0.827371	0.895249	0.69912	0.807247
P48960	ADGRE5	R.WCPQN@SSCVNATACR.C	0.88	1.848	33	29.384	0	0	0.841938	0.932778	0.720309	0.831675
P48960	ADGRE5	R.WCPQNSSCVN@ATACR.C	1.78	2.853	38	133.374	0	0	0.822764	0.801764	0.8737	0.832743
P48960	ADGRE5	R.GDKN@VTMGQSSAR.M	0.5	1.984	371	1000	0	0	0.60935	0.734357	0.8028	0.715502
P48960	ADGRE5	R.RLSAVNSIFLSHN@NTK.E	1.33	4.388	453	21.26	0	0	0.854201	0.72919	0.779823	0.787738
P48960	ADGRE5	R.LSAVNSIFLSHN@NTK.E	1.2	3.168	453	20.016	0	0	0.917751	0.743274	0.822715	0.827913
P49641	MAN2A2	K.NLGFN@CTTSQGK.V	1.04	2.212	1093	95.418	0	0	1	0.907245	0.966703	0.957983
P50454	SERPINH1	R.SLSN@STAR.N	1.2	1.552	120	1000	0	0	0.295664	0.449136	0.58369	0.44283
P50895	BCAM	R.TQN@FTLLVQGSPELK.T	1.59	2.021	439	1000	0	0	0.752033	0.789721	0.682217	0.741324
P50897	PPT1	R.N@HSIFLADINQER.G	1.43	2.619	197	154.712	0	0	0.873442	0.625835	0.649463	0.716247
P50897	PPT1	K.EDVYRN@HSIFLADINQER.G	1.16	3.605	197	136.981	0	0	0.861653	0.834831	0.86068	0.852388
P50897	PPT1	R.GIN@ESYK.K	1.22	1.419	212	1000	0	0	0.625745	0.696372	0.755598	0.692572
P51805	PLXNA3	K.LAPN@LTELR.A	2.02	1.632	59	1000	0	0	0.810569	0.884067	0.878285	0.857641
P52799	EFNB2	K.NKDYYIISTSN@GSLEGLDNQEGGVCQTR.A	1.64	2.873	139	27.791	0	0	0.774051	0.76299	0.90551	0.814184
P52799	EFNB2	K.DYYIISTSN@GSLEGLDNQEGGVCQTR.A	1.83	2.784	139	80.387	0	0	0.699051	1	0.994541	0.897864
P53634	CTSC	R.DVN@CSVM*GPQEK.K	1.12	2.016	53	1000	0	0	0.85271	1	0.893476	0.915395
P53634	CTSC	R.DVN@CSVMGPQEK.K	0.53	2.043	53	1000	0	0	0.860569	0.985643	0.90978	0.918664
P54289	CACNA2D1	K.DDLDPEKN@DSEPGSQR.I	1.84	2.51	136	1000	0	0	0.795257	0.753429	0.59511	0.714599
P54289	CACNA2D1	K.QSCITEQTQYFFDN@DSK.S	1.99	2.404	985	1000	0	0	0.609892	0.694717	0.748377	0.684328
P54289	CACNA2D1	K.SFSGVLDCGN@CSR.I	1.14	3.423	998	1000	0	0	0.69878	0.848186	0.683467	0.743478
P54709	ATP1B3	K.N@LTVCPDGALFEQK.G	1.38	2.133	124	1000	0	0	0.701626	0.720535	0.56633	0.66283
P54802	NAGLU	R.VFPQVN@VTK.M	1.76	1.361	261	1000	0	0	0.915041	0.827956	0.819603	0.8542
P54802	NAGLU	R.SVYN@CSGEACR.G	1.85	1.746	503	1000	0	0	0.00555556	0.0945911	0.0799003	0.0600157
P55058	PLTP	K.VSN@VSCQASVSR.M	1.87	1.359	143	1000	0	0	0.833537	0.733213	0.839731	0.80216
P55268	LAMB2	R.N@TSAASTAQLVEATEELRR.E	1.16	2.289	1249	1000	0	0	0.737195	0.900196	0.753575	0.796988
P55268	LAMB2	R.RAN@TSALAVPSPVSNSASAR.H	1.11	2.255	1348	122.784	0	0	0.87561	1	0.598265	0.824625
P55283	CDH4	R.VETVVAN@LTVM*DR.D	2.51	1.658	412	1000	0	0	0.784959	0.778286	0.766239	0.776495
P55283	CDH4	R.VETVVAN@LTVMDR.D	0.83	1.761	412	1000	0	0	0.900542	0.809545	0.770045	0.826711
P56159	GFRA1	K.ETN@FSLASGLEAK.D	1.19	1.57	59	1000	0	0	0.812331	0.863558	0.777694	0.817861
P56199	ITGA1	K.VYVYALN@QTR.F	2.15	2.023	532	1000	0	0	0.876287	0.838253	0.883719	0.866086
P56749	CLDN12	R.NEKN@LTVYTGLWVK.C	1.75	2.324	47	17.028	0	0	0.87019	0.856079	0.5182	0.748156
P78310	CXADR	K.N@ASSEYSGTYSCTVR.N	2.34	1.434	201	1000	0	0	0.871477	0.882801	0.887628	0.880635
P78324	SIRPA	R.GTAN@LSETIR.V	1.44	1.89	245	1000	0	0	0.780623	0.864094	0.767901	0.804206
P78325	ADAM8	R.DLLGSGYTETYTAAN@GSEVTEQPR.G	1.54	4.788	91	1000	0	0	0.726965	0.921211	0.781198	0.809791
P78504	JAG1	K.CPEDYEGKN@CSHLK.D	1.15	1.64	559	1000	0	0	0.938889	0.778108	0.813654	0.84355
P78504	JAG1	R.TTPCEVIDSCTVAM*ASN@DTPEGVR.Y	2.13	1.648	585	1000	0	0	1	0.575812	1	0.858604
P78504	JAG1	R.TTPCEVIDSCTVAMASN@DTPEGVR.Y	2.15	2.627	585	1000	0	0	1	0.714843	1	0.904948
P78504	JAG1	R.DGN@SSLIAAVAEVR.V	0.59	2.676	1045	1000	0	0	0.90332	0.923518	0.843438	0.890092
P78504	JAG1	K.RDGN@SSLIAAVAEVR.V	1.01	1.914	1045	1000	0	0	0.886043	1	0.796566	0.894203
P78536	ADAM17	K.VVVVDGKN@ESEYTVK.W	0.5	2.549	103	1000	0	0	0.742141	0.726061	0.698814	0.722339
P78536	ADAM17	K.MFSN@CSK.Q	1.17	1.301	452	1000	0	0	0.510908	0.512362	0.537683	0.520318
P78536	ADAM17	K.CQEAIN@ATCK.G	0.99	1.811	539	1000	0	0	0.821274	0.98339	0.953948	0.919537
P78536	ADAM17	R.EQQLESCACN@ETDNSCK.V	5.56	4.639	594	74.165	0	0	0.704336	0.785503	0.610865	0.700234
P80188	LCN2	K.SYN@VTSVLFR.K	2.41	1.765	85	1000	0	0	0.805759	0.675757	0.786856	0.756124
P98153	DGCR2	R.LN@GSLATFSTDQELR.F	1.78	1.816	149	1000	0	0	0.870461	0.798587	0.801554	0.823534
P98160	HSPG2	R.NLHQSN@TSR.A	0.39	1.365	1755	88.334	0	0	0.879946	0.817345	1	0.899097
P98160	HSPG2	R.SLTQGSLIVGDLAPVN@GTSQGK.F	2.88	2.574	3780	1000	0	0	0.900678	0.784657	0.802616	0.829317
Q01459	CTBS	K.QIN@SSISGNLWDKDQR.A	2.07	3.209	299	105.001	0	0	0.776355	0.7475	0.703169	0.742341
Q02809	PLOD1	R.EQIN@ITLDHR.C	1.04	2.111	197	1000	0	0	0.944986	0.63454	0.657748	0.745758
Q02809	PLOD1	K.YIHQN@YTK.A	1.5	2.028	538	1000	0	0	0.678997	0.822066	0.967148	0.822737
Q03405	PLAUR	K.N@QSYMVR.G	1.68	1.278	255	1000	0	0	0.834824	0.857281	0.776397	0.822834
Q04912	MST1R	R.AVLVN@GTECLLAR.V	1.84	1.63	720	1000	0	0	0.765583	0.801992	0.888342	0.818639
Q04912	MST1R	R.DPQGWVAGN@LSAR.G	0.68	2.446	841	1000	0	0	1	0.99393	1	0.997977
Q06418	TYRO3	R.DLVPATN@YSLR.V	1.15	1.451	293	1000	0	0	0.854607	1	0.948548	0.934385
Q06481	APLP2	R.N@QSLSLLYK.V	1.27	1.501	541	1000	0	0	0.670122	0.61141	0.712638	0.664723
Q07011	TNFRSF9	K.SVLVN@GTK.E	1.67	1.441	149	1000	0	0	0.926016	0.939044	0.953156	0.939406
Q07954	LRP1	R.ELQGN@CSR.L	1.37	1.526	114	1000	0	0	0.861789	1	1	0.95393
Q07954	LRP1	R.CDMDGQN@R.T	0.43	1.364	357	1000	0	0	1	1	1	1
Q07954	LRP1	R.FN@STEYQVVTR.V	1.56	1.575	446	1000	0	0	0.659621	0.776871	0.757444	0.731312
Q07954	LRP1	R.VNRFN@STEYQVVTR.V	0.99	2.366	446	33.918	0	0	0.750068	0.774211	0.822226	0.782168
Q07954	LRP1	R.IETILLN@GTDR.K	1.63	2.618	729	1000	0	0	0.788957	0.755982	0.726058	0.756999
Q07954	LRP1	R.IETILLN@GTDRK.I	1.42	1.83	729	1000	0	0	0.789566	0.742257	0.741365	0.757729
Q07954	LRP1	K.WTGHN@VTVVQR.T	1.11	1.769	1511	1000	0	0	0.896003	0.962002	0.959667	0.939224
Q07954	LRP1	R.THAN@GSIK.R	0.79	1.89	2117	1000	0	0	0.744038	0.835161	1	0.859733
Q07954	LRP1	K.DN@ATDSVPLR.T	0.66	1.219	2127	1000	0	0	0.752033	0.999865	0.653712	0.80187
Q07954	LRP1	R.INNGGCQDLCLLTHQGHVN@CSCR.G	1.25	3.804	2502	218.235	0	0	0.689295	0.854603	0.778126	0.774008
Q07954	LRP1	R.DGTCIGN@SSR.C	1.8	2.063	2620	1000	0	0	0.940244	0.913552	0.852811	0.902202
Q07954	LRP1	K.CN@ASSQFLCSSGR.C	1.59	1.314	2905	1000	0	0	0.699119	0.918432	0.777878	0.798476
Q07954	LRP1	R.KLNLDGSN@YTLLK.Q	0.87	2.662	3048	157.278	0	0	0.868022	0.769044	0.792755	0.80994
Q07954	LRP1	K.LNLDGSN@YTLLK.Q	1.27	1.859	3048	88.334	0	0	0.775542	0.815237	0.859575	0.816785
Q07954	LRP1	R.M*HLN@GSNVQVLHR.T	1	2.191	3089	54.711	0	0	0.815176	0.665503	1	0.826893
Q07954	LRP1	R.TCVSN@CTASQFVCK.N	1.31	3.032	3333	1000	0	0	0.752439	0.75925	0.735612	0.7491
Q07954	LRP1	K.LTSCATN@ASICGDEAR.C	1.18	1.543	3788	1000	0	0	0.737263	0.792159	0.737549	0.755657
Q07954	LRP1	R.FGTCSQLCN@NTK.G	1.72	2.175	3839	20.016	0	0	0.81836	0.831541	0.737835	0.795912
Q07954	LRP1	R.GVTHLN@ISGLK.M	1.13	2.375	3953	1000	0	0	1	0.709257	0.848248	0.852502
Q07954	LRP1	R.LN@GTDPIVAADSK.R	0.98	2.555	4075	1000	0	0	0.888957	0.789745	0.827429	0.835377
Q07954	LRP1	K.QSGDVTCN@CTDGR.V	1.11	1.81	4364	1000	0	0	0.759485	0.934864	0.89879	0.86438
Q08334	IL10RB	K.CM*N@TTLTECDFSSLSK.Y	1.63	2.189	68	1000	0	0	1	0.882635	0.676104	0.852913
Q08380	LGALS3BP	R.ALGFEN@ATQALGR.A	1.36	2.748	69	1000	0	0	0.84668	0.798573	0.883612	0.842955
Q08380	LGALS3BP	R.DAGVVCTN@ETR.S	1.54	2.565	125	1000	0	0	0.823442	0.881904	0.887843	0.864396
Q08380	LGALS3BP	K.EPGSN@VTMSVDAECVPMVR.D	1.22	2.996	192	1000	0	0	0.908333	0.780829	0.924705	0.871289
Q08380	LGALS3BP	K.EPGSN@VTM*SVDAECVPMVR.D	2.77	2.191	192	1000	0	0	0.858537	0.849981	0.954282	0.8876
Q08380	LGALS3BP	K.EPGSN@VTM*SVDAECVPM*VR.D	1.98	2.555	192	1000	0	0	0.95813	0.946928	0.954282	0.953113
Q08380	LGALS3BP	K.GLN@LTEDTYKPR.I	0.92	2.652	398	1000	0	0	0.86626	0.858569	0.949828	0.891552
Q08380	LGALS3BP	K.AAIPSALDTN@SSK.S	1.69	2.821	551	1000	0	0	0.831775	0.824255	0.807689	0.82124
Q08380	LGALS3BP	R.TVIRPFYLTN@SSGVD.-	0.91	1.678	580	1000	0	0	0.739024	0.738143	0.753726	0.743631
Q08431	MFGE8	K.N@NSIPDK.Q	1.46	1.36	238	23.016	0	0	0.941328	0.962789	0.934126	0.946081
Q08431	MFGE8	K.VAYSNDSAN@WTEYQDPR.T	2.97	1.381	329	14.061	0	0	0.889431	0.90786	0.89987	0.899054
Q08722	CD47	R.DIYTFDGALN@K.S	1.71	2.347	73	1000	0	0	0.855556	0.82727	0.684771	0.789199
Q08722	CD47	K.SDAVSHTGN@YTCEVTELTR.E	1.89	4.299	111	1000	0	0	0.928997	0.770694	0.737459	0.812384
Q10472	GALNT1	K.INQFNLM*ASEM*IALN@R.S	0.97	2.188	95	29.384	0	0	0.810637	0.63041	0.758371	0.733139
Q10589	BST2	R.N@VTHLLQQELTEAQK.G	0.64	3.038	65	1000	0	0	0.719648	0.742172	0.68367	0.715163
Q11201	ST3GAL1	K.KPNNLN@DTIK.E	1.31	2.361	114	85.666	0	0	0.730014	0.996614	0.839605	0.855411
Q11201	ST3GAL1	K.TGVHDADFESN@VTATLASINK.I	1.06	5.088	323	140.704	0	0	0.940515	0.728912	0.782179	0.817202
Q12770	SCAP	K.LPEN@QTSPGESPER.G	1.97	1.647	590	1000	0	0	0.818767	0.944466	0.854115	0.872449
Q12841	FSTL1	K.GSN@YSEILDK.Y	1.95	1.345	144	1000	0	0	0.719919	0.669854	0.664111	0.684628
Q12841	FSTL1	K.FVEQN@ETAIN@ITTYPDQENNK.L	1.26	3.053	175	149.053	180	167.705	0.726694	0.805303	0.700129	0.744042
Q12866	MERTK	R.SDN@GSYICK.M	1.75	1.465	170	1000	0	0	0.605149	0.866524	0.79252	0.754731
Q12866	MERTK	K.ELLEEVGQN@GSR.A	1.91	1.389	442	1000	0	0	0.780352	0.935061	0.818988	0.8448
Q12913	PTPRJ	R.TPEQGSN@GTDGASQK.T	2.44	1.34	104	1000	0	0	0.988211	1	0.992	0.993404
Q12913	PTPRJ	K.SN@DTAASEYK.Y	1.95	1.361	142	1000	0	0	0.924797	1	0.866541	0.930446
Q12913	PTPRJ	K.AALSWSNGN@GTASCR.V	1.47	2.91	231	44.274	0	0	0.808266	0.878059	0.764493	0.816939
Q12913	PTPRJ	R.YN@ATVYSQAAN@GTEGQPQAIEFR.T	1.5	2.378	342	1000	351	1000	0.327304	0.363986	0.340693	0.343994
Q12913	PTPRJ	K.VSDN@ESSSN@YTYK.I	1.13	1.419	391	1000	396	1000	0.793767	0.826124	0.731328	0.78374
Q12913	PTPRJ	K.VSDNESSSN@YTYK.I	2.18	2.418	396	88.334	0	0	0.77107	0.784369	0.80563	0.787023
Q12913	PTPRJ	K.IHVAGETDSSNLN@VSEPR.A	2.44	4.199	413	60.621	0	0	0.833062	0.697331	0.662654	0.731016
Q13308	PTK7	R.SAN@ASFNIK.W	0.36	1.358	116	85.666	0	0	0.75813	0.864802	0.741467	0.788133
Q13308	PTK7	R.DGTPLSDGQSN@HTVSSK.E	2.13	3.186	175	1000	0	0	0.386179	0.644274	0.862122	0.630858
Q13308	PTK7	R.ATVFAN@GSLLLTQVRPR.N	1.66	3.651	283	1000	0	0	0.451491	0.382722	0.572452	0.468888
Q13308	PTK7	R.RQDVN@ITVATVPSWLK.K	1.73	2.411	405	1000	0	0	0.480217	0.498344	0.690134	0.556231
Q13308	PTK7	R.DDAGN@YTCIASNGPQGQIR.A	2.19	2.459	567	80.387	0	0	1	0.913751	0.803418	0.905723
Q13332	PTPRS	R.KVEAEALN@ATAIR.V	1.9	3.132	733	1000	0	0	0.686721	0.828711	0.745037	0.75349
Q13332	PTPRS	R.GHPQILEAAGN@ASAGTVLLR.W	1.36	3.942	940	1000	0	0	0.942683	0.795494	0.756011	0.831396
Q13421	MSLN	R.KWN@VTSLETLK.A	1	1.99	388	1000	0	0	0.759621	0.531942	0.774043	0.688535
Q13421	MSLN	R.LAFQNM*N@GSEYFVK.I	1.85	2.95	496	36.529	0	0	0.85481	0.650114	0.885033	0.796652
Q13433	SLC39A6	K.TN@ESVSEPR.K	0.99	1.36	241	1000	0	0	0.898103	0.944999	0.820675	0.887926
Q13433	SLC39A6	R.NTNENPQECFN@ASK.L	1.78	3.018	266	105.001	0	0	0.826287	0.919763	0.902889	0.88298
Q13438	OS9	R.YHSQTYGN@GSK.C	0.98	1.775	177	1000	0	0	0.861247	0.545612	1	0.802286
Q13443	ADAM9	R.N@FSSCSAEDFEK.L	1.25	1.263	381	1000	0	0	1	0.871281	0.838955	0.903412
Q13510	ASAH1	R.TVLEN@STSYEEAK.N	2.8	2.089	259	1000	0	0	0.319648	0.363091	0.267619	0.316786
Q13641	TPBG	R.N@LTEVPTDLPAYVR.N	0.81	1.787	81	1000	0	0	0.785095	0.666048	0.682564	0.711235
Q13641	TPBG	R.RPPLAELAALN@LSGSR.L	1.97	2.626	124	1000	0	0	0.996883	0.663553	0.779851	0.813429
Q13641	TPBG	K.VLHN@GTLAELQGLPHIR.V	2.2	4.334	275	1000	0	0	0.883198	0.839937	0.914472	0.879202
Q13740	ALCAM	R.LNLSEN@YTLSISNAR.I	1.05	1.652	95	32.538	0	0	0.788618	0.880033	0.736962	0.801871
Q13740	ALCAM	K.LGDCISEDSYPDGN@ITWYR.N	1.77	1.877	167	1000	0	0	0.873035	0.85893	1	0.910655
Q13740	ALCAM	K.NAIKEGDN@ITLK.C	1.66	2.727	265	125.497	0	0	0.846612	0.780627	0.811983	0.813074
Q13740	ALCAM	R.N@ATVVWMK.D	1.7	1.47	361	1000	0	0	0.807724	0.808071	0.661962	0.759252
Q13740	ALCAM	K.IIISPEEN@VTLTCTAENQLER.T	2.27	3.637	480	138.177	0	0	0.830285	0.790616	0.810756	0.810552
Q13740	ALCAM	R.TVNSLN@VSAISIPEHDEADEISDENREK.V	3.76	6.09	499	60.621	0	0	0.940244	0.893208	0.894581	0.909344
Q13740	ALCAM	R.TVNSLN@VSAISIPEHDEADEISDENR.E	2.46	3.369	499	83.122	0	0	0.954878	0.964524	0.894581	0.937994
Q13751	LAMB3	R.N@ATASLWSGPGLEDR.G	1.8	2.353	604	1000	0	0	0.884417	0.775306	0.858261	0.839328
Q14108	SCARB2	K.ANIQFGDN@GTTISAVSNK.A	1.84	3.286	105	116.085	0	0	0.937669	0.866331	0.915585	0.906528
Q14112	NID2	R.IHQN@ITYQVCR.H	0.82	3.051	703	1000	0	0	0.784282	0.96936	0.858104	0.870582
Q14114	LRP8	K.HIYWTDSGN@K.T	1.81	1.519	518	1000	0	0	0.95603	0.911423	0.859531	0.908995
Q14126	DSG2	K.DTGELN@VTSILDR.E	1.37	1.355	112	1000	0	0	0.309892	0.290049	0.293543	0.297828
Q14126	DSG2	K.IN@ATDADEPNTLNSK.I	0.31	3.15	182	141.646	0	0	0.694986	0.855502	0.691227	0.747238
Q14126	DSG2	R.YVQN@GTYTVK.I	1.14	1.589	462	1000	0	0	0.72019	0.825951	0.796056	0.780732
Q14435	GALNT3	K.TTN@LSVEEQKEK.E	1.13	2.458	132	1000	0	0	0.773848	0.801798	0.74052	0.772055
Q14435	GALNT3	K.TTN@LSVEEQK.E	1.38	1.877	132	1000	0	0	0.764837	0.832832	0.742867	0.780179
Q14517	FAT1	K.ENQPVGSSVIFM*N@STDLDTGFNGK.L	1.58	1.947	740	61.179	0	0	0.869309	0.672005	0.732085	0.7578
Q14517	FAT1	K.TGALTVQN@TTQLR.S	1.95	2.036	1940	1000	0	0	0.717886	0.799007	0.665621	0.727505
Q14517	FAT1	R.GISYQM*FGN@HSK.S	1.98	2.103	2325	1000	0	0	0.996138	0.918165	0.891248	0.935184
Q14517	FAT1	R.QVTQEMLN@HTIAIR.F	2.17	2.375	3640	1000	0	0	0.950813	0.753536	0.950504	0.884951
Q14542	SLC29A2	R.LAGAGN@STAR.I	1.38	1.545	48	1000	0	0	0.935772	0.842711	0.85059	0.876358
Q14643	ITPR1	R.VESGEN@CSSPAPR.E	2.12	1.645	2512	1000	0	0	0.991599	1	0.997241	0.99628
Q14956	GPNMB	K.NDRN@SSDETFLK.D	1.13	1.816	249	55.952	0	0	0.886314	0.974132	0.793953	0.8848
Q15043	SLC39A14	R.GN@VTQHVQGHR.N	1.23	2.747	77	1000	0	0	0.645257	0.691867	0.73123	0.689451
Q15223	NECTIN1	R.NPN@GTVTVISR.Y	1.71	1.641	202	44.274	0	0	0.863076	0.842725	0.929081	0.878294
Q15223	NECTIN1	K.GVEAQN@R.T	1.21	1.292	297	1000	0	0	0.872493	1	1	0.957498
Q15262	PTPRK	R.LGDVEVNAGQN@ATFQCIATGR.D	0.75	3.376	211	71.586	0	0	0.875881	0.925429	0.74194	0.84775
Q15262	PTPRK	K.APQHVVNHLPPYTN@VSLK.M	1.93	3.33	462	100.568	0	0	0.843767	0.71654	0.841665	0.800657
Q15293	RCN1	R.VVRPDSELGERPPEDN@QSFQYDHEAFLGK.E	1.09	2.791	53	1000	0	0	0.990447	0.844708	0.858432	0.897863
Q15293	RCN1	R.VVRPDSELGERPPEDN@QSFQYDHEAFLGKEDSK.T	1.8	3.501	53	1000	0	0	0.960976	0.888025	0.858272	0.902424
Q15758	SLC1A5	R.SYSTTYEERN@ITGTR.V	1.51	3.494	212	1000	0	0	0.778997	0.784821	0.872424	0.812081
Q15904	ATP6AP1	K.QPVSPVIHPPVSYN@DTAPR.I	2.31	2.768	261	1000	0	0	0.887805	0.731175	0.765188	0.794723
Q16363	LAMA4	R.LITEEAN@R.T	1.14	1.311	742	1000	0	0	0.929404	1	0.946519	0.958641
Q16363	LAMA4	K.RPASN@VSASIQR.I	1.69	1.887	810	1000	0	0	0.811247	0.728364	0.752725	0.764112
Q16394	EXT1	R.DAN@SSIYK.G	1.1	1.328	89	1000	0	0	0.830217	0.901532	0.95843	0.896726
Q16394	EXT1	R.EM*LHN@ATFCLVPR.G	1.64	2.061	330	1000	0	0	0.886585	0.824676	0.846983	0.852748
Q16610	ECM1	R.QGNN@HTCTWK.A	0.53	2.352	354	20.016	0	0	0.840244	0.857312	0.867128	0.854894
Q16706	MAN2A1	R.DSVIN@LSESVEDGPK.S	0.86	2.884	78	1000	0	0	0.842276	0.743517	0.800087	0.795294
Q16787	LAMA3	R.N@ASGDELVR.C	1.44	1.344	2162	1000	0	0	0.817141	0.930788	0.620807	0.789578
Q16787	LAMA3	K.EVIDTN@LTTLR.D	1.54	1.895	2265	1000	0	0	0.984553	0.895888	0.809429	0.896623
Q16787	LAMA3	K.TFNLN@TTEVEPCRR.R	1.19	2.016	2584	37.613	0	0	0.892005	0.744247	0.856526	0.830926
Q16787	LAMA3	K.TFNLN@TTEVEPCR.R	1.82	1.883	2584	44.274	0	0	0.986382	0.786796	0.82467	0.86595
Q16787	LAMA3	R.EGSLPGN@STISIR.A	1.39	1.732	3097	1000	0	0	0.851762	0.823185	0.743295	0.80608
Q16880	UGT8	K.DQPGHPVN@R.T	0.63	1.513	442	1000	0	0	0.74607	1	0.85876	0.868277
Q29980	MICB	R.AQTLAM*N@VTNFWK.E	2.5	2.335	164	33.918	0	0	0.744444	0.926845	0.793901	0.82173
Q29983	MICA	R.AKPQGQWAEDVLGN@K.T	1.59	4.47	79	1000	0	0	0.77981	0.811411	0.681665	0.757629
Q29983	MICA	R.VCEIHEDN@STR.S	1.4	2.541	125	1000	0	0	0.827981	0.891145	0.980774	0.899966
Q29983	MICA	R.SEASEGN@ITVTCR.A	1.72	2.303	220	1000	0	0	0.811924	0.890706	0.752877	0.818502
Q32P28	P3H1	K.LLN@GSQR.V	1.81	1.803	467	1000	0	0	0.699322	0.712596	0.8436	0.751839
Q32P28	P3H1	K.VPLQSAHLYYN@VTEK.V	1.9	2.674	540	1000	0	0	0.965583	0.618589	0.686896	0.757023
Q3T906	GNPTAB	K.NPSTN@VSVVVFDSTK.D	0.73	2.658	179	53.58	0	0	0.883875	0.783714	0.765452	0.811014
Q3T906	GNPTAB	K.N@MTIDGK.E	1.55	1.261	287	1000	0	0	0.850136	1	0.838773	0.896303
Q3T906	GNPTAB	K.VILLPN@QTHYIIPK.G	1.23	2.519	551	1000	0	0	1	0.758249	1	0.919416
Q3T906	GNPTAB	K.NQAIITDETN@DSLVAPQEK.Q	1.7	2.927	759	121.61	0	0	0.961247	0.832153	0.854412	0.882604
Q3T906	GNPTAB	K.TIGGN@VTK.E	1.86	1.441	829	1000	0	0	0.872087	0.75993	0.864038	0.832018
Q4G148	GXYLT1	K.KFN@STQIAAM*APEHEEPR.I	1.46	2.69	237	1000	0	0	0.763279	0.806065	0.859346	0.809563
Q4G148	GXYLT1	R.N@CSFEDDNIR.S	1.75	1.439	387	146.855	0	0	0.797425	0.717494	0.829311	0.78141
Q4KMQ2	ANO6	K.NIN@GTDPIQK.Y	0.61	1.595	493	44.274	0	0	0.854133	0.831235	0.742631	0.809333
Q5JPE7	NOMO2	R.LEN@ITTGTYTIHAQK.E	2.17	1.949	369	1000	0	0	0.870054	0.740352	0.746627	0.785678
Q5JPE7	NOMO2	R.ENVGIYN@LSK.G	0.72	2.002	618	106.134	0	0	0.736653	0.780025	0.708162	0.741613
Q5JRA6	MIA3	K.TSN@SSQVSNEQDKIDAYK.L	1.8	2.486	250	65.597	0	0	0.590515	0.542371	0.533902	0.555596
Q5JRA6	MIA3	K.IQQESLGSAPLMGDDHPN@ASR.D	3.01	3.361	589	1000	0	0	0.793089	0.891546	0.989022	0.891219
Q5JRA6	MIA3	K.IQQESLGSAPLM*GDDHPN@ASR.D	2.15	2.574	589	1000	0	0	0.803184	0.881848	1	0.895011
Q5NDL2	EOGT	R.LN@ITQEGPK.D	2.15	1.805	354	1000	0	0	0.829268	0.827087	0.829231	0.828529
Q5VY80	RAET1L	K.TFLHYDCGN@K.T	1.77	1.849	68	1000	0	0	0.785908	0.858448	0.76424	0.802865
Q5ZPR3	CD276	K.QLVHSFAEGQDQGSAYAN@R.T	1.19	1.954	91	1000	0	0	0.84065	0.933947	0.718859	0.831152
Q5ZPR3	CD276	R.TALFPDLLAQGN@ASLR.L	1.3	1.87	104	1000	0	0	0.611382	0.545148	0.496628	0.551053
Q5ZPR3	CD276	R.VVLGAN@GTYSCLVR.N	2.26	1.314	215	1000	0	0	0.911111	0.845233	0.750687	0.835677
Q5ZPR3	CD276	R.DQGSAYAN@R.T	1.22	2.004	309	1000	0	0	0.862466	1	0.979912	0.947459
Q68CP4	HGSNAT	K.YPN@CTGGAAGYIDR.L	1.04	1.895	461	1000	0	0	0.652304	0.656542	0.628017	0.645621
Q68CQ7	GLT8D1	R.QN@ITNQLEK.W	1.59	1.38	257	65.076	0	0	0.71748	0.782453	0.694217	0.731383
Q6EMK4	VASN	R.LHEITN@ETFR.G	0.99	1.867	117	1000	0	0	0.853388	0.843753	0.721902	0.806348
Q6H3X3	RAET1G	K.KLN@VTTAWK.A	1.58	1.899	82	1000	0	0	0.723306	0.777449	0.660505	0.72042
Q6J4K2	SLC8B1	K.VCGLN@VSDR.C	1.27	1.791	60	1000	0	0	0.85122	0.908234	0.75394	0.837798
Q6P4E1	GOLM2	K.LQNN@ISYQMADIHHLK.E	1.59	3.374	115	21.26	0	0	0.864092	0.588636	0.716476	0.723068
Q6P4E1	GOLM2	K.N@NTYLVK.R	2.63	1.321	150	23.016	0	0	0.76084	0.771094	0.736699	0.756211
Q6P4F1	FUT10	R.LGQCGADACFFTIN@R.T	1.39	2.226	110	1000	0	0	0.933875	0.886545	0.921084	0.913835
Q6P4Q7	CNNM4	R.GN@TSGVLVVLTK.F	3.28	1.834	127	1000	0	0	0.853252	0.823536	0.743651	0.806813
Q6P9A2	GALNT18	K.LEN@STAPIR.S	2.1	1.548	320	1000	0	0	0.809079	0.825542	0.853452	0.829358
Q6UVK1	CSPG4	R.LGLTPEATN@ASLLGCM*EDLSVNGQR.R	2.3	1.78	348	67.698	0	0	0.91626	0.681465	0.768671	0.788798
Q6UVK1	CSPG4	R.LDPTVLDAGELAN@R.T	1.59	2.804	2075	1000	0	0	0.964295	0.849918	0.794215	0.869476
Q6UXD5	SEZ6L2	R.IVSPEPGGAVGPN@LTCR.W	2.06	2.967	373	1000	0	0	1	0.84818	1	0.949393
Q6UXH1	CRELD2	R.N@ETHSICTACDESCK.T	0.08	1.389	190	1000	0	0	0.644173	0.905905	0.671212	0.74043
Q6UXK5	LRRN1	K.SCVN@VTTK.N	1.61	1.36	611	1000	0	0	0.930759	0.894898	0.92195	0.915869
Q6V0I7	FAT4	K.YQN@VTGFSNVNINR.H	2.78	2.397	2937	83.991	0	0	0.910163	0.87933	0.933598	0.907697
Q6YHK3	CD109	K.IN@YTVPQSGTFK.I	2.33	1.853	419	1000	0	0	0.94878	0.691324	1	0.880035
Q6ZMP0	THSD4	K.VIDGTPCDQN@GTAICVSGQCK.S	2.29	4.037	373	1000	0	0	0.704201	0.746348	0.807805	0.752784
Q6ZRP7	QSOX2	R.QTMIDFLQN@HTEGSRPPACPR.L	1.37	4.628	178	1000	0	0	0.546341	0.54954	0.847467	0.647783
Q6ZRP7	QSOX2	R.QTM*IDFLQN@HTEGSRPPACPR.L	1.51	4.344	178	1000	0	0	0.769919	0.808241	0.87014	0.8161
Q6ZRP7	QSOX2	R.GSHYVAIVFESN@SSYLGR.E	2.22	2.908	218	1000	0	0	0.900136	0.705783	0.748931	0.78495
Q7LGA3	HS2ST1	K.YHVLHIN@TTK.N	1.2	1.575	108	1000	0	0	0.914634	0.831308	0.892157	0.879367
Q7LGC8	CHST3	K.N@SSEQFEK.W	2.44	1.28	420	1000	0	0	0.960637	1	0.881465	0.947367
Q7LGC8	CHST3	R.DAAALTN@R.S	0.68	1.638	464	1000	0	0	0.802846	0.940166	0.993879	0.912297
Q7Z4F1	LRP10	R.TSPAN@CTWLILGSK.E	2.05	2.027	56	1000	0	0	0.835908	0.693638	0.662075	0.73054
Q7Z5N4	SDK1	R.TITYGPELQAN@ITAGPAEGSPGSPR.D	1.82	4.113	1893	1000	0	0	0.892412	0.765139	0.83166	0.829737
Q7Z6M3	MILR1	K.GQN@VSM*FCSHK.N	1.8	2.082	51	1000	0	0	0.793496	0.757321	0.883474	0.811431
Q7Z6M3	MILR1	K.GQN@VSMFCSHK.N	1.64	2.671	51	1000	0	0	0.828184	0.74906	0.902945	0.82673
Q7Z6M3	MILR1	R.EPAEFN@LTK.K	1.01	1.46	182	1000	0	0	0.773171	0.776805	0.6521	0.734025
Q7Z6M3	MILR1	K.YDREPAEFN@LTK.K	1.5	1.558	182	1000	0	0	0.799255	0.803619	0.660796	0.754557
Q7Z7M9	GALNT5	K.SGEAM*ALN@K.T	1.2	1.387	256	1000	0	0	0.712873	0.819106	0.761713	0.764564
Q7Z7M9	GALNT5	K.SGEAMALN@K.T	1.27	1.775	256	1000	0	0	0.771341	0.861081	0.797052	0.809825
Q7Z7M9	GALNT5	K.AN@TSLPFPK.F	2.6	1.472	273	1000	0	0	0.807182	0.802866	0.708631	0.772893
Q7Z7M9	GALNT5	R.KQSIN@ETPLGSLSK.D	2.1	2.938	294	1000	0	0	0.694241	0.779394	0.753985	0.74254
Q7Z7M9	GALNT5	K.APSTEYN@QSHIK.A	1.19	2.621	406	1000	0	0	0.839973	0.820425	0.887799	0.849399
Q7Z7M9	GALNT5	K.ELFYGHGDHLIDQGLDVGN@LTQQR.E	2.1	4.974	776	1000	0	0	0.818699	0.757371	0.727962	0.768011
Q7Z7N9	TMEM179B	R.SLCNSIISLN@TTISCSEAQK.I	1.73	4.423	136	157.278	0	0	0.945325	0.848512	0.823964	0.8726
Q86SQ4	ADGRG6	K.NN@ESLDEGLR.L	1.19	1.329	505	23.016	0	0	0.868564	0.848414	0.758357	0.825112
Q86VZ4	LRP11	R.SSDN@VSVTVLR.A	1.89	2.023	291	1000	0	0	0.829133	0.861121	0.763762	0.818005
Q86WC4	OSTM1	R.AAGN@TSESQSCAR.S	1.45	1.522	135	1000	0	0	0.994038	0.839433	1	0.94449
Q86WC4	OSTM1	K.N@YSEVCK.N	1.5	1.361	216	1000	0	0	0.786585	0.965853	0.771955	0.841464
Q86X52	CHSY1	K.SSNNN@GSVR.T	1.66	1.802	796	23.016	0	0	0.793902	1	1	0.931301
Q8IV08	PLD3	K.ELGVVM*YN@CSCLAR.D	1.07	1.216	236	1000	0	0	0.816531	0.684117	0.796666	0.765771
Q8IV08	PLD3	K.ELGVVMYN@CSCLAR.D	2.1	1.762	236	1000	0	0	0.814092	0.707682	0.792577	0.771451
Q8IV08	PLD3	R.DN@HTHSDIQVK.L	0.98	1.8	387	1000	0	0	1	0.979415	1	0.993138
Q8IWA5	SLC44A2	K.GVLM*VGN@ETTYEDGHGSR.K	1.11	3.605	187	1000	0	0	0.961518	0.804565	0.875698	0.880594
Q8IWA5	SLC44A2	R.KN@ITDLVEGAK.K	2.17	2.403	200	1000	0	0	0.677304	0.808575	0.633639	0.706506
Q8IWA5	SLC44A2	K.N@ITDLVEGAK.K	1.93	1.777	200	1000	0	0	0.678455	0.852106	0.665139	0.7319
Q8IWA5	SLC44A2	K.TCNPETFPSSN@ESR.Q	1.97	2.183	417	193.67	0	0	0.802575	0.856062	0.671118	0.776585
Q8IWT6	LRRC8A	K.DSCN@DSFR.G	1.55	1.469	66	1000	0	0	0.861789	0.963129	0.970184	0.931701
Q8IZA0	KIAA0319L	K.VIVEGQNAHGEGYVN@VTVKPEPR.K	1.41	4.642	395	100.568	0	0	0.975068	0.815403	0.930546	0.907006
Q8IZF2	ADGRF5	K.ANEQVVQSLN@QTYK.M	0.73	3.619	256	209.042	0	0	0.81206	0.877174	0.681918	0.790384
Q8IZF2	ADGRF5	K.EVLSSN@VSWR.Y	2.5	2.001	301	1000	0	0	0.800136	0.802966	0.800085	0.801062
Q8IZF2	ADGRF5	R.YEEQQLEIQN@SSR.F	1.02	2.588	315	1000	0	0	0.911518	0.820939	0.836688	0.856382
Q8IZF2	ADGRF5	K.LTIHN@ITPGDAGEYVCK.L	3.95	3.121	339	1000	0	0	0.458808	0.508522	0.458353	0.475228
Q8IZF2	ADGRF5	K.HNFN@ASSVSWCSK.T	3.06	2.399	627	37.613	0	0	0.747967	0.58566	0.767265	0.700297
Q8N0V5	GCNT2	R.IPGVPGSM*PN@ASWTGNLR.A	1.76	2.359	316	84.996	0	0	0.862669	0.668865	0.717981	0.749839
Q8N0Z9	VSIG10	R.N@LTQPEVIIQPSSR.H	1.37	1.216	347	1000	0	0	0.956911	1	0.906455	0.954455
Q8N441	FGFRL1	R.AGAIN@ATYK.V	1.38	1.755	231	1000	0	0	0.720664	0.853947	0.896026	0.823546
Q8N697	SLC15A4	R.LLN@CTAPGPDAAAR.C	1.01	1.925	140	1000	0	0	0.74939	0.780921	0.718828	0.749713
Q8N766	EMC1	R.FINYN@QTVSR.M	2.12	1.354	913	20.016	0	0	0.652846	0.723799	0.785785	0.72081
Q8N8Z6	DCBLD1	K.NYPGTYPN@HTVCEK.T	2.3	1.877	64	62.527	0	0	0.660027	0.85697	0.99819	0.838396
Q8NAC3	IL17RC	K.GHPNLCVQVN@SSEK.L	1.41	2.165	443	126.914	0	0	0.935772	0.724881	0.779829	0.813494
Q8NBI5	SLC43A3	K.DLCGPDAGPIGN@ATGQADCK.A	1.52	4.461	56	1000	0	0	0.921612	0.919226	0.782938	0.874592
Q8NBJ4	GOLM1	K.AVLVNN@ITTGER.L	1.41	2.215	109	23.016	0	0	0.788753	0.809139	0.720778	0.77289
Q8NBJ4	GOLM1	R.LQQDVLQFQKN@QTNLER.K	1.93	2.206	144	60.621	0	0	0.836314	0.897067	0.766111	0.833164
Q8NBJ4	GOLM1	K.N@QTNLER.K	1.44	1.39	144	65.076	0	0	0.990854	0.942514	0.899615	0.944328
Q8NBJ5	COLGALT1	K.AM*N@TSQVEALGIQM*LPGYR.D	2.26	2.386	381	1000	0	0	0.713686	0.721399	0.719631	0.718238
Q8NBJ5	COLGALT1	K.AMN@TSQVEALGIQM*LPGYR.D	1.16	2.645	381	1000	0	0	0.759146	0.754202	0.782425	0.765258
Q8NBJ9	SIDT2	R.TGEQFSFN@TTAAQPQYFK.Y	2.83	2.603	165	1000	0	0	0.842141	0.746628	0.702523	0.763764
Q8NBK3	SUMF1	K.FVN@STGYLTEAEK.F	1.75	1.659	141	1000	0	0	0.740583	0.727879	0.745724	0.738062
Q8NBL1	POGLUT1	K.VFIDQIN@R.S	2.57	1.692	40	1000	0	0	0.773848	0.741252	0.819314	0.778138
Q8NBL1	POGLUT1	K.FLSYN@VTR.R	0.89	1.375	373	1000	0	0	0.866938	1	0.773235	0.880058
Q8NBN3	TMEM87A	K.LFQN@CSELFK.T	1.56	1.703	127	1000	0	0	0.678455	0.819826	0.770047	0.75611
Q8NC42	RNF149	R.N@ASAVVLYNEER.Y	0.98	2.577	131	159.931	0	0	0.824255	0.837498	0.758777	0.806843
Q8NC42	RNF149	R.RN@ASAVVLYNEER.Y	0.82	2.751	131	117.111	0	0	0.801287	0.926795	0.806769	0.844951
Q8NCC3	PLA2G15	K.VFVQTPTIN@YTLR.D	1.29	1.517	289	1000	0	0	0.657995	0.769886	0.793544	0.740475
Q8NCW6	GALNT11	K.SYGN@ISER.V	1.52	1.702	428	1000	0	0	0.871816	0.81325	0.749685	0.811584
Q8NFM7	IL17RD	R.NSGLYN@ITFK.Y	3.35	1.887	55	106.134	0	0	0.769241	0.774012	0.718815	0.754023
Q8NFP4	MDGA1	R.LVSPLYN@ASAK.F	1.75	1.934	826	1000	0	0	0.750813	0.811247	0.893728	0.818596
Q8NFZ8	CADM4	R.QTLFFN@GTR.A	2.17	1.922	67	1000	0	0	0.806572	0.86366	0.810763	0.826998
Q8NHP8	PLBD2	R.HPDAVAWAN@LTNAIR.E	0.47	3.771	88	54.711	0	0	0.800678	0.455284	0.577018	0.610993
Q8NHP8	PLBD2	R.SDLNPAN@GSYPFQALR.Q	1.11	2.511	515	54.711	0	0	0.93855	0.82826	0.795721	0.854177
Q8TDX6	CSGALNACT1	K.GILEN@TSK.A	1.67	1.805	315	1000	0	0	0.794783	0.879729	0.81934	0.831284
Q8TE58	ADAMTS15	R.GAEYVISPLPN@ASAPAAQR.N	1.43	2.161	141	1000	0	0	0.922493	0.88863	0.901889	0.904337
Q8WUJ3	CEMIP	K.KLSWTFLN@K.T	1.68	2.08	165	1000	0	0	0.258062	0.189613	0.304519	0.250731
Q8WUJ3	CEMIP	R.LNNAWQSCPHNN@VTGIAFEDVPITSR.V	0.56	3.475	921	20.016	0	0	0.907588	0.767199	0.880537	0.851775
Q8WVQ1	CANT1	R.LGQAPANWYN@DTYPLSPPQR.T	1.43	4.202	88	77.206	0	0	1	0.919276	0.891425	0.9369
Q8WWB7	GLMP	R.TFAN@GSLAFR.V	1.96	1.861	187	1000	0	0	0.948645	0.819031	0.798287	0.855321
Q92508	PIEZO1	R.ELYN@GTADITLR.F	1.02	2.066	2294	1000	0	0	0.801626	0.817638	0.779152	0.799472
Q92508	PIEZO1	K.RELYN@GTADITLR.F	2.24	1.901	2294	1000	0	0	0.929404	0.817638	0.807033	0.851358
Q92508	PIEZO1	K.HM*LALAPN@STAR.R	1.12	2.601	2331	1000	0	0	0.895393	0.953541	0.868793	0.905909
Q92542	NCSTN	R.TSLELWM*HTDPVSQKN@ESVR.N	1.66	3.08	387	1000	0	0	0.818428	0.737463	0.723697	0.759863
Q92542	NCSTN	R.TSLELWMHTDPVSQKN@ESVR.N	1.65	1.681	387	1000	0	0	0.818428	0.755392	0.749156	0.774325
Q92542	NCSTN	R.RPN@QSQPLPPSSLQR.F	1.42	2.337	417	1000	0	0	0.843767	0.948197	0.923942	0.905302
Q92542	NCSTN	R.ALYELAGGTN@FSDTVQADPQTVTR.L	1.06	3.089	506	1000	0	0	0.882385	0.678634	0.830784	0.797268
Q92542	NCSTN	K.DLYEYSWVQGPLHSN@ETDR.L	0.9	2.439	612	1000	0	0	0.826762	0.716016	0.749268	0.764015
Q92542	NCSTN	K.VPSENKDLYEYSWVQGPLHSN@ETDR.L	1.45	3.59	612	160.484	0	0	0.859688	0.758351	0.793068	0.803702
Q92542	NCSTN	K.DLYEYSWVQGPLHSN@ETDRLPR.C	1.48	2.867	612	1000	0	0	0.826762	0.813799	0.889891	0.843484
Q92545	TMEM131	R.EADN@HTAFIR.I	1.66	1.775	290	1000	0	0	0.782249	0.739804	0.909696	0.810583
Q92673	SORL1	K.LNFGLGN@R.S	1.43	1.657	158	80.912	0	0	0.706572	0.759824	0.710149	0.725515
Q92673	SORL1	R.SDEYN@CSSGMCIR.S	1.38	1.431	1164	1000	0	0	0.751491	0.781922	0.76673	0.766714
Q92673	SORL1	R.CPN@GTCIPSSK.H	0.79	1.261	1246	1000	0	0	0.64878	0.875918	0.802596	0.775765
Q92673	SORL1	R.AASN@FTEIK.N	1.51	1.762	1706	1000	0	0	0.764634	0.86524	0.779858	0.803244
Q92673	SORL1	K.SRN@STVEYTLNK.L	2.24	1.811	1986	77.307	0	0	0.780285	0.903295	0.70769	0.79709
Q92673	SORL1	K.MGHN@YTFTVQAR.C	1.48	2.975	2092	1000	0	0	0.772629	0.730357	0.867343	0.790109
Q92673	SORL1	K.M*GHN@YTFTVQAR.C	0.64	2.111	2092	1000	0	0	0.769783	0.729617	0.879887	0.793096
Q92854	SEMA4D	R.EAVFAVNALN@ISEK.Q	1.03	3.47	77	101.179	0	0	0.678388	0.658926	0.811455	0.716256
Q92854	SEMA4D	R.AAN@YTSSLNLPDK.T	0.28	1.353	379	54.711	0	0	0.697019	0.742417	0.715641	0.718359
Q92859	NEO1	R.TLSDVPSAAPQN@LSLEVR.N	0.5	1.673	639	1000	0	0	0.952846	0.97911	0.957949	0.963302
Q92896	GLG1	R.GN@ITEYQCHQYITK.M	1.26	2.19	210	1000	0	0	0.763753	0.740737	0.865147	0.789879
Q93063	EXT2	K.CTN@LSEGVLSVR.K	1.04	1.898	288	1000	0	0	0.831098	0.876053	0.7303	0.812484
Q969P0	IGSF8	R.GETASLLCN@ISVR.G	0.6	2.17	463	1000	0	0	0.807046	0.849589	0.891774	0.84947
Q96AE7	TTC17	R.VN@LSAPLLPK.E	1.96	1.329	184	1000	0	0	0.942276	0.66153	0.790083	0.797963
Q96D15	RCN3	R.N@ATYGHYAPGEEFHDVEDAETYKK.M	1.4	3.065	140	1000	0	0	0.855827	0.799475	0.810717	0.822006
Q96F46	IL17RA	R.ALVCSQPGLN@CTVK.N	2.8	2.563	49	1000	0	0	0.780759	0.853317	0.71142	0.781832
Q96F46	IL17RA	R.N@LTPSSPK.D	1.78	1.376	67	1000	0	0	0.675339	0.737603	0.862565	0.758502
Q96HA4	C1orf159	R.SFAGPGAPFPMN@R.S	1.57	1.982	128	1000	0	0	0.807046	0.749809	0.728775	0.761877
Q96HD1	CRELD1	R.N@ASHLVCSACFGPCAR.C	0.82	1.983	205	1000	0	0	0.991192	0.917748	0.941332	0.950091
Q96HE7	ERO1A	K.WGHN@ITEFQQR.F	1.46	3.1	280	1000	0	0	0.633469	0.389028	0.722505	0.581667
Q96J84	KIRREL1	R.IDGGPVILLQAGTPHN@LTCR.A	0.76	4.249	140	1000	0	0	0.894512	0.578779	0.7972	0.75683
Q96J84	KIRREL1	K.VGSTN@VSTLVNVHFAPR.I	1.93	4.469	297	126.914	0	0	0.746612	0.726777	0.774236	0.749208
Q96KA5	CLPTM1L	R.TVN@VSVPK.K	0.56	1.424	91	1000	0	0	0.83916	0.798729	0.834562	0.82415
Q96L58	B3GALT6	R.DAYEN@LTAK.V	0.73	2.012	131	1000	0	0	0.628794	0.652395	0.628117	0.636435
Q96NT5	SLC46A1	R.FSADLGYN@GTR.Q	1.05	1.7	58	1000	0	0	0.605285	0.438306	0.696565	0.580052
Q96PQ0	SORCS2	R.YVTCAIHN@CSEK.M	1.27	3.28	328	1000	0	0	0.807249	0.753662	0.885044	0.815318
Q96PQ0	SORCS2	K.AM*YVN@LTLTGEPIR.H	1.76	1.508	830	1000	0	0	0.712873	0.802591	0.673567	0.729677
Q96RD7	PANX1	K.SGILRN@DSTVPDQFQCK.L	2.64	2.161	255	1000	0	0	0.935772	0.855932	0.865964	0.885889
Q96S52	PIGS	K.TYN@ASVLPVR.V	2.18	1.726	370	1000	0	0	0.874458	0.809856	0.797829	0.827381
Q99523	SORT1	K.LAN@NTHQHVFDDLR.G	1.81	3.234	98	20.016	0	0	0.714228	0.804297	1	0.839508
Q99571	P2RX4	K.GVAVTN@TSK.L	1.99	1.315	75	1000	0	0	0.822019	0.91648	1	0.912833
Q99571	P2RX4	R.CVAFN@GSVK.T	1.31	1.857	153	1000	0	0	0.825474	0.783955	0.713725	0.774385
Q99571	P2RX4	K.AAEN@FTLLVK.N	0.63	1.535	184	1000	0	0	0.764024	0.64225	0.763066	0.723114
Q99650	OSMR	R.IETSNVIWVGN@YSTTVK.W	1.81	3.266	84	126.914	0	0	0.744173	0.880837	0.689153	0.771388
Q99650	OSMR	R.NIQNN@VSCYLEGK.Q	1.63	3.021	176	20.016	0	0	0.863279	0.858053	0.804626	0.841986
Q99650	OSMR	K.MMQYN@VSIK.V	2.15	1.796	380	1000	0	0	0.828726	0.847562	0.790531	0.822273
Q99650	OSMR	K.NVGPN@TTSTVISTDAFRPGVR.Y	0.99	3.328	580	58.868	0	0	0.771206	0.749865	0.850351	0.790474
Q99715	COL12A1	K.MLEAYN@LTEK.N	1.8	1.516	2528	1000	0	0	0.841463	0.766564	0.582864	0.730297
Q99715	COL12A1	K.EAGN@ITTDGYEILGK.L	2.07	2.505	2679	1000	0	0	0.835163	0.840904	0.787225	0.821097
Q99808	SLC29A1	R.LDM*SQN@VSLVTAELSK.D	1.91	2.839	48	1000	0	0	0.734688	0.672784	0.786454	0.731309
Q99985	SEMA3C	K.NN@TTFLECAPK.S	1.26	1.407	586	23.016	0	0	0.817141	0.798588	0.784	0.799909
Q99988	GDF15	R.LRAN@QSWEDSNTDLVPAPAVR.I	0.55	2.674	70	61.179	0	0	0.887805	0.747058	0.907026	0.847296
Q9BTY2	FUCA2	R.SQN@DTVTPDVWYTSKPK.E	0.58	2.734	377	1000	0	0	0.702033	0.637552	0.62376	0.654448
Q9BVK6	TMED9	R.FTFTSHTPGEHQICLHSN@STK.F	1.36	4.892	125	1000	0	0	0.687805	0.401646	0.727931	0.605794
Q9BVT8	TMUB1	K.FLN@DSEQVAR.A	0.71	1.91	111	1000	0	0	0.754743	0.963826	0.774437	0.831002
Q9BVX2	TMEM106C	R.SEQLVN@FTGK.A	1.66	1.707	186	1000	0	0	0.755285	0.955264	0.814029	0.841526
Q9BZC7	ABCA2	K.SPAN@GSLGPTLN@LSSGESR.L	1.96	1.542	1549	1000	1557	1000	0.83103	0.81618	0.646849	0.764686
Q9BZC7	ABCA2	K.SPANGSLGPTLN@LSSGESR.L	0.91	1.858	1557	77.307	0	0	0.908672	1	0.855035	0.921236
Q9C0C4	SEMA4C	R.DPYCAWSVN@TSR.C	1.74	1.688	522	1000	0	0	0.877236	1	0.936859	0.938032
Q9C0H2	TTYH3	R.VWDTAVGLN@HTAEPSLQTLER.Q	1.05	5.199	144	1000	0	0	0.834959	0.759251	0.792753	0.795655
Q9GZU1	MCOLN1	R.GGGDPWTN@GSGLALCQR.Y	2.25	1.895	159	1000	0	0	0.926016	1	0.872216	0.932744
Q9GZX9	TWSG1	R.N@YSDTPPTSK.S	1.39	1.628	81	1000	0	0	0.718428	0.767708	0.718786	0.734974
Q9H0X4	FAM234A	K.NTN@SSN@NFSR.S	2	1.23	116	37.613	119	0	0.926965	0.832091	0.5638	0.774285
Q9H0X4	FAM234A	K.SDPHWESMLN@ATTR.R	1.33	1.215	314	1000	0	0	1	0.809835	0.98249	0.930775
Q9H173	SIL1	K.FN@SSSSSLEEK.I	0.64	2.016	193	1000	0	0	0.82832	0.771383	0.812921	0.804208
Q9H173	SIL1	R.LINKFN@SSSSSLEEK.I	1.86	3.08	193	55.952	0	0	0.841396	0.81855	0.832683	0.830876
Q9H1U4	MEGF9	K.GN@HCEECK.E	0.9	1.56	327	1000	0	0	0.721409	1	1	0.907136
Q9H3G5	CPVL	K.SYAGFLTVN@K.T	3.01	1.664	81	1000	0	0	0.248035	0.218139	0.258405	0.241527
Q9H3G5	CPVL	R.QAIHVGN@QTFNDGTIVEK.Y	1.85	2.609	346	14.061	0	0	0.938482	0.924879	0.994602	0.952654
Q9H5V8	CDCP1	R.ESN@ITVLIK.L	1.45	1.279	39	1000	0	0	0.316802	0.390235	0.32783	0.344956
Q9H5V8	CDCP1	R.IGTFCSN@GTVSR.I	0.73	1.952	180	1000	0	0	0.701016	0.825644	0.724412	0.750358
Q9H5V8	CDCP1	R.N@VSGFSIANR.S	1.94	1.459	205	117.182	0	0	0.750881	0.753228	0.709259	0.737789
Q9H5V8	CDCP1	R.ASVSFLNFN@LSNCER.K	0.96	3.252	270	40.309	0	0	0.768022	0.740314	0.488936	0.665757
Q9H5V8	CDCP1	R.LQFQVLVQHPQN@ESNK.I	3.23	3.615	339	60.621	0	0	0.682588	0.644241	0.595454	0.640761
Q9H5V8	CDCP1	R.TCSSN@LTLTSGSK.H	2.3	2.157	386	1000	0	0	0.80122	0.793948	0.854279	0.816482
Q9H6B4	CLMP	R.HVYNN@LTEEQK.G	1.02	2.32	74	20.016	0	0	0.765718	0.845791	0.874421	0.828643
Q9H6X2	ANTXR1	K.DFN@ETQLAR.I	1.75	1.674	184	1000	0	0	0.701355	0.832768	0.704427	0.746183
Q9H8M5	CNNM2	R.VYGQNINN@ETWSR.I	1.01	1.71	112	23.016	0	0	0.782385	0.730127	1	0.837504
Q9HAT2	SIAE	K.N@LTFEGPLPEK.I	0.76	2.259	401	1000	0	0	0.842141	0.738087	0.746749	0.775659
Q9HAT2	SIAE	R.ALAYGEKN@LTFEGPLPEK.I	1.33	2.364	401	1000	0	0	0.881301	0.798033	0.950865	0.876733
Q9HC73	CRLF2	R.TN@LTFHYR.F	1.06	1.318	55	1000	0	0	0.752575	0.861945	0.938684	0.851068
Q9HC73	CRLF2	R.N@GTHPVFTASR.W	0.57	2.256	101	1000	0	0	0.854065	0.754621	0.960254	0.856313
Q9HCM3	KIAA1549	R.ATVAAGNSVVQVVN@VSR.L	2.43	3.525	1226	121.61	0	0	1	0.821249	0.87867	0.899973
Q9HCN3	PGAP6	R.DCVSN@GSLGCPVR.L	0.91	1.611	232	1000	0	0	0.712466	0.711728	0.731348	0.718514
Q9HCN3	PGAP6	R.GWSCTDN@STAQTVAQQR.A	1.97	2.734	535	1000	0	0	1	1	0.829145	0.943048
Q9HD45	TM9SF3	R.IVDVN@LTSEGK.V	1.53	1.905	174	1000	0	0	0.427778	0.501994	0.474329	0.468034
Q9HDC9	APMAP	R.AGPN@GTLFVADAYK.G	1.33	2.146	160	1000	0	0	0.84607	0.68743	0.766014	0.766505
Q9NPC4	A4GALT	K.GLPGGN@ASLPR.H	1.78	1.578	121	1000	0	0	0.992547	1	0.916387	0.969645
Q9NQZ7	ENTPD7	R.YEDLVLN@ETLNK.N	0.73	2.007	330	71.586	0	0	0.840244	0.722867	0.944842	0.835984
Q9NRA2	SLC17A5	K.VHHN@QTGK.K	1.19	2.165	95	1000	0	0	0.716802	1	0.931589	0.882797
Q9NRB3	CHST12	R.GFCAN@SSLAFPTK.E	1.84	1.242	134	1000	0	0	0.764499	0.698652	0.762969	0.74204
Q9NS68	TNFRSF19	K.AN@CSATSDAICGDCLPGFYR.K	1.74	1.472	105	1000	0	0	0.981572	1	0.902205	0.961259
Q9NS84	CHST7	R.APDTAN@LTTAALFR.W	0.81	2.225	186	1000	0	0	0.897154	0.725809	0.760821	0.794595
Q9NUN5	LMBRD1	K.NQN@GTFK.D	1.71	1.22	78	44.274	0	0	0.714363	0.70465	0.708664	0.709226
Q9NUN5	LMBRD1	K.DWANAN@VSR.Q	1.03	2.037	88	44.274	0	0	0.730894	0.849999	0.656728	0.745874
Q9NUN5	LMBRD1	K.GN@STLSVPK.R	1.49	1.343	457	1000	0	0	0.788482	0.839125	0.791464	0.806357
Q9NX62	BPNT2	K.QVALQTFGN@QTTIIPAGGAGYK.V	2.85	3.425	259	1000	0	0	0.860434	0.91956	0.898107	0.8927
Q9NXG6	P4HTM	K.LVAN@ESVPFETSCR.Y	1.36	1.501	348	1000	0	0	0.880894	0.778504	0.863691	0.84103
Q9NY35	CLDND1	R.SPVQEN@SSDLNK.S	1.08	2.101	42	47.631	0	0	0.799187	0.967008	0.88192	0.882705
Q9NZ53	PODXL2	R.SLEEIGIQN@YSTTSSCQAR.A	0.89	3.663	480	1000	0	0	0.889702	0.875812	0.838562	0.868025
Q9NZQ7	CD274	R.RLDPEEN@HTAELVIPELPLAHPPNER.T	0.76	2.03	219	174.946	0	0	1	0.760671	0.969202	0.909958
Q9NZV1	CRIM1	R.N@NSVPNYCK.N	1.16	1.786	746	23.016	0	0	0.862602	0.908609	0.873724	0.881645
Q9P2B2	PTGFRN	K.N@VSVAEGK.E	1.18	1.534	286	1000	0	0	1	0.964383	1	0.988128
Q9P2C4	TMEM181	K.VIQTSAAN@FSLNNSK.K	1.33	3.087	185	50.686	0	0	0.700407	0.916797	0.776133	0.797779
Q9P2C4	TMEM181	K.VIQTSAANFSLN@NSK.K	1.9	3.223	189	50.686	0	0	0.854607	0.737227	0.791323	0.794386
Q9UBG0	MRC2	R.VTPACN@TSLPAQR.W	1.46	2.525	69	1000	0	0	0.756504	0.758449	0.699357	0.738103
Q9UBG0	MRC2	K.KKPN@ATAEPTPPDR.W	1.33	3.026	364	1000	0	0	0.830217	0.810329	0.774944	0.805163
Q9UBG0	MRC2	R.WNDSPCN@QSLPSICK.K	2.26	3.3	497	68.329	0	0	0.700542	0.608856	0.751569	0.686989
Q9UBN6	TNFRSF10D	K.CKN@ESAASSTGK.T	1.25	1.932	182	1000	0	0	1	1	1	1
Q9UBQ6	EXTL2	K.STMDSFTLIM*QTYN@R.T	1.31	2.027	74	1000	0	0	0.987263	0.809088	0.849429	0.881927
Q9UBQ6	EXTL2	K.STM*DSFTLIM*QTYN@R.T	2.65	2.553	74	1000	0	0	1	0.809088	1	0.936363
Q9UBQ6	EXTL2	K.STM*DSFTLIMQTYN@R.T	1.63	1.338	74	1000	0	0	1	0.92526	1	0.975087
Q9UBX1	CTSF	K.NFVITYN@R.T	1.95	1.26	195	54.711	0	0	0.852981	0.799642	0.803456	0.818693
Q9UGT4	SUSD2	R.AQPGTMSN@GTETR.G	1.56	1.854	494	1000	0	0	0.799593	1	0.756094	0.851896
Q9UGT4	SUSD2	R.AQPGTM*SN@GTETR.G	1.47	1.728	494	1000	0	0	0.827236	1	0.810579	0.879272
Q9UH99	SUN2	K.ALSPN@STISSAPK.D	1.23	2.328	636	1000	0	0	0.926965	0.654566	0.802476	0.794669
Q9UHN6	CEMIP2	R.FDTHEYRN@ESR.R	1.09	2.623	292	1000	0	0	0.846612	1	0.865192	0.903935
Q9UHN6	CEMIP2	K.TTN@SSAADPR.E	0.96	1.416	739	1000	0	0	0.773984	0.908353	1	0.894112
Q9UI42	CPA4	R.NWN@ASFAGK.G	2.23	1.639	260	44.274	0	0	0.88103	0.920679	0.809895	0.870535
Q9UIQ6	LNPEP	R.EETLLYDSN@TSSM*ADR.K	1.38	2.527	448	1000	0	0	0.856369	0.902793	0.811769	0.856977
Q9UIQ6	LNPEP	R.EETLLYDSN@TSSMADR.K	2.53	1.306	448	1000	0	0	0.908401	0.927657	0.850774	0.895611
Q9UIQ6	LNPEP	R.SALLEFACTHNLGN@CSTTAM*K.L	2.15	3.82	834	54.711	0	0	0.764702	0.610578	0.723519	0.6996
Q9UIQ6	LNPEP	R.SALLEFACTHNLGN@CSTTAMK.L	2.4	1.704	834	54.711	0	0	0.773848	0.603174	0.847275	0.741432
Q9UIW2	PLXNA1	K.LSGN@LTLLR.A	1.67	1.786	77	1000	0	0	0.767886	0.759062	0.729871	0.752273
Q9UIW2	PLXNA1	K.YN@YTEDPTILR.I	1.65	1.372	1043	1000	0	0	0.728794	0.849273	0.819617	0.799228
Q9UIW2	PLXNA1	R.ENGCLVYN@DTTM*VCR.A	3.26	2.952	1098	83.991	0	0	0.789431	0.664532	0.891956	0.781973
Q9ULF5	SLC39A10	K.DLNEDDHHHECLN@VTQLLK.Y	0.65	4.176	339	177.815	0	0	0.864228	0.865907	0.723398	0.817844
Q9ULI3	HEG1	K.LNN@STGLQSSSVSQTK.T	1.32	2.198	314	23.016	0	0	0.885908	0.713601	0.773807	0.791105
Q9ULI3	HEG1	R.SYSESSSTSSSESLN@SSAPR.G	1.34	3.872	520	1000	0	0	0.706843	0.76416	0.748872	0.739958
Q9ULI3	HEG1	R.TFLN@TTVEK.H	1.67	1.762	1080	1000	0	0	0.707995	0.769019	0.63645	0.704488
Q9ULI3	HEG1	K.TLN@M*CFSALPSYIR.S	0.07	1.537	1101	1000	0	0	0.872764	0.705285	0.8016	0.793216
Q9UMF0	ICAM5	R.GGSLWLN@CSTNCPRPER.G	1.95	2.829	54	31.351	0	0	0.777371	0.782286	0.748042	0.769233
Q9UMF0	ICAM5	R.REDHGAN@FSCR.A	1.43	2.032	195	1000	0	0	1	0.775048	0.767699	0.847582
Q9UQ53	MGAT4B	R.SGNIEHPEDKLFN@TSVEVLPFDNPQSDKEALQEGR.T	2.91	2.27	465	45.171	0	0	1	0.615889	0.501639	0.705843
Q9UQV4	LAMP3	K.TGIYQVLN@GSR.L	1.91	2.28	232	1000	0	0	0.804065	0.770947	0.819355	0.798122
Q9Y2B1	RXYLT1	R.EHWQPQETN@ESLK.N	2.16	1.97	312	1000	0	0	0.986585	0.710521	0.72759	0.808232
Q9Y2E5	MAN2B2	R.RPYVSYVN@NSIAR.N	1.59	2.074	748	20.016	0	0	0.701355	0.579039	0.839878	0.706757
Q9Y487	ATP6V0A2	K.MVLWN@DSVVR.H	1.6	1.25	505	1000	0	0	0.694038	0.714773	0.573258	0.66069
Q9Y4D7	PLXND1	K.INLN@ESMQVVSR.R	1.64	1.966	500	72.049	0	0	0.758537	0.770464	0.789032	0.772678
Q9Y4D7	PLXND1	K.INLN@ESM*QVVSR.R	2.31	1.308	500	44.274	0	0	0.864634	0.962492	0.924369	0.917165
Q9Y4L1	HYOU1	R.VFGSQN@LTTVK.L	1.63	1.909	515	1000	0	0	0.140583	0.179612	0.156401	0.158865
Q9Y4L1	HYOU1	K.EN@GTDTVQEEEESPAEGSK.D	2.12	2.235	596	1000	0	0	0.68374	0.780225	0.692833	0.718933
Q9Y4L1	HYOU1	K.EN@GTDTVQEEEESPAEGSKDEPGEQVELK.E	1.66	2.218	596	1000	0	0	0.664024	0.801408	0.794268	0.753234
[truncated: 19 more rows]

## Sheet: S1f
Table S1f. Quantification of core fucosylation stoichiometry of N-glycosites in HEK293T cells
[truncated: 724 more rows]

[truncated: 1 more sheets: S1g]
